# Supplementary material for: Factor XIIIA—expressing inflammatory monocytes promote lung squamous cancer through fibrin cross-linking
Source: Nat Commun. 2018 May 18;9:1988. doi: 10.1038/s41467-018-04355-w (PMC5959879; doi:10.1038/s41467-018-04355-w)
Supplement: Supplementary file 5 — Supplementary Data 1 [file 41467_2018_4355_MOESM5_ESM.xlsx]

## Sheet: Merged Clinical and Expression
Sample	Subtype	Race	Gender	YearsToBirth	NeoplasmDiseaseStage	PathologyTStage	PathologyNStage	PathologyMStage	NumberPackYearsSmoked
TCGA-18-3407	Classical	black	female	59	stage ib	t2a	n0	mx	34
TCGA-18-3408	Classical	black	female	73	stage ib	t2	n0	NA	25
TCGA-18-3411	Classical	NA	female	63	stage iiia	t2	n2	m0	50
TCGA-18-3412	Classical	NA	female	55	stage ib	t2	n0	m0	56
TCGA-18-3415	Classical	NA	female	77	stage ib	t2	n0	m0	25
TCGA-18-3416	Classical	white	female	77	stage ib	t2	n0	m0	30
TCGA-18-4086	Classical	white	female	80	stage ib	t2	n0	m0	60
TCGA-18-4721	Classical	white	female	73	stage iiia	t4	n0	m0	60
TCGA-18-5592	Classical	white	female	73	stage ia	t1b	n0	m0	30
TCGA-18-5595	Classical	white	female	58	stage ia	t1a	n0	m0	60
TCGA-21-1072	Classical	white	female	73	stage iib	t2	n1	m0	56
TCGA-21-1075	Classical	white	female	59	stage ia	t1	n0	m0	NA
TCGA-21-1077	Classical	white	female	62	stage ia	t1a	n0	m0	22
TCGA-22-0944	Classical	white	female	76	stage ib	t2	n0	m0	NA
TCGA-22-1012	Classical	white	female	57	stage iiia	t2	n2	m0	30
TCGA-22-4601	Classical	white	female	67	stage iia	t1	n1	m0	63
TCGA-22-4604	Classical	white	female	64	stage ib	t2	n0	m0	39
TCGA-22-4613	Classical	white	female	74	stage ib	t2	n0	m0	58
TCGA-22-5471	Classical	white	female	60	stage iia	t1b	n1	m0	78
TCGA-22-5473	Classical	white	female	69	stage iib	t2	n1	m0	NA
TCGA-22-5474	Classical	white	female	52	stage ib	t2a	n0	m0	38
TCGA-22-5477	Classical	white	female	45	stage iib	t3	n0	m0	25.6
TCGA-22-5479	Classical	asian	male	72	stage ib	t2	n0	m0	40
TCGA-22-5482	Classical	black	male	52	stage ib	t2a	n0	m0	15
TCGA-22-5485	Classical	black	male	65	stage iiib	t4	n1	NA	NA
TCGA-22-5491	Classical	NA	male	77	stage ib	t2	n0	m0	30
TCGA-33-4532	Classical	NA	male	83	stage iib	t2	n1	m0	40
TCGA-33-4538	Classical	NA	male	64	stage ib	t2	n0	m0	30
TCGA-33-4583	Classical	NA	male	57	stage iib	t3	n0	m0	40
TCGA-33-4586	Classical	NA	male	50	stage ib	t2	n0	m0	NA
TCGA-34-2596	Classical	NA	male	66	stage iiia	t2	n2	m0	51
TCGA-34-5236	Classical	NA	male	39	stage iib	t2	n1	m0	NA
TCGA-34-5240	Classical	NA	male	72	stage iib	t2	n1	m0	40
TCGA-34-7107	Classical	NA	male	71	stage ib	t2	n0	m0	56
TCGA-37-4133	Classical	NA	male	66	stage iiia	t2	n2	m0	16
TCGA-39-5019	Classical	NA	male	54	stage iiia	t2	n2	m0	80
TCGA-39-5021	Classical	NA	male	79	stage ib	t2	n0	m0	25
TCGA-39-5027	Classical	NA	male	67	stage iiib	t2	n3	m0	65
TCGA-39-5036	Classical	NA	male	57	stage ia	t1	n0	m0	40
TCGA-39-5037	Classical	NA	male	66	stage iiib	t2	n3	m0	25
TCGA-43-3394	Classical	NA	male	58	stage iib	t2	n1	m0	10
TCGA-43-6770	Classical	NA	male	64	stage iiib	t4	n2	m0	100
TCGA-43-A474	Classical	NA	male	68	stage iiib	t4	n1	m0	86
TCGA-46-3765	Classical	NA	male	70	stage iiib	t4	n0	m0	75
TCGA-46-6025	Classical	NA	male	68	stage iib	t2	n1	m0	97.5
TCGA-51-4079	Classical	NA	male	60	stage iiia	t2	n2	m0	113
TCGA-51-4080	Classical	NA	male	74	stage iia	t1	n1	m0	22
TCGA-51-4081	Classical	NA	male	68	stage iiia	t3	n1	m0	60
TCGA-52-7622	Classical	NA	male	64	stage iiia	t3	n1	m0	46
TCGA-56-1622	Classical	NA	male	67	stage ia	t1	n0	m0	40
TCGA-56-5898	Classical	NA	male	63	stage iib	t2	n1	m0	40
TCGA-56-7221	Classical	white	male	52	stage ib	t2	n0	m0	25
TCGA-56-7579	Classical	white	male	74	stage ia	t1	n0	m0	NA
TCGA-56-7582	Classical	white	male	75	stage ib	t2	n0	m0	NA
TCGA-56-7730	Classical	white	male	57	stage iib	t2	n1	m0	74
TCGA-56-8504	Classical	white	male	64	stage iib	t2	n1	m0	56
TCGA-56-A4BX	Classical	white	male	61	stage ib	t2	n0	m0	38
TCGA-56-A4BY	Classical	white	male	73	stage iia	t2a	n1	m0	50
TCGA-56-A4ZK	Classical	white	male	75	stage ib	t2a	n0	m0	50
TCGA-58-8391	Classical	white	male	78	stage ib	t3	n0	m0	45
TCGA-58-8392	Classical	white	male	74	stage ib	t2a	n0	m0	50
TCGA-58-A46K	Classical	white	male	65	stage ia	t1	n0	m0	100
TCGA-58-A46L	Classical	white	male	64	stage ib	t2	n0	m0	35
TCGA-58-A46M	Classical	white	male	81	stage ib	t2a	n0	m0	60
TCGA-60-2710	Classical	white	male	74	stage ia	t1a	n0	m0	57
TCGA-60-2711	Classical	white	male	68	stage ib	t2	n0	m0	53
TCGA-60-2716	Classical	white	male	73	stage ia	t1	n0	m0	46
TCGA-60-2722	Classical	white	male	57	stage iiia	t2	n2	m0	108
TCGA-60-2723	Classical	white	male	70	stage iib	t2	n1	m0	60
TCGA-66-2727	Classical	white	male	60	stage iib	t3	n0	m0	NA
TCGA-66-2737	Classical	white	male	70	stage ii	t2a	n0	m0	NA
TCGA-66-2758	Classical	white	male	63	stage iiib	t4	n0	m0	40
TCGA-66-2759	Classical	white	male	70	stage ib	t2a	n0	m0	30
TCGA-66-2766	Classical	white	male	70	stage ib	t2a	n0	m0	114
TCGA-66-2770	Classical	white	male	73	stage ib	t2a	n0	m0	40
TCGA-66-2783	Classical	white	male	73	stage ib	t2	n0	m0	63
TCGA-66-2787	Classical	white	male	65	stage iia	t1b	n1	m0	26
TCGA-66-2791	Classical	white	male	66	stage iia	t2b	n0	m0	47
TCGA-66-2792	Classical	white	male	71	stage iib	t2b	n1	m0	NA
TCGA-66-2794	Classical	white	male	55	stage iib	t2a	n1	m0	80
TCGA-66-2795	Classical	white	male	58	stage ib	t2	n0	m0	86
TCGA-66-2800	Classical	white	male	69	stage ia	t1b	n0	m0	NA
TCGA-68-7755	Classical	white	male	79	NA	t2	n0	NA	25
TCGA-68-7756	Classical	white	male	61	stage iiia	t3	n1	m0	2
TCGA-77-6843	Classical	white	male	84	stage ib	t2a	n0	m0	NA
TCGA-77-6845	Classical	white	male	73	stage iia	t2b	n0	m0	NA
TCGA-77-7139	Classical	white	male	74	stage ib	t2a	n0	mx	NA
TCGA-77-7140	Classical	white	male	70	stage iia	t2b	n0	mx	83
TCGA-77-7141	Classical	white	male	66	stage ib	t2a	n0	mx	65
TCGA-77-7463	Classical	white	male	70	stage ib	t2a	n0	m0	80
TCGA-77-8009	Classical	white	male	59	stage iiia	t2	n2	m0	10
TCGA-77-8128	Classical	white	male	73	stage iiia	t2	n2	m0	NA
TCGA-77-8133	Classical	white	male	61	stage iib	t2b	n1	m0	NA
TCGA-77-8148	Classical	white	male	66	stage iib	t2	n1	m0	90
TCGA-77-8150	Classical	white	male	84	stage iiia	t4	n1	mx	20
TCGA-77-8153	Classical	white	male	74	stage iia	t1	n1	m0	30
TCGA-77-8154	Classical	white	male	69	stage iib	t3	n0	m0	51
TCGA-77-A5G3	Classical	white	male	56	stage iib	t2	n1	m0	2
TCGA-85-6561	Classical	white	male	64	stage ib	t2	n0	m0	70
TCGA-85-6798	Classical	white	male	75	stage ib	t2	n0	m0	42
TCGA-85-7696	Classical	white	male	66	stage iia	t2a	n0	m0	35
TCGA-85-7698	Classical	white	male	57	stage iiib	t3	n1	m0	35
TCGA-85-7843	Classical	white	male	64	stage ib	t1	n0	m0	30
TCGA-85-7844	Classical	white	male	48	stage ib	t1b	n0	m0	44
TCGA-85-8052	Classical	white	male	50	stage iia	t2a	n1	m0	35
TCGA-85-8070	Classical	white	male	71	stage iib	t2	n1	m0	40
TCGA-85-8071	Classical	white	male	53	stage iiia	t3	n0	m0	40
TCGA-85-8072	Classical	white	male	71	stage ib	t2	n0	m0	50
TCGA-85-8354	Classical	white	male	52	stage ia	t1a	n1	m0	30
TCGA-85-8355	Classical	white	male	60	stage ia	t1a	n0	m0	15
TCGA-85-8580	Classical	white	male	53	stage ib	t2a	n0	m0	30
TCGA-85-A4CL	Classical	white	male	63	stage ia	t1a	n0	m0	NA
TCGA-85-A4QR	Classical	white	male	65	stage ia	t1b	n0	m0	40
TCGA-90-7769	Classical	white	male	67	stage ib	t2a	n0	m0	50
TCGA-92-7341	Classical	white	male	55	stage iib	t2b	n1	mx	36
TCGA-92-8064	Classical	white	male	71	stage ib	t2a	n0	mx	50
TCGA-96-7545	Classical	white	male	58	stage ib	t2b	n0	mx	30
TCGA-96-A4JK	Classical	white	male	73	stage ia	t1	n0	mx	116
TCGA-J1-A4AH	Classical	white	male	65	stage iia	t2a	n1	m0	110
TCGA-L3-A524	Classical	white	male	70	stage iia	t2b	n0	mx	100
TCGA-LA-A446	Classical	white	male	68	stage ia	t1b	n0	mx	26
TCGA-MF-A522	Classical	white	male	54	stage ib	t2a	n0	mx	45
TCGA-18-3406	Basal	white	male	67	stage ia	t1	n0	m0	200
TCGA-18-3414	Basal	asian	male	73	stage iv	t4	n1	m1	25
TCGA-18-3419	Basal	asian	male	63	stage iia	t2b	n0	m0	30
TCGA-18-3421	Basal	black	male	61	stage iiia	t2a	n2	m0	48
TCGA-21-1079	Basal	black	male	75	stage iib	t2b	n1	m0	60
TCGA-21-1080	Basal	NA	male	73	stage iib	t2	n1	m0	50
TCGA-21-5782	Basal	NA	male	70	stage iv	t2	n1	m1	44
TCGA-21-5784	Basal	NA	male	64	stage ib	t2	n0	m0	108
TCGA-21-5786	Basal	NA	male	57	stage iib	t2	n1	m0	NA
TCGA-21-A5DI	Basal	NA	male	60	stage iib	t2	n1	m0	70
TCGA-22-1011	Basal	NA	male	65	stage ib	t2	n0	m0	28
TCGA-22-4595	Basal	NA	male	66	stage ib	t2	n0	m0	80
TCGA-22-4605	Basal	NA	male	71	stage iib	t3	n0	m0	50
TCGA-22-4607	Basal	NA	male	56	stage ib	t2	n0	m0	80
TCGA-22-5472	Basal	NA	male	67	stage ib	t2	n0	m0	20
TCGA-33-4547	Basal	NA	male	68	stage ib	t2	n0	m0	61.5
TCGA-33-4582	Basal	NA	male	69	stage iib	t2	n1	m0	32.25
TCGA-33-4589	Basal	NA	male	72	stage iib	t3	n0	m0	52
TCGA-34-2600	Basal	NA	male	76	stage iiia	t2	n2	m0	30
TCGA-34-5232	Basal	NA	male	70	stage ib	t2	n0	m0	59
TCGA-34-5241	Basal	NA	male	73	stage iiib	t4	n1	m0	57
TCGA-37-3783	Basal	NA	male	90	stage ib	t2a	nx	m0	52
TCGA-37-3789	Basal	white	male	65	stage ib	t2	n0	m0	40
TCGA-39-5024	Basal	white	male	71	stage iiia	t3	n0	m0	80
TCGA-39-5028	Basal	white	male	66	stage ib	t2	n0	m0	100
TCGA-39-5029	Basal	white	male	64	stage ib	t2	n0	m0	75
TCGA-39-5031	Basal	white	male	77	stage i	t1b	n0	m0	NA
TCGA-39-5039	Basal	white	male	73	stage ib	t2	n0	m0	83
TCGA-43-3920	Basal	white	male	57	stage iiia	t3	n2	NA	37
TCGA-43-5670	Basal	white	male	75	stage ib	t2a	n0	m0	20
TCGA-43-6771	Basal	white	male	67	stage ib	t2a	n0	m0	35
TCGA-43-8118	Basal	white	male	68	stage ib	t2	n0	m0	40
TCGA-43-A56V	Basal	white	male	55	stage ia	t1	n0	m0	86
TCGA-52-7810	Basal	white	male	79	stage ib	t2	n0	m0	25
TCGA-52-7811	Basal	white	male	51	stage iiia	t3	n2	m0	NA
TCGA-56-5897	Basal	white	male	65	stage ib	t2	n0	NA	NA
TCGA-56-7580	Basal	white	male	75	stage iiia	t4	n1	m0	30
TCGA-56-7822	Basal	white	male	67	stage iiia	t1b	n2	m0	192
TCGA-56-8503	Basal	white	male	76	stage iia	t2b	n0	m0	64
TCGA-56-8626	Basal	white	male	71	stage ib	t2	n0	m0	50
TCGA-56-8629	Basal	white	male	70	stage iia	t2b	n0	m0	30
TCGA-60-2708	Basal	white	male	85	stage ib	t2	n0	mx	40
TCGA-60-2720	Basal	white	male	67	stage ib	t2	n0	m0	50
TCGA-60-2721	Basal	white	male	74	stage ia	t1b	n0	mx	NA
TCGA-60-2724	Basal	white	male	84	stage ib	t2a	n0	m0	NA
TCGA-66-2734	Basal	white	male	59	stage ia	t1a	n0	mx	50
TCGA-66-2742	Basal	white	male	63	stage iia	t2b	n0	mx	66
TCGA-66-2763	Basal	white	male	73	stage ib	t2	n0	m0	93
TCGA-66-2765	Basal	white	male	47	stage iiia	t3	n1	m0	60
TCGA-66-2768	Basal	white	male	74	stage ia	t1b	n0	mx	25
TCGA-66-2771	Basal	white	male	74	stage iiia	t3	n1	m0	45
TCGA-66-2780	Basal	white	male	65	stage iib	t2	n1	m0	79.5
TCGA-66-2781	Basal	white	male	64	stage ib	t2	n0	m0	41.25
TCGA-66-2782	Basal	white	male	49	stage iia	t3	n0	m0	30
TCGA-66-2788	Basal	white	male	66	stage ia	t1a	n0	m0	90
TCGA-68-7757	Basal	white	male	70	stage iib	t3	n0	m0	80
TCGA-77-6844	Basal	white	male	49	stage ia	t1a	n0	m0	40
TCGA-77-7138	Basal	white	male	65	stage ib	t2a	n0	m0	55
TCGA-77-7337	Basal	white	male	64	stage iib	t3	n0	mx	40
TCGA-77-7338	Basal	white	male	73	stage ib	t2	n0	mx	30
TCGA-77-8008	Basal	white	male	83	stage iib	t2	n1	mx	65
TCGA-77-8130	Basal	white	male	71	stage ib	t2a	n0	m0	25
TCGA-77-8136	Basal	white	male	59	stage iiia	t2	n2	m0	80
TCGA-77-8139	Basal	black	female	75	stage iia	t1	n1	m0	NA
TCGA-77-8143	Basal	black	female	56	stage iiia	t2	n2	m0	NA
TCGA-77-8144	Basal	NA	female	78	stage ib	t2	n0	m0	75
TCGA-77-8145	Basal	NA	female	76	stage ia	t1a	n0	m0	60
TCGA-77-A5GB	Basal	NA	female	62	stage ib	t2	n0	m0	40
TCGA-85-7697	Basal	NA	female	63	stage ib	t2	n0	m0	40
TCGA-85-8479	Basal	NA	female	74	stage iib	t2	n1	m0	135
TCGA-85-8481	Basal	white	female	68	stage ib	t2	n0	m0	48
TCGA-85-8582	Basal	white	female	80	stage ib	t2	n0	m0	14
TCGA-85-8666	Basal	white	female	62	stage iib	t2	n1	m0	45
TCGA-85-A53L	Basal	white	female	76	stage ia	t1	n0	m0	50
TCGA-90-6837	Basal	white	female	65	stage iiia	t2a	n2	m0	40
TCGA-92-7340	Basal	white	female	55	stage ia	t1b	n0	m0	20
TCGA-92-8065	Basal	white	female	60	stage iib	t3	n0	m0	20
TCGA-94-7033	Basal	white	female	76	stage iib	t3	n0	m0	91
TCGA-96-7544	Basal	white	female	64	stage iib	t2	n1	m0	20
TCGA-96-8169	Basal	white	female	60	stage ib	t2	n0	m0	110
TCGA-96-8170	Basal	white	female	45	stage iia	t2a	n1	mx	15
TCGA-98-8020	Basal	white	female	74	stage iib	t3	n0	mx	14
TCGA-98-8021	Basal	white	female	67	stage ia	t1a	n0	m0	35
TCGA-L3-A4E7	Basal	white	female	75	stage iia	t1a	n1	m0	50
TCGA-NC-A5HG	Basal	white	female	75	stage ia	t1a	n0	m0	60
TCGA-NC-A5HI	Basal	white	female	68	stage ib	t2	n0	m0	60
TCGA-21-1078	Primitive	white	male	77	stage ib	t2	n0	m0	9
TCGA-21-1083	Primitive	white	male	75	stage ia	t1	n0	m0	240
TCGA-21-5783	Primitive	white	male	76	stage ib	t2	n0	m0	NA
TCGA-22-4591	Primitive	white	male	80	stage iiia	t3	n2	m0	NA
TCGA-22-4593	Primitive	white	male	77	stage iia	t2b	n0	m0	30
TCGA-22-5481	Primitive	white	female	72	stage iib	t2	n1	m0	75
TCGA-22-5483	Primitive	white	male	74	stage iia	t1a	n1	m0	50
TCGA-22-A5C4	Primitive	white	male	70	stage iia	t2b	n0	m0	80
TCGA-33-4533	Primitive	black	female	76	stage ib	t2	n0	m0	50
TCGA-33-4587	Primitive	white	female	63	stage ib	t2	n0	mx	NA
TCGA-33-6738	Primitive	white	male	80	stage iiia	t1	n2	mx	50
TCGA-34-5231	Primitive	white	male	72	stage ia	t1	n0	m0	50
TCGA-34-5927	Primitive	white	female	70	stage ia	t1	n0	m0	NA
TCGA-34-5929	Primitive	white	female	78	stage ib	t2	n0	m0	40
TCGA-37-4135	Primitive	white	male	68	stage iiib	t2	n0	m0	45
TCGA-37-4141	Primitive	white	female	65	stage ia	t1b	n0	m0	NA
TCGA-37-5819	Primitive	white	male	64	stage iiia	t2	n2	m0	45
TCGA-39-5034	Primitive	white	female	73	stage iib	t3	n0	m0	84
TCGA-39-5040	Primitive	white	male	59	stage iiia	t2a	n2	m0	60
TCGA-43-2578	Primitive	white	female	59	stage ia	t1	n0	m0	64
TCGA-43-6143	Primitive	white	male	70	stage ib	t2	n0	m0	114
TCGA-43-7656	Primitive	white	male	71	stage ia	t1b	n0	mx	45
TCGA-43-7657	Primitive	white	female	68	stage ia	t1	n0	mx	45
TCGA-43-7658	Primitive	white	female	75	stage ia	t1	n0	m0	12
TCGA-43-8116	Primitive	white	male	73	stage ia	t1b	n0	m0	35
TCGA-43-A475	Primitive	white	female	67	stage iib	t3	n0	m0	100
TCGA-46-3768	Primitive	white	male	58	stage iiia	t3	n1	m0	NA
TCGA-46-6026	Primitive	white	male	81	stage iib	t2a	n1	m0	NA
TCGA-52-7809	Primitive	white	male	74	stage ib	t2	n0	m0	60
TCGA-56-7222	Primitive	white	male	60	NA	t2a	n0	NA	23
TCGA-56-7223	Primitive	white	male	66	stage iiia	t3	n1	mx	NA
TCGA-58-8387	Primitive	white	male	60	stage iia	t2b	n0	m0	40
TCGA-58-8388	Primitive	white	male	60	stage ib	t2a	n0	m0	80
TCGA-58-8390	Primitive	white	male	70	stage iia	t2b	n0	m0	120
TCGA-60-2695	Primitive	white	female	74	stage ib	t2	n0	m0	64
TCGA-60-2706	Primitive	white	male	58	stage ia	t1	n0	m0	51
TCGA-60-2713	Primitive	white	male	64	stage ib	t2	n0	m0	110
TCGA-60-2719	Primitive	white	female	83	stage ib	t1	n0	m0	7
TCGA-66-2754	Primitive	NA	male	66	stage iiia	t2	n2	m0	40
TCGA-66-2793	Primitive	NA	male	68	stage iiib	t4	n1	m0	112
TCGA-68-8251	Primitive	white	male	78	stage ib	t2a	n0	m0	52
TCGA-77-7142	Primitive	white	female	59	stage ib	t2	n0	m0	52.5
TCGA-77-8140	Primitive	NA	female	66	stage iib	t2	n1	m0	78
TCGA-77-8156	Primitive	NA	male	60	stage ib	t2a	n0	m0	57.5
TCGA-85-6560	Primitive	white	male	59	stage iiia	t2	n1	m0	40
TCGA-85-7950	Primitive	white	male	46	stage ib	t2a	n0	m0	27
TCGA-85-8276	Primitive	white	male	62	stage iia	t1b	n1	m0	20
TCGA-85-8288	Primitive	white	male	70	stage iia	t1b	n1	m0	50
TCGA-85-8352	Primitive	white	male	67	stage iiia	t3	n1	m0	50
TCGA-90-7767	Primitive	white	male	56	stage iib	t2b	n1	mx	25
TCGA-90-A4ED	Primitive	white	male	69	stage ib	t2a	n0	mx	30
TCGA-94-7557	Primitive	black	male	73	stage ib	t2	n0	m0	NA
TCGA-94-7943	Primitive	white	male	80	stage ia	t1b	nx	mx	30
TCGA-18-3410	Secretory	NA	male	81	stage iiia	t3	n0	m0	NA
TCGA-18-3417	Secretory	NA	male	65	stage iv	t2	n1	m1	25
TCGA-21-1076	Secretory	white	female	54	stage ib	t2	n0	m0	35
TCGA-21-5787	Secretory	black	male	65	stage iiia	t2	n2	m0	100
TCGA-22-0940	Secretory	white	male	71	stage iia	t1	n1	m0	25
TCGA-22-4594	Secretory	NA	female	60	stage iiia	t3	n2	m0	40
TCGA-22-4596	Secretory	white	female	69	stage ib	t1b	n0	m0	40
TCGA-22-4609	Secretory	white	male	81	stage ia	t1	n0	m0	77
TCGA-22-5478	Secretory	NA	male	79	stage ib	t2a	n0	m0	NA
TCGA-22-5480	Secretory	white	female	66	stage ia	t1b	n0	m0	50
TCGA-22-5489	Secretory	white	male	64	stage ia	t1b	n0	m0	70
TCGA-22-5492	Secretory	NA	female	73	stage iiia	t2a	n2	m0	50
TCGA-33-4566	Secretory	white	male	40	stage ib	t2	n0	m0	20
TCGA-33-6737	Secretory	white	male	71	stage iiia	t2	n2	m0	20
TCGA-34-2608	Secretory	white	male	84	stage ib	t2	n0	m0	60
TCGA-34-5234	Secretory	white	female	71	stage ia	t1	n0	m0	40
TCGA-34-5239	Secretory	white	male	75	stage iiib	t4	n0	m0	NA
TCGA-34-5928	Secretory	white	female	83	stage iib	t2	n1	m0	40
TCGA-37-3792	Secretory	white	male	69	stage ib	t2	n0	m0	NA
TCGA-37-4130	Secretory	white	male	56	stage ib	t1b	n0	m0	25
TCGA-39-5011	Secretory	white	female	70	stage ia	t1b	n0	m0	45
TCGA-39-5022	Secretory	white	male	76	stage ib	t2a	n0	m0	35
TCGA-39-5030	Secretory	asian	female	81	stage iiia	t2a	n2	m0	8
TCGA-39-5035	Secretory	white	female	72	stage ia	t1b	n0	m0	47
TCGA-43-2581	Secretory	white	female	47	stage iiia	t3	n1	m0	30
TCGA-43-5668	Secretory	white	male	78	stage iia	t1b	n1	m0	20
TCGA-43-6647	Secretory	white	female	69	stage iib	t2b	n1	mx	36
TCGA-43-6773	Secretory	white	male	76	stage iib	t2	n1	mx	NA
TCGA-43-8115	Secretory	white	female	72	stage iia	t2a	n1	mx	55.83
TCGA-46-3766	Secretory	white	female	62	stage ia	t1	n0	m0	NA
TCGA-46-3767	Secretory	white	male	76	stage ia	t1a	n0	m0	NA
TCGA-46-3769	Secretory	white	male	57	stage iib	t4	n0	m0	NA
TCGA-52-7812	Secretory	white	male	68	stage iia	t2	n2	m0	30
TCGA-56-6545	Secretory	white	female	77	stage ib	t2a	n0	m0	NA
TCGA-56-6546	Secretory	white	male	67	stage iia	t2b	n0	mx	NA
TCGA-56-8624	Secretory	white	male	84	stage iib	t3	n0	mx	20
TCGA-56-8625	Secretory	white	female	66	stage iiia	t3	n1	mx	NA
TCGA-56-8628	Secretory	white	male	78	stage ia	t1b	n0	mx	NA
TCGA-56-A49D	Secretory	white	male	67	stage iiia	t2a	n2	mx	53
TCGA-56-A4ZJ	Secretory	white	female	75	stage ia	t1a	n0	m0	100
TCGA-58-8386	Secretory	NA	male	75	stage iv	t3	nx	m1	65
TCGA-58-8393	Secretory	white	female	68	stage ib	t2a	n0	m0	7
TCGA-60-2696	Secretory	black	female	76	stage iia	t2	n0	m0	15
TCGA-60-2697	Secretory	white	male	41	stage iia	t2	n2	m0	NA
TCGA-60-2698	Secretory	white	male	62	stage iib	t2	n1	m0	NA
TCGA-60-2703	Secretory	white	male	73	stage iib	t2	n1	m0	50
TCGA-60-2704	Secretory	white	male	73	stage iib	t2	n1	m0	60
TCGA-60-2709	Secretory	black	male	69	stage ib	t2	n0	mx	157.5
TCGA-60-2712	Secretory	white	female	79	stage iib	t2	n1	m0	10
TCGA-60-2714	Secretory	white	female	66	stage iib	t2	n1	m0	90
TCGA-60-2725	Secretory	white	male	74	stage ib	t2	n0	m0	56
TCGA-66-2744	Secretory	NA	male	71	stage iib	t2	n1	m0	63
TCGA-66-2753	Secretory	NA	male	69	stage ib	t2	n0	m0	162
TCGA-66-2755	Secretory	NA	male	63	stage ib	t2	n0	m0	20
TCGA-66-2767	Secretory	NA	male	62	stage iiib	t2	n3	m0	43
TCGA-66-2777	Secretory	NA	male	71	stage ib	t2	n0	m0	12
TCGA-66-2785	Secretory	NA	male	65	stage ib	t2	n0	m0	70
TCGA-66-2786	Secretory	NA	female	68	stage ia	t1	n0	m0	74
TCGA-66-2789	Secretory	NA	male	73	stage iiib	t1	n3	m0	40
TCGA-66-2790	Secretory	NA	male	72	stage iib	t2	n1	m0	57
TCGA-68-8250	Secretory	black	male	66	stage ia	t1a	n0	mx	50
TCGA-77-6842	Secretory	white	male	79	stage iib	t2	n1	m0	22.5
TCGA-77-7335	Secretory	white	female	62	stage iiib	t4	n2	m0	52
TCGA-77-7465	Secretory	white	male	58	stage iia	t2a	n1	m0	120
TCGA-77-8007	Secretory	NA	male	68	stage iib	t2	n1	m0	100
TCGA-77-8131	Secretory	NA	male	72	stage ib	t2	nx	m0	69
TCGA-77-8138	Secretory	NA	male	74	stage ib	t2	n0	m0	54
TCGA-77-A5FZ	Secretory	NA	male	64	stage iiib	t4	n0	m0	141
TCGA-77-A5GH	Secretory	NA	male	81	stage ib	t2a	n0	m0	11
TCGA-85-7699	Secretory	white	male	73	stage iiia	t4	n0	m0	74
TCGA-85-8048	Secretory	white	male	62	stage ia	t1	n0	m0	50
TCGA-85-8049	Secretory	white	male	57	stage ib	t2a	n0	m0	NA
TCGA-85-8287	Secretory	white	male	72	stage ia	t1b	n0	m0	50
TCGA-85-8350	Secretory	white	male	61	stage ia	t1b	n0	m0	40
TCGA-85-8351	Secretory	white	male	72	stage iia	t2a	n1	m0	60
TCGA-85-8353	Secretory	white	male	72	stage iiia	t3	n1	m0	50
TCGA-85-A50M	Secretory	asian	male	47	stage iia	t2b	n0	m0	15
TCGA-85-A513	Secretory	asian	female	60	stage ia	t1a	nx	m0	NA
TCGA-90-7766	Secretory	white	female	66	stage ia	t1b	n0	mx	30
TCGA-90-7964	Secretory	white	male	70	stage ib	t2a	n0	mx	180
TCGA-90-A4EE	Secretory	white	male	53	stage iia	t2a	n1	mx	68
TCGA-92-8063	Secretory	white	male	52	stage iiia	t2b	n2	mx	74
TCGA-96-A4JL	Secretory	asian	female	78	stage iia	t2a	n1	m0	NA
TCGA-98-7454	Secretory	white	male	73	stage ib	t2a	n0	m0	60
TCGA-98-8022	Secretory	white	male	61	stage ia	t1a	n0	m0	117
TCGA-98-8023	Secretory	white	male	70	stage iiia	t3	n1	m0	75
TCGA-NC-A5HE	Secretory	white	male	60	stage iib	t2	n1	m0	30
		Age at Diagnosis	Female	Male	White	Black	Pack-Years
	Classical	65.877	0.180328	0.819672	0.762295	0.0409836	49.1548
	Basal	67.7907	0.261905	0.738095	0.662791	0.0465116	55.7756
	Primitive	68.6604	0.283019	0.716981	0.886792	0.0377358	57.7727
	Secretory	68.3678	0.298851	0.701149	0.678161	0.045977	54.869
