# Supplementary material for: Factor XIIIA—expressing inflammatory monocytes promote lung squamous cancer through fibrin cross-linking
Source: Nat Commun. 2018 May 18;9:1988. doi: 10.1038/s41467-018-04355-w (PMC5959879; doi:10.1038/s41467-018-04355-w)
Supplement: Supplementary file 6 — Supplementary Data 2 [file 41467_2018_4355_MOESM6_ESM.xlsx]

## Sheet: By Median
Number	Gene_Symbol	Pvalue Median	HazardRatio_Median	Inflammatory Monocyte Associated:	FoldChangeSecretoryVsClassical
1	SNX29	4.2e-05	2.17054	No or unknown	1.355
2	CD14	4.4e-05	2.15695	Yes	2.41197
3	FSTL3	0.000119	2.04661	No or unknown	2.65327
4	MACROD2	0.000148	2.07008	No or unknown	2.5161
5	CLDN5	0.0002	2.02904	No or unknown	1.55374
6	WFS1	0.000206	1.99855	No or unknown	1.16888
7	FBXO2	0.000254	1.97974	No or unknown	6.32215
8	ABLIM3	0.0003	1.96153	No or unknown	2.30511
9	SLC12A4	0.00046	1.91943	No or unknown	1.84891
10	LOXL2	0.000605	1.89257	No or unknown	2.61236
11	TGM2	0.000778	1.87424	No or unknown	3.84966
12	SOD3	0.000817	1.8644	No or unknown	2.42159
13	CYB5A	0.000952	1.87792	No or unknown	1.53683
14	EHD1	0.001032	1.84209	No or unknown	1.97369
15	ST3GAL5	0.001135	1.83808	No or unknown	2.98179
16	SFTA3	0.001145	1.86349	No or unknown	4.31396
17	ADD1	0.00117	1.83986	No or unknown	1.35395
18	A2M	0.001202	1.82546	No or unknown	2.79882
19	FOLR2	0.001235	1.83169	No or unknown	2.12236
20	DARC	0.001338	1.8193	No or unknown	2.90712
21	AG2	0.001344	1.8167	No or unknown	2.67507
22	SLC34A2	0.001357	1.83035	No or unknown	4.04692
23	CRTAC1	0.001396	1.82468	No or unknown	3.03057
24	CCL2	0.001463	1.80381	Yes	2.85301
25	CST3	0.001511	1.80252	No or unknown	1.5698
26	PRKCDBP	0.00152	1.80072	No or unknown	1.91684
27	CYP4B1	0.001599	1.82373	No or unknown	3.37807
28	FBP1	0.001812	1.81767	No or unknown	2.7536
29	SFTPB	0.001939	1.80912	No or unknown	2.41865
30	TIMP3	0.001967	1.77488	No or unknown	2.7495
31	FCN3	0.002138	1.78455	No or unknown	3.39365
32	RASIP1	0.002201	1.77707	No or unknown	2.53659
33	ZNF71	0.00225	1.77684	No or unknown	1.48095
34	ESAM	0.002319	1.76126	No or unknown	2.07648
35	FGA	0.002403	1.76274	No or unknown	63.0322
36	CLDN2	0.002567	1.75934	No or unknown	2.96065
37	ABCA3	0.002576	1.76652	No or unknown	3.5831
38	PDXDC1	0.002696	1.74841	No or unknown	1.1652
39	RNASE1	0.002768	1.75286	No or unknown	2.35032
40	CFB	0.002912	1.7332	No or unknown	4.22798
41	DPP4	0.002965	1.74503	No or unknown	3.66309
42	ALPL	0.002966	1.74285	No or unknown	2.48205
43	CLEC14A	0.003061	1.73458	No or unknown	2.06827
44	RALGAPA2	0.003071	1.7352	No or unknown	1.74469
45	FZD4	0.003104	1.73085	No or unknown	2.3513
46	MARCO	0.003128	1.73692	No or unknown	3.74428
47	FGG	0.003209	1.73303	No or unknown	17.1241
48	INMT	0.003313	1.73972	No or unknown	2.73963
49	LZTS1	0.003369	1.72309	No or unknown	2.19915
50	BHMT2	0.003398	1.72258	No or unknown	13.291
51	SFTPD	0.003487	1.74091	No or unknown	3.45011
52	SYNE1	0.003552	1.71595	No or unknown	2.67207
53	LAMC3	0.003592	1.71093	No or unknown	1.35606
54	ROS1	0.003593	1.72775	No or unknown	3.04724
55	TRIB1	0.003733	1.70765	No or unknown	1.82448
56	METTL7A	0.003765	1.73218	No or unknown	1.46348
57	SLCO2B1	0.004213	1.701	No or unknown	2.60632
58	RASSF5	0.004234	1.70206	No or unknown	1.66757
59	ILK	0.004457	1.69621	No or unknown	1.52679
60	KIAA0141	0.004473	1.69352	No or unknown	1.235
61	FILIP1	0.004509	1.69362	No or unknown	2.83048
62	AP2A2	0.004604	1.69421	No or unknown	1.16172
63	PDE4A	0.004699	1.6914	No or unknown	1.34694
64	CTSD	0.004907	1.6925	No or unknown	1.63396
65	ATP11A	0.005043	1.67741	No or unknown	1.88348
66	MAOB	0.00539	1.67617	No or unknown	1.67139
67	ZNF331	0.005636	1.68028	No or unknown	2.04245
68	C1orf38	0.005843	1.67367	No or unknown	2.81093
69	SFTA2	0.005912	1.68054	No or unknown	4.68895
70	ANGPTL2	0.005985	1.66481	No or unknown	2.17996
71	NOTCH4	0.005992	1.6603	No or unknown	1.93401
72	OLR1	0.006169	1.6667	No or unknown	4.33587
73	EPS15	0.006231	1.65872	No or unknown	1.33363
74	GGT5	0.006271	1.65255	No or unknown	2.0118
75	AQP4	0.006273	1.68319	No or unknown	3.41432
76	MXRA8	0.006285	1.65525	No or unknown	2.08639
77	CITED2	0.006318	1.65961	No or unknown	2.51352
78	NEK6	0.006327	1.6622	No or unknown	1.85694
79	C5orf62	0.006391	1.65829	No or unknown	2.05976
80	LHFP	0.00655	1.64894	No or unknown	1.95139
81	LMO3	0.00656	1.66486	No or unknown	4.48971
82	CTBP1	0.006581	1.65935	No or unknown	1.23531
83	PLK3	0.006596	1.65201	No or unknown	1.78879
84	CHST15	0.00665	1.65625	No or unknown	1.78407
85	SEMA7A	0.006754	1.65563	No or unknown	1.80825
86	SPON1	0.006766	1.64801	No or unknown	3.00228
87	JAK1	0.007051	1.64824	No or unknown	1.76553
88	UNC13D	0.007083	1.6506	No or unknown	3.31962
89	COL18A1	0.007418	1.64023	No or unknown	1.83142
90	DLC1	0.00749	1.63774	No or unknown	2.98588
91	VSIG4	0.00783	1.64037	No or unknown	2.62245
92	SEC63	0.00791	1.63344	No or unknown	1.20183
93	BCAR3	0.00796	1.63981	No or unknown	2.10237
94	SSC5D	0.008016	1.63305	No or unknown	3.13774
95	ACVRL1	0.008017	1.63501	No or unknown	2.21659
96	KIF13B	0.008152	1.62912	No or unknown	2.0123
97	SERPINA1	0.00816	1.64124	No or unknown	2.98865
98	TNF	0.008263	1.63388	No or unknown	5.3778
99	DPYSL2	0.008287	1.6394	No or unknown	1.85369
100	LATS2	0.008343	1.63024	No or unknown	1.61891
101	PLXND1	0.008388	1.62212	No or unknown	2.04766
102	SMAD7	0.008463	1.62658	No or unknown	2.23033
103	C4BPA	0.008568	1.64252	No or unknown	3.89094
104	COL14A1	0.00862	1.63056	No or unknown	3.68425
105	PGC	0.008692	1.63781	No or unknown	6.43066
106	CLIC5	0.008714	1.6323	No or unknown	3.19997
107	GYPC	0.008846	1.63301	No or unknown	2.74775
108	HLA-DRB6	0.00885	1.6365	No or unknown	3.26158
109	VWF	0.009007	1.61739	No or unknown	1.92609
110	IFITM2	0.009021	1.62057	No or unknown	2.21177
111	RCAN2	0.009066	1.61962	No or unknown	2.46223
112	RGL1	0.009306	1.6277	No or unknown	1.74003
113	AOC3	0.009488	1.61525	No or unknown	2.8332
114	IL4I1	0.00952	1.61825	No or unknown	2.98931
115	PTGDS	0.009578	1.6275	No or unknown	3.09071
116	SLC9A3R2	0.009702	1.61331	No or unknown	2.06855
117	CYTH4	0.009729	1.61874	No or unknown	2.36584
118	PDGFRB	0.009828	1.60745	No or unknown	1.92859
119	FLT1	0.009856	1.61178	No or unknown	1.59248
120	SBNO2	0.009926	1.60959	No or unknown	1.62449
121	VCAM1	0.009974	1.61604	Yes	4.76401
122	AGER	0.010032	1.62126	No or unknown	3.64764
123	KIAA0427	0.010198	1.61271	No or unknown	1.12449
124	C10orf54	0.010341	1.60762	No or unknown	2.04225
125	CHRDL1	0.010713	1.60457	No or unknown	2.28384
126	MAMDC2	0.010753	1.60803	No or unknown	6.62077
127	ITGBL1	0.010794	1.60241	No or unknown	2.57388
128	ACTG2	0.010847	1.60459	No or unknown	1.86765
129	ITGB6	0.010901	1.60154	No or unknown	3.75115
130	SFTPA1	0.011101	1.60598	No or unknown	2.572
131	BCL2A1	0.011216	1.60064	No or unknown	4.63621
132	VAV2	0.011258	1.59327	No or unknown	1.52993
133	HDHD1A	0.011425	0.627777	No or unknown	0.916531
134	STC1	0.011544	1.59512	No or unknown	1.52934
135	SUSD2	0.011701	1.6061	No or unknown	4.63921
136	FAM101B	0.011755	1.59721	No or unknown	2.04197
137	CD163	0.011907	1.59228	Yes	2.77344
138	DENND3	0.01193	1.5921	No or unknown	2.78472
139	RNASE6	0.011989	1.6035	No or unknown	2.39105
140	SH3TC1	0.012114	1.59404	No or unknown	3.33028
141	ORM2	0.01215	1.59973	No or unknown	11.9441
142	PLVAP	0.012316	1.59145	No or unknown	1.73779
143	CRISPLD2	0.012379	1.58696	No or unknown	2.42824
144	GADD45B	0.012572	1.5851	No or unknown	2.31395
145	C9orf167	0.0126	1.58461	No or unknown	2.13741
146	STRA6	0.012664	1.58416	No or unknown	4.04416
147	BHLHE41	0.01292	1.57929	No or unknown	2.82366
148	CYP2B7P1	0.012929	1.59699	No or unknown	3.81394
149	CPB2	0.012956	1.59692	No or unknown	12.8972
150	VGLL3	0.012988	1.58255	No or unknown	2.97518
151	RAC2	0.013009	1.58367	No or unknown	2.09477
152	SLC26A9	0.013059	1.58276	No or unknown	3.2565
153	BCL9L	0.0131	1.57882	No or unknown	1.57131
154	CPZ	0.013104	1.57749	No or unknown	2.57554
155	SLC35F2	0.013115	1.58057	No or unknown	1.86402
156	MSR1	0.013244	1.58631	No or unknown	2.24155
157	COL3A1	0.013352	1.5774	No or unknown	2.19424
158	IRF7	0.013446	1.58338	No or unknown	2.24314
159	SERPING1	0.013681	1.57515	No or unknown	2.34672
160	OLFML2B	0.013689	1.57386	No or unknown	2.12202
161	RASGEF1A	0.013855	1.57247	No or unknown	1.76166
162	CCDC69	0.014043	1.58056	No or unknown	2.38813
163	PLEKHF1	0.014084	1.57107	No or unknown	3.8062
164	COL16A1	0.014093	1.57267	No or unknown	2.94033
165	SPARC	0.01414	1.57166	No or unknown	2.04893
166	RFTN1	0.014218	1.57236	No or unknown	2.95836
167	TNFRSF14	0.014399	1.57624	No or unknown	2.30775
168	FCGRT	0.014727	1.5689	No or unknown	1.91228
169	PTGIS	0.014741	1.56905	No or unknown	2.18624
170	F5	0.014867	1.5665	Yes	5.23967
171	MYO1G	0.014914	1.57396	No or unknown	3.06192
172	C5AR1	0.015023	1.56705	No or unknown	2.40644
173	SERINC1	0.015382	1.57215	No or unknown	1.36757
174	CSF3R	0.015688	1.56824	Yes	3.41096
175	NKX2-1	0.01572	1.57755	No or unknown	5.14891
176	STAC2	0.015775	1.55939	No or unknown	6.50126
177	UBB	0.01582	1.57197	No or unknown	1.19473
178	FCHSD2	0.015822	1.56083	No or unknown	1.46518
179	CSF1	0.016204	1.55497	Yes	2.51977
180	TCIRG1	0.016297	1.56512	No or unknown	2.14001
181	TNFRSF10D	0.016363	1.56181	No or unknown	2.85292
182	MRC2	0.016453	1.55447	No or unknown	2.02449
183	CD93	0.016706	1.55157	No or unknown	2.262
184	MFAP4	0.016744	1.55367	No or unknown	3.20587
185	GPX3	0.016748	1.55741	No or unknown	1.49849
186	GAS2	0.016992	1.55141	No or unknown	20.428
187	PLEKHO2	0.017037	1.56541	No or unknown	1.91518
188	LAIR1	0.01719	1.56034	No or unknown	2.41198
189	CISH	0.017315	1.56601	No or unknown	2.275
190	CSRNP1	0.017376	1.55102	No or unknown	2.22719
191	GJA5	0.017389	1.55373	No or unknown	2.56749
192	HNMT	0.017643	1.55468	No or unknown	2.15583
193	C13orf15	0.017889	1.55369	No or unknown	1.71286
194	PKIG	0.018131	1.54795	No or unknown	1.85653
195	ARHGAP29	0.018196	1.54616	No or unknown	2.90091
196	SLC11A1	0.018322	1.55755	No or unknown	2.49823
197	CHI3L2	0.018567	1.5452	No or unknown	4.56824
198	CCL3	0.018587	1.54456	Yes	2.2473
199	AFAP1L1	0.01861	1.54357	No or unknown	1.68883
200	CLDN18	0.018797	1.55055	No or unknown	4.0891
201	EMILIN1	0.019093	1.53734	No or unknown	2.41437
202	C4orf31	0.019197	1.54812	No or unknown	4.44151
203	MICAL2	0.019197	1.54145	No or unknown	2.51406
204	NTN4	0.019219	1.54459	No or unknown	2.30196
205	AQP9	0.019263	1.54305	No or unknown	2.82904
206	SLFN13	0.019381	1.54141	No or unknown	1.46556
207	SDCBP	0.019575	1.54416	No or unknown	1.26475
208	GSTM5	0.019588	1.53869	No or unknown	0.164196
209	IL6ST	0.019594	1.53894	No or unknown	1.97802
210	STK10	0.020007	1.5346	No or unknown	1.87631
211	ARHGAP18	0.020089	1.53841	No or unknown	2.0817
212	ZZEF1	0.020221	1.53904	No or unknown	1.1796
213	C7	0.020276	1.53503	No or unknown	3.50345
214	CSF2RB	0.02035	1.53961	No or unknown	4.57287
215	GPR116	0.020399	1.53658	No or unknown	3.1016
216	RARRES2	0.020771	1.53326	No or unknown	2.3681
217	PDK4	0.021353	1.52898	No or unknown	3.70289
218	PDLIM3	0.021638	1.52701	No or unknown	1.76817
219	NAPSA	0.021639	1.53872	No or unknown	3.60371
220	MGRN1	0.021725	1.53037	No or unknown	1.42916
221	TMEM140	0.021788	1.53416	No or unknown	1.50677
222	CRIP2	0.022143	1.52404	No or unknown	3.66502
223	PLIN2	0.022177	1.52463	No or unknown	2.03121
224	ORM1	0.022388	1.53042	No or unknown	6.12768
225	FAM46C	0.022394	1.52426	No or unknown	2.56757
226	MRC1	0.022584	1.53385	No or unknown	2.95235
227	ENG	0.022709	1.51972	No or unknown	2.33784
228	LRRK2	0.022857	1.5322	No or unknown	2.88079
229	FLJ10357	0.022885	1.5174	No or unknown	1.65576
230	ENPP2	0.02295	1.52054	No or unknown	2.66877
231	IL16	0.023009	1.52807	No or unknown	2.19178
232	ZNF264	0.023138	1.52862	No or unknown	1.33615
233	ELK3	0.023537	1.51759	No or unknown	1.7379
234	SLC1A7	0.023549	1.51546	No or unknown	8.79409
235	CALHM2	0.023812	1.52023	No or unknown	1.9425
236	HPN	0.023844	1.52195	No or unknown	3.01248
237	RRAS	0.023909	1.51807	No or unknown	2.35028
238	ANTXR2	0.024031	1.51684	No or unknown	2.34663
239	HK3	0.024041	1.53086	No or unknown	2.71849
240	CCDC92	0.024057	1.51944	No or unknown	1.42625
241	HEG1	0.02436	1.51528	No or unknown	1.39807
242	APLN	0.024391	1.52388	No or unknown	1.74436
243	TMEM63A	0.024556	1.52305	No or unknown	1.4209
244	MED25	0.024605	1.52141	No or unknown	1.3249
245	RGS3	0.024609	1.51145	No or unknown	1.81788
246	WDTC1	0.024896	1.51104	No or unknown	1.38723
247	C10orf10	0.024905	1.51227	No or unknown	2.75535
248	ZNF320	0.024947	1.5184	No or unknown	1.472
249	ALPK3	0.024988	1.51026	No or unknown	2.92322
250	C1QTNF1	0.025345	1.50807	No or unknown	3.85661
251	C3	0.025372	1.51082	No or unknown	2.86961
252	C1QC	0.025418	1.51625	No or unknown	2.49349
253	MYADM	0.025699	1.50606	No or unknown	2.05249
254	NAV2	0.025706	1.50796	No or unknown	1.31172
255	FOLR1	0.026168	1.51571	No or unknown	4.11669
256	ACADM	0.026267	1.51414	No or unknown	1.31838
257	SPCS3	0.026622	1.50737	No or unknown	1.54238
258	CTGF	0.026651	1.50257	No or unknown	1.98219
259	AKAP2	0.02675	1.50581	No or unknown	2.63718
260	FAM113B	0.026765	1.50411	No or unknown	2.68621
261	FLNC	0.026952	1.5017	No or unknown	3.44218
262	CYR61	0.026954	1.50094	No or unknown	2.44188
263	GABRP	0.026959	1.50361	No or unknown	5.07176
264	CFLAR	0.02704	1.50484	No or unknown	1.61543
265	SNED1	0.027172	1.49957	No or unknown	2.41316
266	SHROOM4	0.027331	1.50282	No or unknown	2.48885
267	SLC22A3	0.027341	1.50303	No or unknown	4.24367
268	TYROBP	0.027388	1.50778	No or unknown	2.54205
269	TESC	0.027395	1.50178	No or unknown	6.2428
270	TBXAS1	0.027479	1.51139	No or unknown	2.66488
271	QDPR	0.02776	1.50803	No or unknown	1.5038
272	NCOA7	0.02776	1.50844	No or unknown	1.50884
273	GGT1	0.027886	1.49698	No or unknown	1.77848
274	CREB3L4	0.027934	0.666017	No or unknown	1.02689
275	LRP2	0.027998	1.5046	No or unknown	3.16802
276	SLC2A6	0.028105	1.50279	No or unknown	2.32031
277	UBE2J1	0.028274	1.49948	No or unknown	1.39482
278	SKI	0.028502	1.49693	No or unknown	1.69962
279	RHPN1	0.028584	1.49724	No or unknown	1.83465
280	CD248	0.028592	1.49591	No or unknown	2.23844
281	RASGRF1	0.029122	1.49669	No or unknown	5.61935
282	TFPI2	0.029145	1.49818	No or unknown	31.7802
283	TNFSF13	0.029237	1.50047	No or unknown	2.04371
284	C20orf56	0.029422	1.50436	No or unknown	4.5303
285	MBNL2	0.02959	1.49165	No or unknown	1.8785
286	KCNE4	0.029816	1.49254	No or unknown	2.13353
287	ETS1	0.029845	1.49212	No or unknown	2.80125
288	LGI2	0.029871	1.49499	No or unknown	4.21167
289	INHBA	0.029956	1.49015	No or unknown	2.68887
290	FCGR2A	0.030112	1.4932	No or unknown	2.42778
291	TCTN2	0.030148	1.49743	No or unknown	1.20025
292	CREBL2	0.030219	1.5036	No or unknown	1.25369
293	DTX4	0.03053	1.49083	No or unknown	2.0972
294	ACAD8	0.030652	1.49358	No or unknown	1.47935
295	FCER1G	0.030741	1.49476	No or unknown	2.46539
296	PCDH1	0.030936	1.48792	No or unknown	1.70226
297	FAM198B	0.03101	1.48724	No or unknown	2.62784
298	DRAM1	0.031068	1.48776	No or unknown	2.46868
299	RNASE4	0.031077	1.48863	No or unknown	1.92564
300	SELL	0.031605	1.49199	No or unknown	2.98116
301	SYNPO	0.031786	1.4842	No or unknown	2.24669
302	CGNL1	0.031816	1.4853	No or unknown	2.5421
303	THBS1	0.031901	1.48317	No or unknown	2.18515
304	PODN	0.03199	1.48337	No or unknown	2.40773
305	CSF1R	0.032193	1.4824	Yes	2.76536
306	LOC100129034	0.032202	1.48154	No or unknown	1.84479
307	VDR	0.032281	1.48191	No or unknown	2.48202
308	NR4A3	0.032665	1.48438	No or unknown	3.25396
309	AIF1	0.032704	1.48644	No or unknown	2.45395
310	BTN3A2	0.032819	1.48331	No or unknown	1.83173
311	PHC2	0.032819	1.48161	No or unknown	2.02174
312	C4A	0.032829	1.48358	No or unknown	2.98346
313	ALDH7A1	0.032871	1.48386	No or unknown	1.96264
314	THY1	0.033014	1.47998	No or unknown	2.13505
315	DACT1	0.033051	1.4811	No or unknown	2.09691
316	ICAM1	0.033092	1.4814	Yes	4.50738
317	ITSN1	0.033202	1.49429	No or unknown	1.44747
318	GAS6	0.033496	1.47743	No or unknown	1.94086
319	ITGB1	0.033508	1.48313	No or unknown	1.55137
320	ADAMTSL3	0.033684	1.48664	No or unknown	2.22002
321	CRELD1	0.0338	1.47776	No or unknown	1.6291
322	TREM2	0.034037	1.48395	No or unknown	2.31511
323	CLSTN3	0.034203	1.47583	No or unknown	1.80062
324	CCNJL	0.034561	1.47612	No or unknown	3.89372
325	DCHS1	0.034706	1.47352	No or unknown	2.29556
326	QPRT	0.034837	1.47516	No or unknown	3.77823
327	MST1R	0.035145	1.47409	No or unknown	3.30764
328	EMR2	0.035294	1.47236	No or unknown	2.27073
329	MRVI1	0.035482	1.4709	No or unknown	1.91228
330	SFXN3	0.035642	1.47028	No or unknown	2.09769
331	CTSA	0.035717	1.4723	No or unknown	1.78866
332	CCDC80	0.035858	1.47061	No or unknown	1.89068
333	AQP1	0.036046	1.47241	No or unknown	4.92351
334	ACTA2	0.036068	1.46923	No or unknown	1.95979
335	DUSP4	0.036958	1.46796	No or unknown	5.34177
336	PGM1	0.037149	1.4737	No or unknown	1.56367
337	LIPG	0.037853	1.46475	No or unknown	3.4325
338	IER5L	0.038019	1.46528	No or unknown	1.56211
339	TMEM125	0.038264	1.4701	No or unknown	2.81605
340	FGR	0.038733	1.47297	No or unknown	2.57666
341	TSPAN4	0.039092	1.46212	No or unknown	2.75967
342	ACSL5	0.03936	1.46223	No or unknown	5.09055
343	BTBD9	0.039686	1.46073	No or unknown	1.39131
344	MTHFR	0.039823	1.46251	No or unknown	1.49199
345	CYBA	0.039974	1.46089	No or unknown	1.94826
346	RHOBTB2	0.040097	1.46059	No or unknown	3.0423
347	F2R	0.040152	1.46328	No or unknown	1.5326
348	SFTPA2	0.040359	1.4646	No or unknown	2.36511
349	RAPGEF1	0.040547	1.45819	No or unknown	1.06834
350	OGT	0.040648	0.678319	No or unknown	1.13663
351	C16orf89	0.041394	1.46857	No or unknown	2.9405
352	TAGAP	0.041582	1.45755	No or unknown	2.66248
353	RPS6KA1	0.042017	1.45491	No or unknown	1.51811
354	IL2RA	0.042236	1.45486	No or unknown	2.61022
355	ZNF521	0.042338	1.4532	No or unknown	2.92493
356	MS4A15	0.04257	1.45553	No or unknown	8.38515
357	CCDC8	0.042936	1.45397	No or unknown	3.09185
358	GREM1	0.042971	1.45325	No or unknown	2.09033
359	TMEM108	0.042974	1.45966	No or unknown	3.67419
360	RBPMS	0.042978	1.45891	No or unknown	1.7278
361	APOC2	0.043351	1.45907	No or unknown	3.414
362	CHMP7	0.043434	1.45256	No or unknown	1.25074
363	C17orf28	0.043576	1.45524	No or unknown	1.50227
364	ALOX5AP	0.043825	1.45127	No or unknown	3.11056
365	ABCC9	0.043891	1.44944	No or unknown	2.82989
366	RSU1	0.044052	1.44996	No or unknown	1.60276
367	ZYX	0.04409	1.4486	No or unknown	1.58129
368	NBL1	0.044096	1.44938	No or unknown	1.78536
369	PCDHGB7	0.044227	1.44666	No or unknown	1.4903
370	RELN	0.044229	1.45219	No or unknown	8.13997
371	GNB1	0.04439	1.45607	No or unknown	1.24912
372	TNFRSF1B	0.044416	1.45457	No or unknown	2.88268
373	LTBP2	0.044604	1.44682	No or unknown	2.58801
374	HABP2	0.044883	1.44863	No or unknown	4.86525
375	MEF2C	0.044945	1.44573	No or unknown	2.39346
376	PEG3	0.044998	1.44683	No or unknown	3.41446
377	CDH23	0.045087	1.44773	No or unknown	6.54543
378	STARD13	0.045143	1.44367	No or unknown	2.32774
379	MFRP	0.045369	1.44311	No or unknown	1.67629
380	IGF1	0.045628	1.44738	No or unknown	1.64868
381	PMEPA1	0.045757	1.44355	No or unknown	3.95159
382	CD74	0.045971	1.44797	No or unknown	3.06344
383	SLC7A7	0.045978	1.45034	No or unknown	2.57706
384	ARRB1	0.046057	1.44792	No or unknown	2.94305
385	ITIH5	0.046105	1.44228	No or unknown	8.98974
386	CHI3L1	0.046692	1.44556	No or unknown	3.25528
387	ABCA2	0.046841	1.43994	No or unknown	1.17678
388	TAGLN	0.047636	1.43953	No or unknown	2.01522
389	INPP4A	0.047886	1.438	No or unknown	1.4745
390	COLEC12	0.047896	1.43721	No or unknown	2.63398
391	EFCAB4A	0.048263	1.4388	No or unknown	2.85433
392	LRP1	0.048371	1.43603	No or unknown	1.55511
393	VIM	0.048549	1.44016	No or unknown	2.38211
394	FBN1	0.048605	1.43796	No or unknown	2.24531
395	FNIP2	0.048667	1.44048	No or unknown	1.58905
396	CALM3	0.048678	1.44358	No or unknown	1.44064
397	APOB	0.04875	1.44128	No or unknown	38.0472
398	SORBS1	0.048894	1.43509	No or unknown	2.26097
399	SEC24C	0.049144	1.43757	No or unknown	1.28298
400	CHN1	0.049269	1.43468	No or unknown	2.00571
401	TKTL1	0.049321	1.43628	No or unknown	8.41082
402	TJP3	0.049414	1.43669	No or unknown	2.8714
403	CTSO	0.049521	1.43881	No or unknown	1.98497
