# Supplementary material for: Factor XIIIA—expressing inflammatory monocytes promote lung squamous cancer through fibrin cross-linking
Source: Nat Commun. 2018 May 18;9:1988. doi: 10.1038/s41467-018-04355-w (PMC5959879; doi:10.1038/s41467-018-04355-w)
Supplement: Supplementary file 7 — Supplementary Data 3 [file 41467_2018_4355_MOESM7_ESM.xlsx]

## Sheet: Leukocyte Migration_Relationshi
From Molecule(s)	To Molecule(s)	Hazard Ratio p-value	Entrez Gene Name	Location
CD14	leukocyte migration	4.4e-05	CD14 molecule	Plasma Membrane
TGM2	leukocyte migration	0.000778	transglutaminase 2	Cytoplasm
SOD3	leukocyte migration	0.000817	superoxide dismutase 3, extracellular	Extracellular Space
ACKR1	leukocyte migration	0.001338	atypical chemokine receptor 1 (Duffy blood group)	Plasma Membrane
CCL2	leukocyte migration	0.001463	C-C motif chemokine ligand 2	Extracellular Space
CST3	leukocyte migration	0.001511	cystatin C	Extracellular Space
TIMP3	leukocyte migration	0.001967	TIMP metallopeptidase inhibitor 3	Extracellular Space
ESAM	leukocyte migration	0.002319	endothelial cell adhesion molecule	Plasma Membrane
CFB	leukocyte migration	0.002912	complement factor B	Extracellular Space
DPP4	leukocyte migration	0.002965	dipeptidyl peptidase 4	Plasma Membrane
MARCO	leukocyte migration	0.003128	macrophage receptor with collagenous structure	Plasma Membrane
SFTPD	leukocyte migration	0.003487	surfactant protein D	Extracellular Space
RASSF5	leukocyte migration	0.004234	Ras association domain family member 5	Plasma Membrane
ILK	leukocyte migration	0.004457	integrin linked kinase	Plasma Membrane
ANGPTL2	leukocyte migration	0.005985	angiopoietin like 2	Extracellular Space
NOTCH4	leukocyte migration	0.005992	notch 4	Plasma Membrane
OLR1	leukocyte migration	0.006169	oxidized low density lipoprotein receptor 1	Plasma Membrane
GGT5	leukocyte migration	0.006271	gamma-glutamyltransferase 5	Plasma Membrane
JAK1	leukocyte migration	0.007051	Janus kinase 1	Cytoplasm
SERPINA1	leukocyte migration	0.00816	serpin family A member 1	Extracellular Space
TNF	leukocyte migration	0.008263	tumor necrosis factor	Extracellular Space
DPYSL2	leukocyte migration	0.008287	dihydropyrimidinase like 2	Cytoplasm
PLXND1	leukocyte migration	0.008388	plexin D1	Plasma Membrane
SMAD7	leukocyte migration	0.008463	SMAD family member 7	Nucleus
VWF	leukocyte migration	0.009007	von Willebrand factor	Extracellular Space
AOC3	leukocyte migration	0.009488	amine oxidase, copper containing 3	Plasma Membrane
PTGDS	leukocyte migration	0.009578	prostaglandin D2 synthase	Cytoplasm
FLT1	leukocyte migration	0.009856	fms related tyrosine kinase 1	Plasma Membrane
VCAM1	leukocyte migration	0.009974	vascular cell adhesion molecule 1	Plasma Membrane
AGER	leukocyte migration	0.010032	advanced glycosylation end product-specific receptor	Plasma Membrane
SFTPA1	leukocyte migration	0.011101	surfactant protein A1	Extracellular Space
VAV2	leukocyte migration	0.011258	vav guanine nucleotide exchange factor 2	Cytoplasm
STC1	leukocyte migration	0.011544	stanniocalcin 1	Extracellular Space
CPB2	leukocyte migration	0.012956	carboxypeptidase B2	Extracellular Space
RAC2	leukocyte migration	0.013009	ras-related C3 botulinum toxin substrate 2 (rho family, small GTP binding protein Rac2)	Cytoplasm
MSR1	leukocyte migration	0.013244	macrophage scavenger receptor 1	Plasma Membrane
IRF7	leukocyte migration	0.013446	interferon regulatory factor 7	Nucleus
SERPING1	leukocyte migration	0.013681	serpin family G member 1	Extracellular Space
SPARC	leukocyte migration	0.01414	secreted protein acidic and cysteine rich	Extracellular Space
TNFRSF14	leukocyte migration	0.014399	tumor necrosis factor receptor superfamily member 14	Plasma Membrane
MYO1G	leukocyte migration	0.014914	myosin IG	Cytoplasm
C5AR1	leukocyte migration	0.015023	complement component 5a receptor 1	Plasma Membrane
CSF3R	leukocyte migration	0.015688	colony stimulating factor 3 receptor	Plasma Membrane
CSF1	leukocyte migration	0.016204	colony stimulating factor 1	Extracellular Space
TCIRG1	leukocyte migration	0.016297	T-cell immune regulator 1, ATPase H+ transporting V0 subunit a3	Plasma Membrane
CD93	leukocyte migration	0.016706	CD93 molecule	Plasma Membrane
CCL3	leukocyte migration	0.018587	C-C motif chemokine ligand 3	Extracellular Space
AQP9	leukocyte migration	0.019263	aquaporin 9	Plasma Membrane
IL6ST	leukocyte migration	0.019594	interleukin 6 signal transducer	Plasma Membrane
CSF2RB	leukocyte migration	0.02035	colony stimulating factor 2 receptor beta common subunit	Plasma Membrane
RARRES2	leukocyte migration	0.020771	retinoic acid receptor responder 2	Plasma Membrane
ENG	leukocyte migration	0.022709	endoglin	Plasma Membrane
LRRK2	leukocyte migration	0.022857	leucine-rich repeat kinase 2	Cytoplasm
ENPP2	leukocyte migration	0.02295	ectonucleotide pyrophosphatase/phosphodiesterase 2	Plasma Membrane
IL16	leukocyte migration	0.023009	interleukin 16	Extracellular Space
RGS3	leukocyte migration	0.024609	regulator of G-protein signaling 3	Nucleus
C3	leukocyte migration	0.025372	complement component 3	Extracellular Space
MYADM	leukocyte migration	0.025699	myeloid-associated differentiation marker	Nucleus
CTGF	leukocyte migration	0.026651	connective tissue growth factor	Extracellular Space
CYR61	leukocyte migration	0.026954	cysteine rich angiogenic inducer 61	Extracellular Space
TYROBP	leukocyte migration	0.027388	TYRO protein tyrosine kinase binding protein	Plasma Membrane
TNFSF13	leukocyte migration	0.029237	tumor necrosis factor superfamily member 13	Extracellular Space
ETS1	leukocyte migration	0.029845	ETS proto-oncogene 1, transcription factor	Nucleus
INHBA	leukocyte migration	0.029956	inhibin beta A	Extracellular Space
FCGR2A	leukocyte migration	0.030112	Fc fragment of IgG receptor IIa	Plasma Membrane
FCER1G	leukocyte migration	0.030741	Fc fragment of IgE receptor Ig	Plasma Membrane
SELL	leukocyte migration	0.031605	selectin L	Plasma Membrane
THBS1	leukocyte migration	0.031901	thrombospondin 1	Extracellular Space
CSF1R	leukocyte migration	0.032193	colony stimulating factor 1 receptor	Plasma Membrane
VDR	leukocyte migration	0.032281	vitamin D (1,25- dihydroxyvitamin D3) receptor	Nucleus
AIF1	leukocyte migration	0.032704	allograft inflammatory factor 1	Nucleus
C4A/C4B	leukocyte migration	0.032829	complement component 4B (Chido blood group)	Extracellular Space
THY1	leukocyte migration	0.033014	Thy-1 cell surface antigen	Plasma Membrane
ICAM1	leukocyte migration	0.033092	intercellular adhesion molecule 1	Plasma Membrane
GAS6	leukocyte migration	0.033496	growth arrest specific 6	Extracellular Space
ITGB1	leukocyte migration	0.033508	integrin subunit beta 1	Plasma Membrane
TREM2	leukocyte migration	0.034037	triggering receptor expressed on myeloid cells 2	Plasma Membrane
FGR	leukocyte migration	0.038733	FGR proto-oncogene, Src family tyrosine kinase	Nucleus
F2R	leukocyte migration	0.040152	coagulation factor II thrombin receptor	Plasma Membrane
RAPGEF1	leukocyte migration	0.040547	Rap guanine nucleotide exchange factor 1	Cytoplasm
IL2RA	leukocyte migration	0.042236	interleukin 2 receptor subunit alpha	Plasma Membrane
GREM1	leukocyte migration	0.042971	gremlin 1, DAN family BMP antagonist	Extracellular Space
ALOX5AP	leukocyte migration	0.043825	arachidonate 5-lipoxygenase activating protein	Plasma Membrane
MINOS1-NBL1/NBL1	leukocyte migration	0.044096	neuroblastoma 1, DAN family BMP antagonist	Nucleus
TNFRSF1B	leukocyte migration	0.044416	tumor necrosis factor receptor superfamily member 1B	Plasma Membrane
IGF1	leukocyte migration	0.045628	insulin like growth factor 1	Extracellular Space
CD74	leukocyte migration	0.045971	CD74 molecule	Plasma Membrane
ARRB1	leukocyte migration	0.046057	arrestin beta 1	Cytoplasm
CHI3L1	leukocyte migration	0.046692	chitinase 3 like 1	Extracellular Space
LRP1	leukocyte migration	0.048371	LDL receptor related protein 1	Plasma Membrane
APOB	leukocyte migration	0.04875	apolipoprotein B	Extracellular Space
