# Supplementary material for: Factor XIIIA—expressing inflammatory monocytes promote lung squamous cancer through fibrin cross-linking
Source: Nat Commun. 2018 May 18;9:1988. doi: 10.1038/s41467-018-04355-w (PMC5959879; doi:10.1038/s41467-018-04355-w)
Supplement: Supplementary file 8 — Supplementary Data 4 [file 41467_2018_4355_MOESM8_ESM.xlsx]

## Sheet: S1
Classical Subtype				Secretory Subtype
GO-Term	Count	p-value		GO-Term	Count	p-value
GO:0007398~ectoderm development	65	5.3e-21		GO:0006955~immune response	150	5.93e-28
GO:0008544~epidermis development	61	4.18e-20		GO:0007155~cell adhesion	142	2.35e-23
GO:0055114~oxidation reduction	122	2.2e-16		GO:0022610~biological adhesion	142	2.71e-23
GO:0009913~epidermal cell differentiation	29	3.65e-12		GO:0009611~response to wounding	106	4.69e-17
GO:0030855~epithelial cell differentiation	41	4.89e-12		GO:0006952~defense response	116	2.34e-16
GO:0060429~epithelium development	54	2.77e-11		GO:0006928~cell motion	93	2.83e-14
GO:0030216~keratinocyte differentiation	26	1.03e-10		GO:0019882~antigen processing and presentation	32	3.52e-13
GO:0006091~generation of precursor metabolites and energy	64	3.13e-10		GO:0030029~actin filament-based process	57	2.2e-12
GO:0022900~electron transport chain	31	3.22e-08		GO:0030036~actin cytoskeleton organization	54	5.9e-12
GO:0006979~response to oxidative stress	38	7.12e-08		GO:0042127~regulation of cell proliferation	124	1.18e-11
GO:0045454~cell redox homeostasis	21	2.33e-07		GO:0006954~inflammatory response	67	1.64e-11
GO:0008610~lipid biosynthetic process	58	2.74e-07		GO:0051270~regulation of cell motion	48	2.32e-11
GO:0006006~glucose metabolic process	35	3.51e-07		GO:0002449~lymphocyte mediated immunity	27	3.27e-11
GO:0031424~keratinization	16	1.97e-06		GO:0001775~cell activation	61	4.05e-11
GO:0016126~sterol biosynthetic process	14	4.26e-06		GO:0002684~positive regulation of immune system process	54	4.82e-11
GO:0016125~sterol metabolic process	25	5.34e-06		GO:0030198~extracellular matrix organization	33	5.87e-11
GO:0008202~steroid metabolic process	39	5.75e-06		GO:0016477~cell migration	59	6.93e-11
GO:0015980~energy derivation by oxidation of organic compounds	31	6.82e-06		GO:0048002~antigen processing and presentation of peptide antigen	17	7.77e-11
GO:0045333~cellular respiration	24	8.67e-06		GO:0030334~regulation of cell migration	43	1.36e-10
GO:0010033~response to organic substance	98	1.39e-05		GO:0045087~innate immune response	38	1.67e-10
GO:0044271~nitrogen compound biosynthetic process	53	1.69e-05		GO:0002443~leukocyte mediated immunity	29	2.12e-10
GO:0046496~nicotinamide nucleotide metabolic process	14	2.29e-05		GO:0051674~localization of cell	62	2.47e-10
GO:0006769~nicotinamide metabolic process	14	2.29e-05		GO:0048870~cell motility	62	2.47e-10
GO:0019318~hexose metabolic process	36	2.67e-05		GO:0002460~adaptive immune response based on somatic recombination of immune receptors built from immunoglobulin superfamily domains	27	3.79e-10
GO:0006007~glucose catabolic process	17	2.74e-05		GO:0002250~adaptive immune response	27	3.79e-10
GO:0009820~alkaloid metabolic process	14	3.08e-05		GO:0002252~immune effector process	36	1.12e-09
GO:0009165~nucleotide biosynthetic process	35	3.27e-05		GO:0030335~positive regulation of cell migration	28	2.61e-09
GO:0019362~pyridine nucleotide metabolic process	14	4.1e-05		GO:0040012~regulation of locomotion	44	2.7e-09
GO:0019748~secondary metabolic process	20	4.17e-05		GO:0007010~cytoskeleton organization	75	5.47e-09
GO:0046164~alcohol catabolic process	20	6.03e-05		GO:0040017~positive regulation of locomotion	29	5.95e-09
GO:0043603~cellular amide metabolic process	16	7.07e-05		GO:0051272~positive regulation of cell motion	29	5.95e-09
GO:0042773~ATP synthesis coupled electron transport	16	7.07e-05		GO:0030155~regulation of cell adhesion	35	8.05e-09
GO:0042775~mitochondrial ATP synthesis coupled electron transport	16	7.07e-05		GO:0048584~positive regulation of response to stimulus	49	9.4e-09
GO:0034404~nucleobase, nucleoside and nucleotide biosynthetic process	35	7.09e-05		GO:0002478~antigen processing and presentation of exogenous peptide antigen	10	1.07e-08
GO:0034654~nucleobase, nucleoside, nucleotide and nucleic acid biosynthetic process	35	7.09e-05		GO:0019724~B cell mediated immunity	21	1.35e-08
GO:0019320~hexose catabolic process	18	7.55e-05		GO:0006959~humoral immune response	25	1.93e-08
GO:0046365~monosaccharide catabolic process	18	0.000111		GO:0045321~leukocyte activation	49	2.18e-08
GO:0006733~oxidoreduction coenzyme metabolic process	15	0.000115		GO:0043062~extracellular structure organization	38	2.37e-08
GO:0006916~anti-apoptosis	36	0.000119		GO:0050778~positive regulation of immune response	35	3.72e-08
GO:0044275~cellular carbohydrate catabolic process	20	0.000121		GO:0016064~immunoglobulin mediated immune response	20	4.12e-08
GO:0042981~regulation of apoptosis	102	0.000151		GO:0008285~negative regulation of cell proliferation	63	6.25e-08
GO:0006120~mitochondrial electron transport, NADH to ubiquinone	13	0.00019		GO:0006897~endocytosis	45	6.51e-08
GO:0043067~regulation of programmed cell death	102	0.000218		GO:0010324~membrane invagination	45	6.51e-08
GO:0006739~NADP metabolic process	8	0.000228		GO:0035295~tube development	45	6.51e-08
GO:0005996~monosaccharide metabolic process	37	0.000248		GO:0018108~peptidyl-tyrosine phosphorylation	18	9.25e-08
GO:0010941~regulation of cell death	102	0.000251		GO:0031589~cell-substrate adhesion	27	1.09e-07
GO:0009719~response to endogenous stimulus	58	0.000265		GO:0010033~response to organic substance	103	1.56e-07
GO:0006119~oxidative phosphorylation	21	0.0003		GO:0002504~antigen processing and presentation of peptide or polysaccharide antigen via MHC class II	15	1.69e-07
GO:0043066~negative regulation of apoptosis	52	0.000314		GO:0018212~peptidyl-tyrosine modification	18	1.9e-07
GO:0022904~respiratory electron transport chain	16	0.000355		GO:0006958~complement activation, classical pathway	14	2.13e-07
GO:0006694~steroid biosynthetic process	19	0.000368		GO:0046649~lymphocyte activation	41	2.23e-07
GO:0043069~negative regulation of programmed cell death	52	0.000434		GO:0001568~blood vessel development	47	2.34e-07
GO:0006081~cellular aldehyde metabolic process	10	0.000461		GO:0019884~antigen processing and presentation of exogenous antigen	10	3.06e-07
GO:0060548~negative regulation of cell death	52	0.000469		GO:0006935~chemotaxis	35	4.62e-07
GO:0009260~ribonucleotide biosynthetic process	24	0.000474		GO:0042330~taxis	35	4.62e-07
GO:0010035~response to inorganic substance	34	0.000506		GO:0001944~vasculature development	47	4.84e-07
GO:0010498~proteasomal protein catabolic process	21	0.000518		GO:0002455~humoral immune response mediated by circulating immunoglobulin	14	5.51e-07
GO:0043161~proteasomal ubiquitin-dependent protein catabolic process	21	0.000518		GO:0006956~complement activation	16	8.84e-07
GO:0006096~glycolysis	13	0.000595		GO:0002541~activation of plasma proteins involved in acute inflammatory response	16	1.25e-06
GO:0031400~negative regulation of protein modification process	23	0.000653		GO:0002526~acute inflammatory response	25	1.61e-06
GO:0009636~response to toxin	15	0.000693		GO:0002697~regulation of immune effector process	25	2.87e-06
GO:0042127~regulation of cell proliferation	96	0.000921		GO:0007167~enzyme linked receptor protein signaling pathway	56	2.91e-06
GO:0008203~cholesterol metabolic process	19	0.000993		GO:0002474~antigen processing and presentation of peptide antigen via MHC class I	10	2.94e-06
