# Supplementary material for: Factor XIIIA—expressing inflammatory monocytes promote lung squamous cancer through fibrin cross-linking
Source: Nat Commun. 2018 May 18;9:1988. doi: 10.1038/s41467-018-04355-w (PMC5959879; doi:10.1038/s41467-018-04355-w)
Supplement: Supplementary file 9 — Supplementary Data 5 [file 41467_2018_4355_MOESM9_ESM.xls]

## Sheet: GSEA_SecretoryPrimitive_vs_Basa
GENE_SET_NAME	LEUKOCYTE POPULATION	FDR q-val	GENES_ANALYZED_IN_THE_GENE_SET
GSE36476_CTRL_VS_TSST_ACT_16H_MEMORY_CD4_TCELL_YOUNG_UP	Cytotoxic T-Cells	0.0244231	195
GSE22886_NAIVE_CD8_TCELL_VS_MONOCYTE_UP	Cytotoxic T-Cells/Monocytes	0.0301019	197
GSE22886_NAIVE_TCELL_VS_MONOCYTE_UP	T-Cells/Monocytes	0.0337994	193
GSE22886_NAIVE_CD4_TCELL_VS_MONOCYTE_UP	Cytotoxic T-Cells/Monocytes	0.0352536	190
GSE10325_LUPUS_CD4_TCELL_VS_LUPUS_MYELOID_UP	T-Cells	0.0352907	191
GSE7852_TREG_VS_TCONV_DN	Tregs	0.0370509	190
GSE15930_STIM_VS_STIM_AND_IL-12_48H_CD8_T_CELL_UP	Cytotoxic T-Cells	0.037188	195
GSE22886_IGG_IGA_MEMORY_BCELL_VS_BLOOD_PLASMA_CELL_UP	B-Cells	0.0377069	189
GSE13411_PLASMA_CELL_VS_MEMORY_BCELL_DN	B-Cells	0.0380264	193
GSE24142_EARLY_THYMIC_PROGENITOR_VS_DN2_THYMOCYTE_FETAL_UP	T-Cells	0.0382941	191
GSE22886_DAY0_VS_DAY1_MONOCYTE_IN_CULTURE_UP	Monocytes	0.0382999	198
GSE17974_0H_VS_48H_IN_VITRO_ACT_CD4_TCELL_UP	T-Cells	0.0390909	180
GSE22886_NAIVE_CD4_TCELL_VS_DC_UP	T-Cells	0.0391065	191
GSE26495_NAIVE_VS_PD1HIGH_CD8_TCELL_DN	Cytotoxic T-Cells (PD1 High)	0.0398695	195
GSE13306_RA_VS_UNTREATED_MEM_CD4_TCELL_UP	T-Cells	0.0409356	194
GSE10325_CD4_TCELL_VS_MYELOID_UP	T-Cells/Myeloid Cells	0.041552	191
GSE1460_INTRATHYMIC_T_PROGENITOR_VS_CD4_THYMOCYTE_DN	T-Cells	0.042072	195
GSE360_T_GONDII_VS_B_MALAYI_HIGH_DOSE_MAC_DN		0.0421511	191
GSE20715_0H_VS_24H_OZONE_LUNG_UP		0.0422256	194
GSE9988_ANTI_TREM1_AND_LPS_VS_CTRL_TREATED_MONOCYTES_DN	Monocytes	0.0422769	193
GSE30962_ACUTE_VS_CHRONIC_LCMV_PRIMARY_INF_CD8_TCELL_UP	Cytotoxic T-Cells	0.0426096	194
GSE22886_CD4_TCELL_VS_BCELL_NAIVE_UP	T-Cells/B-Cells	0.042623	193
GSE7460_CD8_TCELL_VS_TREG_ACT_UP	Cytotoxic T-Cells/Tregs	0.0426604	188
GSE24634_NAIVE_CD4_TCELL_VS_DAY5_IL4_CONV_TREG_UP	T-Cells	0.0427267	187
GSE1460_INTRATHYMIC_T_PROGENITOR_VS_NAIVE_CD4_TCELL_ADULT_BLOOD_DN	T-Cells	0.0431374	186
GSE11057_PBMC_VS_MEM_CD4_TCELL_DN	T-Cells	0.0436424	190
GSE26495_NAIVE_VS_PD1LOW_CD8_TCELL_DN	Cytotoxic T-Cells (PD1 Low)	0.0436799	197
GSE22886_DC_VS_MONOCYTE_DN	Dendritic Cells/Monocytes	0.0439241	198
GSE36476_CTRL_VS_TSST_ACT_40H_MEMORY_CD4_TCELL_YOUNG_UP	T-Cells	0.0439242	192
GSE29618_MONOCYTE_VS_PDC_DN	Monocytes	0.0440821	189
GSE24142_DN2_VS_DN3_THYMOCYTE_DN		0.044186	195
GSE22886_NAIVE_CD8_TCELL_VS_DC_UP	T-Cells	0.044187	188
GSE26495_PD1HIGH_VS_PD1LOW_CD8_TCELL_UP	PD1 Specific	0.044474	160
GSE3982_MEMORY_CD4_TCELL_VS_BCELL_UP	T-Cells/B-Cells	0.0445786	185
GSE29618_PDC_VS_MDC_UP		0.0446078	189
GSE24142_EARLY_THYMIC_PROGENITOR_VS_DN3_THYMOCYTE_DN		0.0450457	197
GSE1460_INTRATHYMIC_T_PROGENITOR_VS_DP_THYMOCYTE_DN		0.0451426	181
GSE24142_EARLY_THYMIC_PROGENITOR_VS_DN2_THYMOCYTE_DN		0.0452376	189
GSE24634_TREG_VS_TCONV_POST_DAY5_IL4_CONVERSION_DN	Tregs	0.0459049	190
GSE7852_TREG_VS_TCONV_FAT_DN	Tregs	0.0463525	192
GSE9988_ANTI_TREM1_VS_CTRL_TREATED_MONOCYTES_DN	Monocytes	0.0464326	193
GSE22886_IGM_MEMORY_BCELL_VS_BM_PLASMA_CELL_UP	B-Cells	0.0465525	193
GSE29618_BCELL_VS_MONOCYTE_DAY7_FLU_VACCINE_UP	B-Cells/Monocytes	0.0466225	177
GSE13411_NAIVE_BCELL_VS_PLASMA_CELL_UP	B-Cells	0.0467932	188
GSE24634_IL4_VS_CTRL_TREATED_NAIVE_CD4_TCELL_DAY10_UP	T-Cells	0.0470686	192
GSE3982_DC_VS_EFF_MEMORY_CD4_TCELL_DN	T-Cells	0.0476481	180
GSE10325_LUPUS_CD4_TCELL_VS_LUPUS_BCELL_UP	T-Cells	0.0477604	193
GSE24634_NAIVE_CD4_TCELL_VS_DAY3_IL4_CONV_TREG_UP	T-Cells	0.0478408	188
GSE22886_CD8_TCELL_VS_BCELL_NAIVE_DN	T-Cells/B-Cells	0.0478728	179
GSE24634_TREG_VS_TCONV_POST_DAY10_IL4_CONVERSION_DN	Tregs	0.0480171	198
GSE22886_NAIVE_BCELL_VS_BLOOD_PLASMA_CELL_UP	B-Cells	0.0480383	196
GSE24142_EARLY_THYMIC_PROGENITOR_VS_DN2_THYMOCYTE_ADULT_UP		0.048127	190
GSE9988_ANTI_TREM1_AND_LPS_VS_VEHICLE_TREATED_MONOCYTES_DN		0.0481424	192
GSE17974_IL4_AND_ANTI_IL12_VS_UNTREATED_72H_ACT_CD4_TCELL_DN		0.0482511	184
GSE24142_EARLY_THYMIC_PROGENITOR_VS_DN2_THYMOCYTE_UP		0.0483479	191
GSE7852_LN_VS_THYMUS_TREG_UP	Tregs	0.0484619	194
GSE9988_ANTI_TREM1_VS_VEHICLE_TREATED_MONOCYTES_DN	Monocytes	0.048527	197
GSE29618_PDC_VS_MDC_DAY7_FLU_VACCINE_UP		0.0485413	188
GSE22886_IGM_MEMORY_BCELL_VS_BLOOD_PLASMA_CELL_UP		0.0487008	176
GSE36476_YOUNG_VS_OLD_DONOR_MEMORY_CD4_TCELL_72H_TSST_ACT_DN	T-Cells	0.0487422	185
GSE10325_LUPUS_CD4_TCELL_VS_LUPUS_BCELL_DN	T-Cells	0.0488214	181
GSE3337_4H_VS_16H_IFNG_IN_CD8POS_DC_DN		0.0488543	189
GSE17721_PAM3CSK4_VS_GADIQUIMOD_4H_BMDM_DN		0.0499832	187
