# Supplementary material for: Factor XIIIA—expressing inflammatory monocytes promote lung squamous cancer through fibrin cross-linking
Source: Nat Commun. 2018 May 18;9:1988. doi: 10.1038/s41467-018-04355-w (PMC5959879; doi:10.1038/s41467-018-04355-w)
Supplement: Supplementary file 10 — Supplementary Data 6 [file 41467_2018_4355_MOESM10_ESM.xlsx]

## Sheet: Sheet1
Molecular Subtype	Age at Diagnosis	Sex	Race	Pack-Years	T Stage	N Stage	M Stage
Classical	56.8877	Female	White	75	T1	N0	M0
Classical	75.8	Female	White	50	T1	N1	M0
Classical	77.7178	Female	White	60	T1	N0	M0
Classical	67.9397	Female	White	80	T1	N0	M0
Classical	81.3452	Male	White	100	T2	N0	M0
Classical	61.8658	Male	White	141	T3	N0	M0
Classical	52.9342	Male	White	80	T3	N0	M0
Classical	63.0521	Male	White	100	T2	N1	M0
Classical	65.4658	Male	White	135	T2	N0	M0
Classical	81.3671	Male	White	60	T2	N2	M0
Classical	59.4521	Male	White	80	T2	N1	M0
Classical	60.926	Female	Black	40	T1	N1	M0
Classical	70.6219	Male	Black	NA	T2	N0	M0
Classical	80.8219	Male	Black	50	T1	N0	M0
Basal	49.9699	Female	White	12	T2	N0	M0
Basal	63.274	Female	White	NA	T2	N0	M0
Basal	77.8986	Female	White	NA	T2	N0	M0
Basal	80.2219	Female	White	50	T1	N0	M0
Basal	60.1288	Male	White	50	T1	N0	M0
Basal	48.4603	Male	White	60	T2	N1	M0
Basal	73.3616	Male	White	100	T2	N0	M0
Basal	54.8548	Male	Black	40	T1	N1	M0
Basal	73.7781	Male	Black	50	T3	N0	M0
Primitive	83.1315	Female	White	40	T2	N1	M0
Primitive	64.4438	Female	White	NA	T2	N1	M0
Primitive	72.6658	Female	White	40	T1	N0	M0
Primitive	75.5671	Male	White	75	T2	N0	M0
Primitive	64.8932	Male	White	75	T2	N0	M0
Primitive	41.0548	Female	Black	25	T2	N0	M0
Secretory	58.1699	Female	White	80	T2	N0	M0
Secretory	61.3753	Female	White	45	T1	N0	M0
Secretory	49.0959	Female	White	NA	T2	N0	M0
Secretory	69.8986	Male	White	75	T3	N0	M0
Secretory	60.8822	Male	White	60	T3	N0	M0
Secretory	68.1726	Male	White	75	T3	N1	M0
Secretory	52.7041	Male	White	52	T3	N0	M0
Secretory	72.9945	Male	White	100	T2	N0	M0
Secretory	85.3671	Male	White	30	T1	N0	M0
Secretory	42.4384	Female	Black	8	T2	N1	M0
Secretory	51.8055	Male	Black	35	T2	N1	M0
Secretory	67.663	Male	Asian	75	T2	N0	M0
	Age at Diagnosis	Female	Male	White	Black	Pack-Years
Classical	68.2998	0.333333	0.642857	0.785714	0.214286	80.8462
Basal	64.6609	0.444444	0.555556	0.777778	0.222222	51.7143
Primitive	66.9594	0.666667	0.333333	0.833333	0.166667	51
Secretory	61.7139	0.333333	0.666667	0.75	0.166667	57.7273
