# Supplementary material for: Factor XIIIA—expressing inflammatory monocytes promote lung squamous cancer through fibrin cross-linking
Source: Nat Commun. 2018 May 18;9:1988. doi: 10.1038/s41467-018-04355-w (PMC5959879; doi:10.1038/s41467-018-04355-w)
Supplement: Supplementary file 11 — Supplementary Data 7 [file 41467_2018_4355_MOESM11_ESM.xlsx]

## Sheet: S1
GeneName	EntrezGeneID	CellType	ImmunityType	AlternativeCellType	AlternativeImmunityType	MainGeneAlias	CD14+Population
ACTR3	10096	aDC	Innate	None	None	None	Yes
RAB1A	5861	aDC	Innate	None	None	None	Yes
ATP5B	506	aDC	Innate	None	None	None	Yes
ATP5L	10632	aDC	Innate	None	None	None	Yes
SRA1	10011	aDC	Innate	None	None	None	Yes
CCNA1	8900	aDC	Innate	None	None	None	Yes
ATP6V1A	523	aDC	Innate	None	None	None	Yes
TREML4	285852	aDC	Innate	None	None	None	Yes
SLAMF9	89886	aDC	Innate	None	None	None	Yes
SNURF	8926	aDC	Innate	None	None	None	Yes
NOS2	4843	M1	Innate	aDC	None	None	Yes
ABCD1	215	aDC	Innate	None	None	None	Yes
CD207	50489	aDC	Innate	None	None	None	Yes
LAMP3	27074	aDC	Innate	None	None	None	Yes
OAS3	4940	aDC	Innate	None	None	None	Yes
CCL3L3	414062	aDC	Innate	None	None	None	Yes
CLEC4C	170482	aDC	Innate	None	None	None	Yes
CCL1	6346	aDC	Innate	None	None	None	Yes
CAPG	822	aDC	Innate	None	None	None	Yes
TNFRSF6B	8771	aDC	Innate	None	None	None	Yes
EBI3	10148	aDC	Innate	None	None	None	Yes
C1QB	713	aDC	Innate	None	None	None	Yes
C1QC	714	aDC	Innate	None	None	None	Yes
SLA	6503	aDC	Innate	None	None	None	Yes
SIGLEC5	8778	aDC	Innate	None	None	None	Yes
HLA-DQA2	3118	aDC	Innate	None	None	None	Yes
VNN2	8875	aDC	Innate	None	None	None	Yes
TNFSF14	8740	aDC	Innate	None	None	None	Yes
IDO1	3620	aDC	Innate	None	None	None	Yes
UBD	10537	aDC	Innate	None	None	None	Yes
TREML1	340205	aDC	Innate	None	None	None	Yes
CD302	9936	aDC	Innate	None	None	None	Yes
RHOA	387	aDC	Innate	None	None	None	Yes
SPCS3	60559	aDC	Innate	None	None	None	Yes
TREM1	54210	aDC	Innate	None	None	None	Yes
SLC25A37	51312	aDC	Innate	None	None	None	Yes
TNFAIP2	7127	aDC	Innate	None	None	None	Yes
BCL2L1	598	aDC	Innate	None	None	None	Yes
CEACAM8	1088	Mast Cells	Innate	aDC	None	None	Yes
XPO6	23214	aDC	Innate	None	None	None	Yes
GeneName	EntrezGeneID	CellType	ImmunityType	AlternativeCellType	AlternativeImmunityType	MainGeneAlias	CD14+Population
BCL11A	53335	B_cells	Adaptive	None	None	None	No
BACH2	60468	B_cells	Adaptive	None	None	None	No
MICAL3	57553	B_cells	Adaptive	None	None	None	No
DTNB	1838	B_cells	Adaptive	None	None	None	No
COCH	1690	B_cells	Adaptive	None	None	None	No
SCN3A	6328	B_cells	Adaptive	None	None	None	No
CCR9	10803	B_cells	Adaptive	None	None	None	No
BLNK	29760	B_cells	Adaptive	None	None	None	No
ABCB4	5244	B_cells	Adaptive	None	None	None	No
GNG7	2788	B_cells	Adaptive	None	None	None	No
CD72	971	B_cells	Adaptive	Tregs	None	None	No
HLA-DQA1	3117	B_cells	Adaptive	None	None	None	No
MEF2C	4208	B_cells	Adaptive	None	None	None	No
HLA-DOB	3112	B_cells	Adaptive	None	None	None	No
BLK	640	B_cells	Adaptive	None	None	None	No
MS4A1	931	B_cells	Adaptive	None	None	None	No
FCRL2	79368	B_cells	Adaptive	None	None	None	No
CD19	930	B_cells	Adaptive	None	None	None	No
KIAA0125	9834	B_cells	Adaptive	None	None	None	No
PNOC	5368	B_cells	Adaptive	None	None	None	No
TNFRSF17	608	B_cells	Adaptive	None	None	None	No
SPIB	6689	B_cells	Adaptive	None	None	None	No
CR2	1380	B_cells	Adaptive	None	None	None	No
TCL1A	8115	B_cells	Adaptive	None	None	None	No
GLDC	2731	B_cells	Adaptive	None	None	None	No
QRSL1	55278	B_cells	Adaptive	None	None	None	No
OSBPL10	114884	B_cells	Adaptive	None	None	None	No
SLC15A2	6565	B_cells	Adaptive	None	None	None	No
GeneName	EntrezGeneID	CellType	ImmunityType	AlternativeCellType	AlternativeImmunityType	MainGeneAlias	CD14+Population
AES	166	CD8_T_cells	Adaptive	None	None	None	No
C19orf6	91304	CD8_T_cells	Adaptive	None	None	None	No
TMC6	11322	CD8_T_cells	Adaptive	None	None	None	No
ARHGAP8	23779	CD8_T_cells	Adaptive	None	None	None	No
PRR5	55615	CD8_T_cells	Adaptive	None	None	None	No
CDKN2AIP	55602	CD8_T_cells	Adaptive	None	None	None	No
DNAJB1	3337	CD8_T_cells	Adaptive	None	None	None	No
CAMLG	819	CD8_T_cells	Adaptive	None	None	None	No
PPP1R2	5504	CD8_T_cells	Adaptive	None	None	None	No
ABT1	29777	CD8_T_cells	Adaptive	None	None	None	No
TBCC	6903	CD8_T_cells	Adaptive	None	None	None	No
C12orf47	51275	CD8_T_cells	Adaptive	None	None	None	No
SFRS7	6432	CD8_T_cells	Adaptive	None	None	None	No
GADD45A	1647	CD8_T_cells	Adaptive	None	None	None	No
PF4	5196	CD8_T_cells	Adaptive	None	None	None	No
CD8B	926	CD8_T_cells	Adaptive	None	None	None	No
GZMM	3004	CD8_T_cells	Adaptive	None	None	None	No
CD8A	925	CD8_T_cells	Adaptive	None	None	None	No
PRF1	5551	CD8_T_cells	Adaptive	None	None	None	No
FLT3LG	2323	CD8_T_cells	Adaptive	None	None	None	No
LIME1	54923	CD8_T_cells	Adaptive	None	None	None	No
KLF9	687	CD8_T_cells	Adaptive	None	None	None	No
TSC22D3	1831	CD8_T_cells	Adaptive	None	None	None	No
ZFP36L2	678	CD8_T_cells	Adaptive	None	None	None	No
ZEB1	6935	CD8_T_cells	Adaptive	None	None	None	No
VAMP2	6844	CD8_T_cells	Adaptive	None	None	None	No
LEPROTL1	23484	CD8_T_cells	Adaptive	None	None	None	No
RBM3	5935	CD8_T_cells	Adaptive	None	None	None	No
ZNF22	7570	CD8_T_cells	Adaptive	None	None	None	No
SLC16A7	9194	CD8_T_cells	Adaptive	None	None	None	No
HAUS3	79441	CD8_T_cells	Adaptive	None	None	None	No
THUMPD1	55623	CD8_T_cells	Adaptive	None	None	None	No
ZNF91	7644	CD8_T_cells	Adaptive	None	None	None	No
MYST3	7994	CD8_T_cells	Adaptive	None	None	None	No
SF1	7536	CD8_T_cells	Adaptive	None	None	None	No
ZNF609	23060	CD8_T_cells	Adaptive	None	None	None	No
APBA2	321	Cytotoxic_cells	Adaptive	CD8_T_cells	None	None	No
GeneName	EntrezGeneID	CellType	ImmunityType	AlternativeCellType	AlternativeImmunityType	MainGeneAlias	CD14+Population
GNLY	10578	Cytotoxic_cells	Adaptive	None	None	None	No
APOL3	80833	Cytotoxic_cells	Adaptive	None	None	None	No
CTSW	1521	Cytotoxic_cells	Adaptive	None	None	None	No
KLRB1	3820	Cytotoxic_cells	Adaptive	None	None	None	No
KLRD1	3824	Cytotoxic_cells	Adaptive	None	None	None	No
GZMA	3001	Cytotoxic_cells	Adaptive	None	None	None	No
GZMH	2999	Cytotoxic_cells	Adaptive	None	None	None	No
NKG7	4818	Cytotoxic_cells	Adaptive	None	None	None	No
KLRK1	22914	Cytotoxic_cells	Adaptive	None	None	None	No
KLRF1	51348	Cytotoxic_cells	Adaptive	None	None	None	No
ZBTB16	7704	Cytotoxic_cells	Adaptive	None	None	None	No
DUSP2	1844	Cytotoxic_cells	Adaptive	None	None	None	No
SIGIRR	59307	Cytotoxic_cells	Adaptive	None	None	None	No
APBA2	321	Cytotoxic_cells	Adaptive	CD8_T_cells	None	None	No
WHAMML1	339005	Cytotoxic_cells	Adaptive	None	None	None	No
RUNX3	864	Cytotoxic_cells	Adaptive	None	None	None	No
RORA	6095	Cytotoxic_cells	Adaptive	None	None	None	No
GeneName	EntrezGeneID	CellType	ImmunityType	AlternativeCellType	AlternativeImmunityType	MainGeneAlias	CD14+Population
CCL17	6361	DC	Innate	None	None	None	Yes
CCL22	6367	DC	Innate	None	None	None	Yes
CCL13	6357	DC	Innate	None	None	None	Yes
CD209	30835	DC	Innate	None	None	None	Yes
HSD11B1	3290	DC	Innate	None	None	None	Yes
NPR1	4881	DC	Innate	None	None	None	Yes
PPFIBP2	8495	DC	Innate	None	None	None	Yes
GeneName	EntrezGeneID	CellType	ImmunityType	AlternativeCellType	AlternativeImmunityType	MainGeneAlias	CD14+Population
EPN2	22905	Eosinophils	Innate	None	None	None	No
HES1	3280	Eosinophils	Innate	None	None	None	No
RRP12	23223	Eosinophils	Innate	None	None	None	No
ABHD2	11057	Eosinophils	Innate	None	None	None	No
C9orf156	51531	Eosinophils	Innate	None	None	None	No
CAT	847	Eosinophils	Innate	None	None	None	No
TIPARP	25976	Eosinophils	Innate	None	None	None	No
CCR3	1232	Eosinophils	Innate	None	None	None	No
CLC	1178	Eosinophils	Innate	None	None	None	No
HRH4	59340	Eosinophils	Innate	None	None	None	No
CYSLTR2	57105	Eosinophils	Innate	None	None	None	No
IL5RA	3568	Eosinophils	Innate	None	None	None	No
CD101	9398	Eosinophils	Innate	None	None	None	No
EMR1	2015	Eosinophils	Innate	None	None	None	No
RNASE2	6036	Eosinophils	Innate	None	None	None	No
GALC	2581	Eosinophils	Innate	None	None	None	No
THBS1	7057	Eosinophils	Innate	None	None	None	No
SYNJ1	8867	Eosinophils	Innate	None	None	None	No
GPR44	11251	Eosinophils	Innate	None	None	None	No
ACACB	32	Eosinophils	Innate	None	None	None	No
SMPD3	55512	Eosinophils	Innate	None	None	None	No
LRP5L	91355	Eosinophils	Innate	None	None	None	No
MYO15B	80022	Eosinophils	Innate	None	None	None	No
KBTBD11	9920	Eosinophils	Innate	None	None	None	No
KCNH2	3757	Eosinophils	Innate	None	None	None	No
THBS4	7060	Eosinophils	Innate	None	None	None	No
RCOR3	55758	Eosinophils	Innate	None	None	None	No
SIAH1	6477	Eosinophils	Innate	None	None	None	No
HIST1H1C	3006	Eosinophils	Innate	None	None	None	No
TGIF1	7050	Eosinophils	Innate	None	None	None	No
TKTL1	8277	Eosinophils	Innate	None	None	None	No
GeneName	EntrezGeneID	CellType	ImmunityType	AlternativeCellType	AlternativeImmunityType	MainGeneAlias	CD14+Population
GSTT1	2952	iDC	Innate	None	None	None	Yes
CTNS	1497	iDC	Innate	None	None	None	Yes
FABP4	2167	iDC	Innate	None	None	None	Yes
CH25H	9023	iDC	Innate	None	None	None	Yes
CD1B	910	iDC	Innate	None	None	None	Yes
CD1A	909	iDC	Innate	None	None	None	Yes
CD1C	911	iDC	Innate	None	None	None	Yes
CD1E	913	iDC	Innate	None	None	None	Yes
CARD9	64170	iDC	Innate	None	None	None	Yes
VASH1	22846	iDC	Innate	None	None	None	Yes
F13A1	2162	iDC	Innate	None	None	None	Yes
CLEC10A	10462	iDC	Innate	None	None	None	Yes
MS4A6A	64231	iDC	Innate	Tregs	Adaptive	None	Yes
CSF1R	1436	Inflammatory Monocytes	Innate	iDC	None	None	Yes
HS3ST2	9956	iDC	Innate	None	None	None	Yes
TM7SF4	81501	iDC	Innate	None	None	None	Yes
MMP12	4321	iDC	Innate	Tregs	Adaptive	None	Yes
PDXK	8566	iDC	Innate	None	None	None	Yes
ABCG2	9429	iDC	Innate	None	None	None	Yes
PPARG	5468	iDC	Innate	None	None	None	Yes
RAP1GAP	5909	iDC	Innate	None	None	None	Yes
BLVRB	645	iDC	Innate	None	None	None	Yes
TACSTD2	4070	iDC	Innate	None	None	None	Yes
SYT17	51760	iDC	Innate	None	None	None	Yes
NUDT9	53343	iDC	Innate	None	None	None	Yes
GUCA1A	2978	iDC	Innate	None	None	None	Yes
PREP	5550	iDC	Innate	None	None	None	Yes
FZD2	2535	iDC	Innate	None	None	None	Yes
LMAN2L	81562	iDC	Innate	None	None	None	Yes
SLC26A6	65010	iDC	Innate	None	None	None	Yes
SLC7A8	23428	iDC	Innate	None	None	None	Yes
GeneName	EntrezGeneID	CellType	ImmunityType	AlternativeCellType	AlternativeImmunityType	MainGeneAlias	CD14+Population
CCL2	6347	Inflammatory Monocytes	Innate	None	None	None	Yes
CCL3	6348	Inflammatory Monocytes	Innate	None	None	None	Yes
CCR2	729230	Inflammatory Monocytes	Innate	MDSC	None	None	Yes
CD14	929	Inflammatory Monocytes	Innate	MDSC	None	None	Yes
CSF1R	1436	Inflammatory Monocytes	Innate	iDC	None	None	Yes
CSF1	1435	Inflammatory Monocytes	Innate	None	None	None	Yes
GeneName	EntrezGeneID	CellType	ImmunityType	AlternativeCellType	AlternativeImmunityType	MainGeneAlias	CD14+Population
CCR7	1236	M1	Innate	None	None	None	Yes
IL12B	3593	M1	Innate	None	None	IL12	Yes
CCL5	6352	M1	Innate	None	None	None	Yes
CXCL10	3627	M1	Innate	None	None	None	Yes
CXCL11	6373	M1	Innate	None	None	None	Yes
CXCL9	4283	M1	Innate	None	None	None	Yes
CD80	941	M1	Innate	None	None	CD86	Yes
TLR4	7099	M1	Innate	None	None	None	Yes
TLR2	7097	M1	Innate	None	None	None	Yes
TNF	7124	M1	Innate	None	None	None	Yes
IL6	3569	M1	Innate	None	None	None	Yes
NOS2	4843	M1	Innate	aDC	None	None	Yes
GeneName	EntrezGeneID	CellType	ImmunityType	AlternativeCellType	AlternativeImmunityType	MainGeneAlias	CD14+Population
ARG1	383	M2	Innate	None	None	None	Yes
VEGFA	7422	M2	Innate	None	None	None	Yes
RETNLB	84666	M2	Innate	pDC	None	FIZZ1	Yes
IL1R1	3554	M2	Innate	None	None	None	Yes
ICAM1	3383	M2	Innate	None	None	None	Yes
VCAM1	7412	M2	Innate	None	None	None	Yes
IL10	3586	M2	Innate	None	None	None	Yes
MRC1	4360	M2	Innate	Tregs	Adaptive	CD206	Yes
CD163	9332	Macrophages	Innate	M2	None	None	Yes
CSF3R	1441	Neutrophils	Innate	M2	None	None	Yes
CHIT1	1118	Macrophages	Innate	M2	None	YM1	Yes
TGFB1	7040	M2	Innate	None	None	TGFB	Yes
GeneName	EntrezGeneID	CellType	ImmunityType	AlternativeCellType	AlternativeImmunityType	MainGeneAlias	CD14+Population
BCAT1	586	Macrophages	Innate	None	None	None	Yes
ATG7	10533	Macrophages	Innate	None	None	None	Yes
CCL7	6354	Macrophages	Innate	None	None	None	Yes
CLEC5A	23601	Macrophages	Innate	Tregs	Adaptive	None	Yes
CHI3L1	1116	Macrophages	Innate	None	None	None	Yes
APOE	348	Macrophages	Innate	None	None	None	Yes
PTGDS	5730	Macrophages	Innate	None	None	None	Yes
CD68	968	Macrophages	Innate	None	None	None	Yes
CD163	9332	Macrophages	Innate	M2	None	None	Yes
CD84	8832	Macrophages	Innate	None	None	None	Yes
CYBB	1536	Macrophages	Innate	None	None	None	Yes
MS4A4A	51338	Macrophages	Innate	None	None	None	Yes
MSR1	4481	Macrophages	Innate	None	None	None	Yes
MARCO	8685	Macrophages	Innate	Tregs	Adaptive	None	Yes
COL8A2	1296	Macrophages	Innate	None	None	None	Yes
CTSK	1513	Macrophages	Innate	None	None	None	Yes
COLEC12	81035	Macrophages	Innate	None	None	None	Yes
FN1	2335	Macrophages	Innate	None	None	None	Yes
CHIT1	1118	Macrophages	Innate	M2	None	YM1	Yes
DNASE2B	58511	Macrophages	Innate	None	None	None	Yes
SULT1C2	6819	Macrophages	Innate	None	None	None	Yes
CXCL5	6374	Macrophages	Innate	None	None	None	Yes
SCARB2	950	Macrophages	Innate	None	None	None	Yes
SCG5	6447	Macrophages	Innate	None	None	None	Yes
GPC4	2239	Macrophages	Innate	None	None	None	Yes
KAL1	3730	Macrophages	Innate	None	None	None	Yes
RAI14	26064	Macrophages	Innate	None	None	None	Yes
EMP1	2012	Macrophages	Innate	None	None	None	Yes
GM2A	2760	Macrophages	Innate	None	None	None	Yes
SGMS1	259230	NK_cells	Innate	Macrophages	None	None	Yes
FDX1	2230	Macrophages	Innate	None	None	None	Yes
ME1	4199	Macrophages	Innate	None	None	None	Yes
PCOLCE2	26577	Macrophages	Innate	None	None	None	Yes
GeneName	EntrezGeneID	CellType	ImmunityType	AlternativeCellType	AlternativeImmunityType	MainGeneAlias	CD14+Population
CALB2	794	Mast Cells	Innate	None	None	None	No
NR0B1	190	Mast Cells	Innate	None	None	None	No
ABCC4	10257	Mast Cells	Innate	None	None	None	No
SCG2	7857	Mast Cells	Innate	None	None	None	No
KIT	3815	Mast Cells	Innate	None	None	None	No
PPM1H	57460	Mast Cells	Innate	None	None	None	No
CEACAM8	1088	Mast Cells	Innate	aDC	None	None	No
GATA2	2624	Mast Cells	Innate	None	None	None	No
HPGD	3248	Mast Cells	Innate	None	None	None	No
ELANE	1991	Mast Cells	Innate	None	None	None	No
CMA1	1215	Mast Cells	Innate	None	None	None	No
CTSG	1511	Mast Cells	Innate	None	None	None	No
ADCYAP1	116	Mast Cells	Innate	None	None	None	No
HPGDS	27306	Mast Cells	Innate	None	None	None	No
HDC	3067	Mast Cells	Innate	None	None	None	No
CPA3	1359	Mast Cells	Innate	None	None	None	No
MS4A2	2206	Mast Cells	Innate	None	None	None	No
TPSAB1	7177	Mast Cells	Innate	None	None	None	No
TPSB2	64499	Mast Cells	Innate	None	None	None	No
SIGLEC6	946	Mast Cells	Innate	None	None	None	No
SLC18A2	6571	Mast Cells	Innate	None	None	None	No
LOC339524	339524	Mast Cells	Innate	None	None	None	No
MPO	4353	Mast Cells	Innate	None	None	None	No
TAL1	6886	Mast Cells	Innate	None	None	None	No
PRG2	5553	Mast Cells	Innate	None	None	None	No
MLPH	79083	Mast Cells	Innate	None	None	None	No
VWA5A	4013	Mast Cells	Innate	None	None	None	No
MAOB	4129	Mast Cells	Innate	None	None	None	No
PTGS1	5742	Mast Cells	Innate	None	None	None	No
SLC24A3	57419	Mast Cells	Innate	None	None	None	No
GeneName	EntrezGeneID	CellType	ImmunityType	AlternativeCellType	AlternativeImmunityType	MainGeneAlias	CD14+Population
CREB5	9586	Neutrophils	Innate	None	None	None	Yes
CYP4F3	4051	Neutrophils	Innate	None	None	None	Yes
C1orf183	55924	Neutrophils	Innate	None	None	None	Yes
CDA	978	Neutrophils	Innate	None	None	None	Yes
CHST15	51363	Neutrophils	Innate	None	None	None	Yes
CASP5	838	Neutrophils	Innate	None	None	None	Yes
DYSF	8291	Neutrophils	Innate	None	None	None	Yes
MMP25	64386	Neutrophils	Innate	None	None	None	Yes
MME	4311	Neutrophils	Innate	None	None	None	Yes
APOBEC3A	200315	Neutrophils	Innate	None	None	None	Yes
S100A12	6283	Neutrophils	Innate	None	None	None	Yes
BTNL8	79908	Neutrophils	Innate	None	None	None	Yes
MGAM	8972	Neutrophils	Innate	None	None	None	Yes
CXCR2	3579	Neutrophils	Innate	None	None	None	Yes
CEACAM3	1084	Neutrophils	Innate	None	None	None	Yes
CXCR1	3577	Neutrophils	Innate	None	None	None	Yes
FCGR3B	2215	Neutrophils	Innate	None	None	None	Yes
FCAR	2204	Neutrophils	Innate	pDC	None	None	Yes
FPR2	2358	Neutrophils	Innate	None	None	None	Yes
FFAR2	2867	Neutrophils	Innate	None	None	None	Yes
CSF3R	1441	Neutrophils	Innate	M2	None	None	Yes
TNFRSF10C	8794	Neutrophils	Innate	None	None	None	Yes
STEAP4	79689	Neutrophils	Innate	None	None	None	Yes
VNN3	55350	Neutrophils	Innate	None	None	None	Yes
KCNJ15	3772	Neutrophils	Innate	None	None	None	Yes
HAL	3034	Neutrophils	Innate	None	None	None	Yes
MAK	4117	Neutrophils	Innate	None	None	None	Yes
GeneName	EntrezGeneID	CellType	ImmunityType	AlternativeCellType	AlternativeImmunityType	MainGeneAlias	CD14+Population
DUSP4	1846	NK_CD56bright	Innate	None	None	None	No
FOXJ1	2302	NK_CD56bright	Innate	None	None	None	No
RRAD	6236	NK_CD56bright	Innate	None	None	None	No
LPCAT4	254531	NK_CD56bright	Innate	None	None	None	No
MARCH6	10299	NK_CD56bright	Innate	None	None	None	No
MADD	8567	NK_CD56bright	Innate	None	None	None	No
TRAPPC9	83696	NK_CD56bright	Innate	None	None	None	No
MPPED1	758	NK_CD56bright	Innate	None	None	None	No
PLA2G6	8398	NK_CD56bright	Innate	None	None	None	No
XCL1	6375	NK_cells	Innate	NK_CD56bright	None	None	No
GeneName	EntrezGeneID	CellType	ImmunityType	AlternativeCellType	AlternativeImmunityType	MainGeneAlias	CD14+Population
CD274	29126	Immune_checkpoints	Adaptive	None	None	PDL1	No
CTLA4	1493	Th1	Adaptive	Immune_checkpoints	None	None	No
PDCD1	5133	TFH	Adaptive	Immune_checkpoints	None	PD1	No
GeneName	EntrezGeneID	CellType	ImmunityType	AlternativeCellType	AlternativeImmunityType	MainGeneAlias	CD14+Population
CXCR4	7852	MDSC	Innate	None	None	None	Yes
CD86	942	MDSC	Innate	None	None	None	Yes
FCGR2A	2212	MDSC	Innate	None	None	None	Yes
FCGR3A	2214	MDSC	Innate	None	None	None	Yes
CD14	929	Inflammatory Monocytes	Innate	MDSC	None	None	Yes
FCGR2B	2213	MDSC	Innate	None	None	None	Yes
CCR2	729230	Inflammatory Monocytes	Innate	MDSC	None	None	Yes
ITGAM	3684	MDSC	Innate	None	None	None	Yes
GPSM3	63940	MDSC	Innate	None	None	None	Yes
FERMT3	83706	MDSC	Innate	None	None	None	Yes
PARVG	64098	MDSC	Innate	None	None	None	Yes
IL18BP	10068	MDSC	Innate	None	None	None	Yes
ITGAL	3683	MDSC	Innate	None	None	None	Yes
CD2	914	T_cells	Adaptive	MDSC	Innate	None	Yes
PTGER2	5732	MDSC	Innate	None	None	None	Yes
PSAP	5660	MDSC	Innate	None	None	None	Yes
IL4R	3566	MDSC	Innate	None	None	None	Yes
S100A8	6279	MDSC	Innate	None	None	None	Yes
S100A9	6280	MDSC	Innate	None	None	None	Yes
PTGES2	80142	MDSC	Innate	None	None	None	Yes
GeneName	EntrezGeneID	CellType	ImmunityType	AlternativeCellType	AlternativeImmunityType	MainGeneAlias	CD14+Population
GTF3C1	2975	NK_CD56dim	Innate	None	None	None	No
S1PR5	53637	NK_CD56dim	Innate	None	None	None	No
GZMB	3002	NK_CD56dim	Innate	None	None	None	No
IL21R	50615	NK_CD56dim	Innate	None	None	None	No
KIR2DL3	3804	NK_CD56dim	Innate	None	None	None	No
KIR3DL1	3811	NK_CD56dim	Innate	None	None	None	No
KIR3DL2	3812	NK_CD56dim	Innate	None	None	None	No
KIR3DL3	115653	NK_CD56dim	Innate	None	None	None	No
PMEPA1	56937	NK_CD56dim	Innate	None	None	None	No
SPON2	10417	NK_CD56dim	Innate	None	None	None	No
TTC38	55020	NK_CD56dim	Innate	None	None	None	No
GeneName	EntrezGeneID	CellType	ImmunityType	AlternativeCellType	AlternativeImmunityType	MainGeneAlias	CD14+Population
GNAS	2778	NK_cells	Innate	None	None	None	No
CDC5L	988	NK_cells	Innate	None	None	None	No
GAGE2C	2574	NK_cells	Innate	None	None	None	No
ATL2	64225	NK_cells	Innate	None	None	None	No
PSMD4	5710	NK_cells	Innate	None	None	None	No
ALDH1B1	219	NK_cells	Innate	None	None	None	No
IGFBP5	3488	NK_cells	Innate	None	None	None	No
FUT5	2527	NK_cells	Innate	None	None	None	No
SLC30A5	64924	NK_cells	Innate	None	None	None	No
MAPRE3	22924	NK_cells	Innate	None	None	None	No
FGF18	8817	NK_cells	Innate	None	None	None	No
ADARB1	104	NK_cells	Innate	None	None	None	No
APBB2	323	NK_cells	Innate	Th1	Adaptive	None	No
MRC2	9902	NK_cells	Innate	None	None	None	No
KANK2	25959	NK_cells	Innate	None	None	None	No
TBXA2R	6915	NK_cells	Innate	None	None	None	No
MCM3AP	8888	NK_cells	Innate	None	None	None	No
PRX	57716	NK_cells	Innate	None	None	None	No
LDB3	11155	NK_cells	Innate	None	None	None	No
ZNF528	84436	NK_cells	Innate	None	None	None	No
TCTN2	79867	NK_cells	Innate	None	None	None	No
TINAGL1	64129	NK_cells	Innate	None	None	None	No
PDLIM4	8572	NK_cells	Innate	None	None	None	No
FZR1	51343	NK_cells	Innate	None	None	None	No
ZNF205	7755	NK_cells	Innate	None	None	None	No
ZNF747	65988	NK_cells	Innate	None	None	None	No
BCL2	596	NK_cells	Innate	None	None	None	No
TRPV6	55503	NK_cells	Innate	None	None	None	No
NCR1	9437	NK_cells	Innate	None	None	None	No
SPN	6693	NK_cells	Innate	None	None	None	No
XCL1	6375	NK_cells	Innate	NK_CD56bright	None	None	No
XCL2	6846	NK_cells	Innate	None	None	None	No
SGMS1	259230	NK_cells	Innate	Macrophages	None	None	No
SMEK1	55671	NK_cells	Innate	None	None	None	No
GeneName	EntrezGeneID	CellType	ImmunityType	AlternativeCellType	AlternativeImmunityType	MainGeneAlias	CD14+Population
DAB2	1601	pDC	Innate	None	None	None	No
EMP3	2014	pDC	Innate	None	None	None	No
CD300LF	146722	pDC	Innate	None	None	None	No
ENG	2022	pDC	Innate	None	None	None	No
IL3RA	3563	pDC	Innate	None	None	None	No
SIRPA	140885	pDC	Innate	None	None	None	No
IGF1	3479	pDC	Innate	None	None	None	No
PROK2	60675	pDC	Innate	None	None	None	No
FCAR	2204	Neutrophils	Innate	pDC	None	None	No
GABARAP	11337	pDC	Innate	None	None	None	No
GPX1	2876	pDC	Innate	None	None	None	No
SEPX1	51734	pDC	Innate	None	None	None	No
HIGD1A	25994	pDC	Innate	None	None	None	No
TMED2	10959	pDC	Innate	None	None	None	No
IDH3A	3419	pDC	Innate	None	None	None	No
RALB	5899	pDC	Innate	None	None	None	No
KRT23	25984	pDC	Innate	None	None	None	No
NUCB2	4925	pDC	Innate	None	None	None	No
RNF141	50862	pDC	Innate	None	None	None	No
RETNLB	84666	M2	Innate	pDC	None	FIZZ1	No
ITGA2B	3674	pDC	Innate	None	None	None	No
ABTB1	80325	pDC	Innate	None	None	None	No
OFD1	8481	pDC	Innate	None	None	None	No
OGT	8473	pDC	Innate	None	None	None	No
DDX17	10521	Tem	Adaptive	pDC	Innate	None	No
CBX6	23466	pDC	Innate	None	None	None	No
PHRF1	57661	pDC	Innate	None	None	None	No
KLHL21	9903	pDC	Innate	None	None	None	No
SEC14L1	6397	pDC	Innate	None	None	None	No
SERTAD2	9792	pDC	Innate	None	None	None	No
MAGED1	9500	pDC	Innate	None	None	None	No
PDIA4	9601	pDC	Innate	None	None	None	No
GeneName	EntrezGeneID	CellType	ImmunityType	AlternativeCellType	AlternativeImmunityType	MainGeneAlias	CD14+Population
BCL11B	64919	T_cells	Adaptive	None	None	None	No
CD6	923	T_cells	Adaptive	None	None	None	No
CD3G	917	T_cells	Adaptive	None	None	None	No
CD3D	915	T_cells	Adaptive	None	None	None	No
CD2	914	T_cells	Adaptive	MDSC	Innate	None	No
CD3E	916	T_cells	Adaptive	None	None	None	No
SH2D1A	4068	T_cells	Adaptive	None	None	None	No
CD96	10225	T_cells	Adaptive	None	None	None	No
GIMAP5	55340	T_cells	Adaptive	None	None	None	No
TRAT1	50852	T_cells	Adaptive	None	None	None	No
LCK	3932	T_cells	Adaptive	None	None	None	No
CD28	940	T_helper_cells	Adaptive	T_cells	None	None	No
ITM2A	9452	T_helper_cells	Adaptive	T_cells	None	None	No
SKAP1	8631	T_cells	Adaptive	None	None	None	No
PRKCQ	5588	T_cells	Adaptive	None	None	None	No
NCALD	83988	T_cells	Adaptive	None	None	None	No
GeneName	EntrezGeneID	CellType	ImmunityType	AlternativeCellType	AlternativeImmunityType	MainGeneAlias	CD14+Population
ASF1A	25842	T_helper_cells	Adaptive	None	None	None	No
ANP32B	10541	T_helper_cells	Adaptive	None	None	None	No
RPA1	6117	T_helper_cells	Adaptive	None	None	None	No
C13orf34	79866	T_helper_cells	Adaptive	None	None	None	No
NUP107	57122	T_helper_cells	Adaptive	None	None	None	No
UBE2L3	7332	T_helper_cells	Adaptive	None	None	None	No
BATF	10538	T_helper_cells	Adaptive	None	None	None	No
CD28	940	T_helper_cells	Adaptive	T_cells	None	None	No
ICOS	29851	T_helper_cells	Adaptive	None	None	None	No
ITM2A	9452	T_helper_cells	Adaptive	T_cells	None	None	No
FRYL	285527	T_helper_cells	Adaptive	None	None	None	No
LRBA	987	T_helper_cells	Adaptive	None	None	None	No
GOLGA8A	23015	T_helper_cells	Adaptive	None	None	None	No
PHF10	55274	T_helper_cells	Adaptive	None	None	None	No
FAM111A	63901	T_helper_cells	Adaptive	None	None	None	No
SFRS13A	10772	T_helper_cells	Adaptive	None	None	None	No
NAP1L4	4676	T_helper_cells	Adaptive	None	None	None	No
DDX50	79009	T_helper_cells	Adaptive	None	None	None	No
SEC24C	9632	T_helper_cells	Adaptive	None	None	None	No
ATF2	1386	T_helper_cells	Adaptive	None	None	None	No
SLC25A12	8604	T_helper_cells	Adaptive	None	None	None	No
YME1L1	10730	T_helper_cells	Adaptive	None	None	None	No
PPP2R5C	5527	T_helper_cells	Adaptive	None	None	None	No
GeneName	EntrezGeneID	CellType	ImmunityType	AlternativeCellType	AlternativeImmunityType	MainGeneAlias	CD14+Population
CLUAP1	23059	Tcm	Adaptive	None	None	None	No
AQP3	360	Tcm	Adaptive	None	None	None	No
SNRPN	6638	Tcm	Adaptive	None	None	None	No
CEP68	23177	Tcm	Adaptive	None	None	None	No
FAM153B	202134	Tcm	Adaptive	None	None	None	No
PHC3	80012	Tcm	Adaptive	None	None	None	No
HNRNPH1	3187	Tcm	Adaptive	None	None	None	No
CREBZF	58487	Tcm	Adaptive	None	None	None	No
CG030	116828	Tcm	Adaptive	None	None	None	No
PDXDC2	283970	Tcm	Adaptive	None	None	None	No
STX16	8675	Tcm	Adaptive	None	None	None	No
ATF7IP	55729	Tcm	Adaptive	None	None	None	No
DOCK9	23348	Tcm	Adaptive	None	None	None	No
PCNX	22990	Tcm	Adaptive	None	None	None	No
FOXP1	27086	Tcm	Adaptive	None	None	None	No
ATM	472	Tcm	Adaptive	None	None	None	No
MLL	4297	Tcm	Adaptive	None	None	None	No
PCM1	5108	Tcm	Adaptive	None	None	None	No
KLF12	11278	Tcm	Adaptive	None	None	None	No
NFATC3	4775	Tcm	Adaptive	None	None	None	No
SLC7A6	9057	Tcm	Adaptive	None	None	None	No
MAP3K1	4214	Tcm	Adaptive	None	None	None	No
CASP8	841	Tcm	Adaptive	None	None	None	No
INPP4B	8821	Tcm	Adaptive	None	None	None	No
CYLD	1540	Tcm	Adaptive	None	None	None	No
FYB	2533	Tcm	Adaptive	None	None	None	No
TRAF3IP3	80342	Tcm	Adaptive	None	None	None	No
TXK	7294	Tcm	Adaptive	None	None	None	No
CYorf15B	84663	Tcm	Adaptive	None	None	None	No
USP9Y	8287	Tcm	Adaptive	None	None	None	No
NMT2	9397	Tcm	Adaptive	None	None	None	No
CDC14A	8556	Tcm	Adaptive	None	None	None	No
PSPC1	55269	Tcm	Adaptive	None	None	None	No
REPS1	85021	Tcm	Adaptive	None	None	None	No
NEFL	4747	Tcm	Adaptive	None	None	None	No
ST3GAL1	6482	Tcm	Adaptive	None	None	None	No
POLR2J2	246721	Tcm	Adaptive	None	None	None	No
TIMM8A	1678	Tcm	Adaptive	None	None	None	No
GeneName	EntrezGeneID	CellType	ImmunityType	AlternativeCellType	AlternativeImmunityType	MainGeneAlias	CD14+Population
EZR	7430	Tem	Adaptive	None	None	None	No
AKT3	10000	Tem	Adaptive	None	None	None	No
TBC1D5	9779	Tem	Adaptive	None	None	None	No
FLI1	2313	Tem	Adaptive	None	None	None	No
MEFV	4210	Tem	Adaptive	None	None	None	No
C7orf54	27099	Tem	Adaptive	None	None	None	No
DDX17	10521	Tem	Adaptive	pDC	Innate	None	No
PRKY	5616	Tem	Adaptive	None	None	None	No
LTK	4058	Tem	Adaptive	None	None	None	No
GDPD5	81544	Tem	Adaptive	None	None	None	No
NFATC4	4776	Tem	Adaptive	None	None	None	No
EWSR1	2130	Tem	Adaptive	None	None	None	No
TBCD	6904	Tem	Adaptive	None	None	None	No
GeneName	EntrezGeneID	CellType	ImmunityType	AlternativeCellType	AlternativeImmunityType	MainGeneAlias	CD14+Population
HIST1H4K	8362	TFH	Adaptive	None	None	None	No
CDK5R1	8851	TFH	Adaptive	None	None	None	No
CHGB	1114	TFH	Adaptive	None	None	None	No
HEY1	23462	TFH	Adaptive	None	None	None	No
KIAA1324	57535	TFH	Adaptive	None	None	None	No
MAGEH1	28986	TFH	Adaptive	None	None	None	No
PVALB	5816	TFH	Adaptive	None	None	None	No
B3GAT1	27087	TFH	Adaptive	None	None	None	No
CHI3L2	1117	TFH	Adaptive	None	None	None	No
CXCL13	10563	TFH	Adaptive	None	None	None	No
CXCR5	643	TFH	Adaptive	None	None	None	No
PDCD1	5133	TFH	Adaptive	Immune_checkpoints	None	PD1	No
SIRPG	55423	TFH	Adaptive	None	None	None	No
TSHR	7253	TFH	Adaptive	None	None	None	No
MYO7A	4647	TFH	Adaptive	None	None	None	No
C18orf1	753	TFH	Adaptive	None	None	None	No
TOX	9760	TFH	Adaptive	None	None	None	No
KCNK5	8645	TFH	Adaptive	None	None	None	No
SH3TC1	54436	TFH	Adaptive	None	None	None	No
MAF	4094	TFH	Adaptive	None	None	None	No
ST8SIA1	6489	TFH	Adaptive	None	None	None	No
ICA1	3382	TFH	Adaptive	None	None	None	No
MYO6	4646	TFH	Adaptive	None	None	None	No
SLC7A10	56301	TFH	Adaptive	None	None	None	No
THADA	63892	TFH	Adaptive	None	None	None	No
POMT1	10585	TFH	Adaptive	None	None	None	No
PASK	23178	TFH	Adaptive	None	None	None	No
ZNF764	92595	TFH	Adaptive	None	None	None	No
MKL2	57496	TFH	Adaptive	None	None	None	No
PTPN13	5783	TFH	Adaptive	None	None	None	No
SMAD1	4086	TFH	Adaptive	None	None	None	No
STK39	27347	TFH	Adaptive	None	None	None	No
GeneName	EntrezGeneID	CellType	ImmunityType	AlternativeCellType	AlternativeImmunityType	MainGeneAlias	CD14+Population
C1orf61	10485	Tgd	Adaptive	None	None	None	No
CD160	11126	Tgd	Adaptive	None	None	None	No
TARP	445347	Tgd	Adaptive	None	None	None	No
FEZ1	9638	Tgd	Adaptive	None	None	None	No
GeneName	EntrezGeneID	CellType	ImmunityType	AlternativeCellType	AlternativeImmunityType	MainGeneAlias	CD14+Population
ATP9A	10079	Th1	Adaptive	None	None	None	No
BTG3	10950	Th1	Adaptive	None	None	None	No
DGKI	9162	Th1	Adaptive	None	None	None	No
SGCB	6443	Th1	Adaptive	None	None	None	No
APOD	347	Th1	Adaptive	None	None	None	No
BST2	684	Th1	Adaptive	None	None	None	No
CD70	970	Th1	Adaptive	None	None	None	No
CD38	952	Th1	Adaptive	None	None	None	No
CCL4	6351	Th1	Adaptive	None	None	None	No
CTLA4	1493	Th1	Adaptive	Immune_checkpoints	None	None	No
LTA	4049	Th1	Adaptive	None	None	None	No
IFNG	3458	Th1	Adaptive	None	None	None	No
ZBTB32	27033	Th1	Adaptive	None	None	None	No
SYNGR3	9143	Th1	Adaptive	None	None	None	No
CMAH	8418	Th1	Adaptive	None	None	None	No
DOK5	55816	Th1	Adaptive	None	None	None	No
DPP4	1803	Th1	Adaptive	None	None	None	No
APBB2	323	NK_cells	Innate	Th1	Adaptive	None	No
LRRN3	54674	Th1	Adaptive	None	None	None	No
GGT1	2678	Th1	Adaptive	None	None	None	No
EGFL6	25975	Th1	Adaptive	None	None	None	No
IL12RB2	3595	Th1	Adaptive	None	None	None	No
CSF2	1437	Th1	Adaptive	None	None	None	No
DUSP5	1847	Th1	Adaptive	None	None	None	No
HBEGF	1839	Th1	Adaptive	None	None	None	No
IL22	50616	Th1	Adaptive	None	None	None	No
LRP8	7804	Th1	Adaptive	None	None	None	No
GeneName	EntrezGeneID	CellType	ImmunityType	AlternativeCellType	AlternativeImmunityType	MainGeneAlias	CD14+Population
ADCY1	107	Th2	Adaptive	None	None	None	No
AHI1	54806	Th2	Adaptive	None	None	None	No
ANK1	286	Th2	Adaptive	None	None	None	No
GATA3	2625	Th2	Adaptive	None	None	None	No
MICAL2	9645	Th2	Adaptive	None	None	None	No
PTGIS	5740	Th2	Adaptive	None	None	None	No
CXCR6	10663	Th2	Adaptive	None	None	None	No
IL26	55801	Th2	Adaptive	None	None	None	No
LAIR2	3904	Th2	Adaptive	None	None	None	No
PMCH	5367	Th2	Adaptive	None	None	None	No
MB	4151	Th2	Adaptive	None	None	None	No
EVI5	7813	Th2	Adaptive	None	None	None	No
SLC39A14	23516	Th2	Adaptive	None	None	None	No
LIMA1	51474	Th2	Adaptive	None	None	None	No
PHEX	5251	Th2	Adaptive	None	None	None	No
DHFR	1719	Th2	Adaptive	None	None	None	No
CDC25C	995	Th2	Adaptive	None	None	None	No
CDC7	8317	Th2	Adaptive	None	None	None	No
BIRC5	332	Th2	Adaptive	None	None	None	No
SNRPD1	6632	Th2	Adaptive	None	None	None	No
NEIL3	55247	Th2	Adaptive	None	None	None	No
CENPF	1063	Th2	Adaptive	None	None	None	No
HELLS	3070	Th2	Adaptive	None	None	None	No
WDHD1	11169	Th2	Adaptive	None	None	None	No
GSTA4	2941	Th2	Adaptive	None	None	None	No
SMAD2	4087	Th2	Adaptive	None	None	None	No
GeneName	EntrezGeneID	CellType	ImmunityType	AlternativeCellType	AlternativeImmunityType	MainGeneAlias	CD14+Population
IL17RA	23765	Th17	Adaptive	None	None	None	No
IL17A	3605	Th17	Adaptive	None	None	None	No
RORC	6097	Th17	Adaptive	None	None	None	No
GeneName	EntrezGeneID	CellType	ImmunityType	AlternativeCellType	AlternativeImmunityType	MainGeneAlias	CD14+Population
LRRC42	115353	Tregs	Adaptive	None	None	None	No
PELO	53918	Tregs	Adaptive	None	None	None	No
L1CAM	3897	Tregs	Adaptive	None	None	None	No
LRP1	4035	Tregs	Adaptive	None	None	None	No
PTGIR	5739	Tregs	Adaptive	None	None	None	No
PRSS23	11098	Tregs	Adaptive	None	None	None	No
CCL3L1	6349	Tregs	Adaptive	None	None	None	No
MMP12	4321	iDC	Innate	Tregs	Adaptive	None	No
ITGA4	3676	Tregs	Adaptive	None	None	None	No
ST8SIA4	7903	Tregs	Adaptive	None	None	None	No
LIPA	3988	Tregs	Adaptive	None	None	None	No
FOXP3	50943	Tregs	Adaptive	None	None	None	No
IL2RA	3559	Tregs	Adaptive	None	None	None	No
PLEK	5341	Tregs	Adaptive	None	None	None	No
MNDA	4332	Tregs	Adaptive	None	None	None	No
MS4A6A	64231	iDC	Innate	Tregs	Adaptive	None	No
CD72	971	B_cells	Adaptive	Tregs	None	None	No
STAB1	23166	Tregs	Adaptive	None	None	None	No
CLEC5A	23601	Macrophages	Innate	Tregs	Adaptive	None	No
MARCO	8685	Macrophages	Innate	Tregs	Adaptive	None	No
MRC1	4360	M2	Innate	Tregs	Adaptive	CD206	No
Abbreviations
DC: dendritic cell
aDC: activated DC
iDC: immature DC
pDC: plasmacytoid DC
M1: Macrophages M1
M2: Macrophages M2
MDSC: myeloid-derived suppressor cell
NK: natural killer
Tcm: T central memory
Tem: T effector memory
TFH: T follicular helper
Tgd: T gamma delta
Tregs: regulatory T cell
