# Supplementary material for: Factor XIIIA—expressing inflammatory monocytes promote lung squamous cancer through fibrin cross-linking
Source: Nat Commun. 2018 May 18;9:1988. doi: 10.1038/s41467-018-04355-w (PMC5959879; doi:10.1038/s41467-018-04355-w)
Supplement: Supplementary file 12 — Supplementary Data 8 [file 41467_2018_4355_MOESM12_ESM.xlsx]

## Sheet: S1
Order in Heatmap	Gene Symbol	mRNA Accession	Ratio LN4K1/KLN205	Ratio LN4K1/MBEC
1	Zbtbd6	NM_001034882	1.2061	2.40697
2	Inpp1	AK078382	1.291	1.66094
3	Kif14	AK087451	1.45622	2.13837
4	D10Jhu81e	AK003866	1.27236	1.74252
5	Scin	AK133484	1.72404	3.77825
6	Gbx2	AK138361	1.54723	2.59213
7	Slc14a1	AK012066	1.73349	3.04347
8	Rad50	AK018001	1.30625	1.66613
9	Lig1	AK053906	1.3391	1.67381
10	Cirbp	AK014655	1.16953	1.75362
11	Gle1	AK016671	1.17601	1.78074
12	Grk6	AK051405	1.19393	1.68949
13	Rps12	AK002848	1.21532	1.73407
14	Mettl3	AK009492	1.19069	1.88487
15	Tsen54	BC028453	1.34005	2.19238
16	Tjap1	AK002882	1.32423	2.04341
17	Slitrk5	AK011457	2.05562	6.80263
18	Ttf2	AK014607	1.37138	2.38521
19	Prpf19	AK047693	1.13837	1.52336
20	Fmnl2	AF513716	1.38663	2.28768
21	Pld6	BC119245	1.28576	1.67411
22	Rcor2	AK052295	1.50499	2.6443
23	Krt6b	AK009241	3.31124	8.74082
24	Srbd1	BC038140	1.52608	1.95972
25	Nt5dc1	BC098476	1.27306	1.58835
26	Tmprss11bnl	BC115419	2.23488	4.69407
27	Sox7	AK009704	3.52486	8.84013
28	Gm19552	AY512928	1.4387	1.95875
29	Glrp1	BC139128	1.96095	4.37442
30	G2e3	BC086455	1.26587	2.03605
31	Sec61a2	AK017615	1.26215	1.90586
32	Ngfr	AK037248	1.41226	2.37125
33	Gphn	AK082353	1.25918	1.89733
34	Fam83f	AK079344	1.65104	3.24876
35	Foxl2	BC137811	2.00005	5.39634
36	Mgat2	AK083370	1.28632	1.51145
37	Notum	BC025832	3.13402	6.20018
38	Elp4	AK020742	1.50358	1.92596
39	Ttc7	AK040578	1.39085	1.73917
40	Hr	AK076280	2.81269	5.83201
41	Fzd1	AK143101	1.66533	2.36603
42	---	GENSCAN00000029144	2.30681	4.23787
43	Gli1	AK157048	1.48287	2.11425
44	Leprel1	AK076434	1.57606	2.51463
45	Ccdc3	AK172247	2.22166	5.88722
46	Gpsm2	AK040996	1.42477	2.21156
47	Rcn1	AK017494	1.58772	2.46402
48	Rell1	BC031198	1.2902	1.71149
49	Nod2	AK089390	2.15232	4.60292
50	Inpp5d	AK143560	1.62468	2.93069
51	Rbbp5	AK049247	1.26918	1.68198
52	Enpp1	AK029600	2.29489	6.5773
53	Dse	AK031737	1.4682	2.31974
54	Traf3ip1	AK014457	1.46644	2.43369
55	Dmkn	AY444557	3.88228	18.8935
56	Hdac4	AK170461	1.39256	1.90639
57	Fggy	AK082737	2.72516	8.67656
58	B4galnt2	BC139165	3.02402	11.4238
59	Snai2	AK133968	2.70267	7.03801
60	Ndufa4	AK005084	1.42642	1.99765
61	Hmgb1	AK051800	1.30428	1.60121
62	Baz2a	AK035400	1.29899	1.61562
63	Aig1	AK005332	1.86434	2.8707
64	Ddx59	AK004833	2.10272	3.60835
65	Ext1	AK132327	1.36615	1.72401
66	Jag1	AK078018	1.75428	2.54759
67	Hdac4	AK029933	1.36336	1.76457
68	Twist2	AK011180	3.68667	14.6312
69	Egln3	AK011502	3.2723	10.0501
70	Dlk2	AB011019	3.41146	9.36069
71	Fam189a1	AK017751	3.35216	11.1975
72	Btbd11	AK018115	1.65254	2.54379
73	Gpnmb	AK044764	10.9476	85.2008
74	Sox15	AK131957	2.13331	3.76999
75	Aldh1a3	AK043530	4.64019	15.2654
76	Cdca2	AK031083	1.58598	2.4692
77	Mest	AK031718	1.73548	2.83098
78	Upp1	AK136474	2.09933	4.90127
79	Sars	AK028358	1.23493	1.52875
80	Igfbp3	AK077477	1.49079	2.29431
81	Bcar3	AK143894	1.4127	2.04965
82	Tnf	AK153319	2.42146	5.15211
83	Ercc1	AK088271	1.56252	2.32116
84	Def6	AK010356	1.31012	1.67288
85	Ska3	AK158142	1.5402	2.63584
86	Tbl1xr1	AK029595	1.55082	2.41197
87	Eif3j2	BC006055	1.4925	2.15345
88	Sh2b3	AK028796	1.68776	2.7351
89	Tmigd1	AK008028	5.15294	34.1572
90	Foxc1	AK144420	1.37266	1.88521
91	Rhbg	AK081882	1.47253	2.29378
92	Abl2	BC137771	1.43565	2.33832
93	1810011O10Rik	AK007441	1.75173	3.657
94	Mrps18b	AK002554	1.36947	2.1905
95	Hras1	BC050837	1.21387	1.57201
96	Pspc1	AK011272	1.34626	1.91978
97	Gls2	AK039618	1.53436	2.92293
98	Nup93	AK010450	1.30829	1.79961
99	Impa2	AK080544	1.36711	1.86952
100	Duoxa2	AK008816	1.75828	3.29185
101	Il1r1	AK048550	1.55908	2.39424
102	Brwd1	AK030493	1.34014	1.93339
103	Rev3l	BC048946	1.37107	1.9216
104	Pax2	BC148232	1.99059	3.79624
105	Kif15	AK050821	1.79971	3.43415
106	Syncrip	BC050215	1.23442	1.53965
107	Casc5	NM_029617	1.6134	3.16543
108	Tfap2c	AK050973	2.12919	6.07147
109	Cluh	AK004841	1.25031	1.68199
110	Prpf8	AK041017	1.19182	1.53662
111	Gtf2h3	AK017176	1.27984	1.72406
112	Bdh1	AK009575	1.40693	1.97535
113	Adpgk	BC094657	1.45125	2.14207
114	Ltb4r2	AK018029	2.01296	4.43426
115	Spred1	AK155065	1.4207	2.14567
116	St3gal6	AK028442	2.28567	8.19459
117	Nup188	AK052272	1.31401	1.9005
118	Bub1b	AK088502	1.57018	3.02594
119	Slc20a2	BC094562	1.34992	2.10434
120	Adamts1	AK156830	2.1854	6.33753
121	Rbl1	AK033402	1.45787	2.41031
122	Fabp5	BC053042	1.78598	3.88203
123	Topbp1	AK031389	1.29197	1.94793
124	Rmi2	AK080331	1.79586	4.14399
125	Uhrf1	AK075819	1.56134	2.92579
126	Top1mt	AK013665	1.51285	3.11705
127	Pmf1	AK011174	1.57919	3.08171
128	Hoxd13	AK077862	6.28698	52.0161
129	Mab21l3	AK029040	4.00595	20.0471
130	Bnc1	AK051041	3.06814	11.6121
131	Wbp11	AK011001	1.2489	1.74649
132	Fam110c	AK139763	1.39449	2.14231
133	Slc6a20a	AK043297	2.00099	4.93003
134	Gpr68	AK036659	1.80252	3.11637
135	Adamtsl5	BC058577	1.42491	1.74559
136	Ilf3	AK048096	1.28623	1.57671
137	Fam83g	AK077262	1.62344	2.31019
138	Gstz1	AK002398	1.42658	1.92468
139	Smarcb1	AK008558	1.37112	1.74111
140	Lgals3bp	AK079915	1.90667	3.03521
141	Fam212a	BC115538	2.52797	6.15507
142	Ltb4r1	AK010895	2.1386	4.18379
143	Msrb2	BC021619	1.41907	1.9221
144	---	GENSCAN00000002731	1.2022	1.54296
145	Kcnf1	AK137367	1.42751	2.387
146	Fam135a	AK012197	1.24854	1.71574
147	Plk4	AK006459	1.35624	2.22078
148	Smc1a	AK007334	1.1942	1.53517
149	Fam3b	AF360358	1.30952	1.96415
150	Rsl24d1	AK153492	1.26962	1.64128
151	Zbtb2	BC051560	1.36913	2.23289
152	Il6ra	AK020663	1.53826	3.28474
153	Coq6	BC088736	1.30855	1.89905
154	Hmgb1	AK050659	1.18142	1.54192
155	Ube2n	AK005302	1.28689	1.56462
156	Abt1	AK009557	1.42798	2.02455
157	2610524H06Rik	AK012147	1.54165	2.44329
158	Fabp5	BC053042	2.23913	5.37101
159	Rnf219	AK011896	1.28921	1.6217
160	Zw10	BC025107	1.42095	1.91425
161	Setmar	BC045208	1.46947	2.03966
162	Gm10701	AK144276	1.73105	3.11608
163	Gltscr1l	BC151032	1.36797	1.90841
164	Tmod4	AK144408	1.3404	1.70151
165	Nol7	AK008670	1.2323	1.92246
166	Phf14	BC040235	1.21796	1.58962
167	Wipf1	AK031046	1.28674	1.75526
168	Katna1	AK012319	1.44712	2.0799
169	Scyl3	AK004809	1.25409	1.74194
170	Nop10	AK004120	1.20352	1.50733
171	Egr1	AK037837	1.26326	1.71896
172	Pdgfra	AK035501	1.56411	2.92587
173	Tacr3	AK031898	1.74379	3.35589
174	Tox2	NM_001098799	1.60654	2.985
175	Heatr3	BC048074	1.2038	1.81567
176	Slc2a9	AK033725	1.22517	1.56962
177	Aldh16a1	AK010387	1.22337	1.54603
178	Phf12	AK010807	1.19569	1.56585
179	Ercc6l2	AK006112	1.26746	1.7254
180	Adamtsl3	AK020361	1.52592	2.17447
181	---	GENSCAN00000019545	1.2947	1.66447
182	Prokr1	AK134279	1.4345	2.58014
183	Zfp692	BC055041	1.27512	1.66127
184	Hist1h2af	BC125011	1.39785	2.41882
185	Ppp2r2a	AK010380	1.24917	1.73882
186	Polr2j	AK158610	1.24714	1.61188
187	Gm16340	XM_003084464	1.62382	3.68558
188	Nrf1	AK014494	1.17685	1.577
189	---	GENSCAN00000000983	1.2621	1.98677
190	Etv1	AK144713	1.66897	3.55293
191	Apol7a	AK085956	1.30053	1.78535
192	Ier2	AK032692	1.39842	1.87762
193	Gnb2l1	AK002493	1.20753	1.9088
194	Rmnd1	AK007323	1.10686	1.79379
195	Srd5a2	AK138946	1.34391	4.05176
196	Snrpe	AK019462	1.2857	1.85931
197	Terf1	AK021235	1.42416	2.26851
198	Hist1h2bk	BC147143	1.79965	3.25432
199	Rmdn3	AK004786	1.27924	1.70261
200	Prdm1	AK077622	1.49414	2.6405
201	Rps6ka5	AK030051	1.23943	1.93863
202	2810004N23Rik	AK011944	1.22449	2.00221
203	Lats1	AK038612	1.17736	1.52992
204	Snx5	AK007676	1.17927	1.57138
205	Lancl2	AK005632	1.21705	1.66048
206	Trpm7	AK014698	1.22821	1.74938
207	Dph5	AK010475	1.30284	2.10595
208	Gtf2a1	AK048711	1.18131	1.74244
209	Rbm26	BC066051	1.22248	1.72204
210	Clp1	AK077647	1.17591	1.6186
211	Max	AK080431	1.22118	1.84959
212	Rpl36al	BC022706	1.22973	1.7231
213	Ung	BC004037	1.46585	2.90921
214	Psmd14	AK011974	1.13788	1.54211
215	Nos2	AF065919	1.127	1.82903
216	Akap1	AK020371	1.13051	1.88814
217	Map4k1	AK011024	1.14646	1.63569
218	Prom2	AK137749	1.40233	3.90834
219	Ptrh2	NM_175004	1.16049	1.91185
220	Slc50a1	AK014305	1.10264	1.63404
221	Prkar2b	AK011647	1.43131	2.72412
222	Camsap1	AK137097	1.16134	1.64672
223	Fam72a	BC090647	1.22798	2.6718
224	Zcchc2	NM_001122676	1.09852	1.64271
225	Cdh24	BC057373	1.37795	3.46809
226	Atg3	BC030053	1.07717	1.52805
227	Eif2s1	AK003094	1.1086	1.85755
228	Prmt6	AK034732	1.19037	2.46525
229	Esr1	AK036627	1.14873	2.32744
230	Prkrir	AK013663	1.11937	1.6392
231	Mettl8	AK039461	1.15854	1.60736
232	Zfp420	BC055817	1.27911	2.44065
233	Palb2	BC055302	1.35759	2.25061
234	Gsg2	AK138750	1.23175	2.54457
235	Il1rap	AK033972	1.23238	2.20642
236	Gfm1	AK018125	1.18883	1.91627
237	Prdx3	AK002448	1.17812	1.70276
238	Hist1h2bg	BC060304	1.09953	2.36238
239	Polr2b	AK039766	1.07044	1.54405
240	Gm5068	XM_204772	1.10691	1.56295
241	1700066M21Rik	NM_028546	1.16264	2.66879
242	Rbm14	AK004928	1.13375	1.82946
243	Safb	BC018200	1.08557	1.54231
244	Rrs1	AK010178	1.10784	2.81295
245	Recql4	BC131657	1.20755	6.29862
246	Hist2h2ac	BC117094	1.05107	2.66566
247	1190007I07Rik	NM_001135567	1.25296	3.51189
248	Eml6	BC024726	1.11737	2.05459
249	Helb	BC038261	1.14019	2.54474
250	Gm14139	NM_001145863	1.68369	13.4265
251	Echdc3	AK004218	1.08095	1.76889
252	Lgals4	AK145734	1.33927	4.25549
253	Irs1	AY169784	1.23121	5.42279
254	Ddx56	AK011136	1.12256	2.04299
255	Cdk1	AK030231	1.11216	2.19302
256	Nubp2	AK003816	1.09117	1.87117
257	Eme1	AK078516	1.22495	4.50321
258	Chaf1a	AK034839	1.17934	2.85705
259	Grwd1	AK077611	1.15188	3.0639
260	Vrk1	BC051072	1.15549	2.28994
261	Sart3	AK053828	1.1966	2.59448
262	Psmc5	AK010505	1.0769	1.63663
263	Slc29a2	AK010950	1.6039	7.18694
264	U2af2	AK078496	1.13066	1.7387
265	Foxf2	AK132385	1.90776	11.7472
266	Diexf	AK052355	1.34398	3.32267
267	Bub1	AK021258	1.23581	2.84123
268	LOC101055883	XM_003945548	1.50106	5.43186
269	Adat2	AK016938	1.16708	2.47368
270	Fancd2	AK019136	1.27299	3.06613
271	Ube3c	AK045211	1.07802	1.62872
272	Ing5	AK006421	1.15111	2.71589
273	Mthfd1l	AK028211	1.20899	2.9946
274	Elac2	BC023134	1.17115	2.40398
275	Nudt14	AK003991	1.12623	1.75372
276	Eftud2	AK052242	1.15901	1.98445
277	Psmg1	AK042203	1.23195	2.70955
278	Vps26a	AK028096	1.09764	1.511
279	Rpl3	BC085495	1.35708	4.9649
280	Suv39h1	AK021174	1.21935	2.57228
281	Timeless	AK153838	1.46305	5.64414
282	Ikbke	AK088580	1.27352	2.55282
283	Hnrnpab	AK013384	1.10962	1.51912
284	Ddx18	AK019845	1.31209	3.32355
285	Urb1	NM_029497	1.36413	3.94875
286	Rin1	BC011277	1.2405	2.6143
287	Mcm6	AK078126	1.2854	2.85188
288	Cdca7	AK011289	1.71801	8.62528
289	Ampd2	AK004759	1.2534	2.93117
290	Mthfd1	AK042019	1.2132	2.31075
291	Hist2h2ab	NM_178213	1.46108	5.06397
292	Emg1	AK081757	1.18596	2.27634
293	Tcof1	AK089518	1.26381	3.33945
294	Cct2	AK012295	1.10789	1.54833
295	Ruvbl2	BC072585	1.16622	1.94677
296	Sh2b2	BC049777	1.43917	5.72349
297	---	GENSCAN00000031023	1.14257	1.90464
298	Wdr12	AK007500	1.26726	3.64921
299	Prss12	AK132633	1.63143	15.9757
300	Ripk3	AK012177	1.29939	4.22308
301	Wdr74	BC019968	1.16452	2.49949
302	Trib2	AK044747	1.73878	24.7263
303	Prpsap2	AK038680	1.16966	3.19486
304	Mettl21d	AK083148	1.2228	3.72897
305	Pstpip1	AK037936	1.10297	1.91437
306	Mlkl	BC023755	1.27459	4.21737
307	Rad51	AK011242	1.19262	2.87428
308	BC055324	AK163374	1.26548	3.02526
309	Nol10	AK164400	1.26017	3.40095
310	Rrp1b	BC016569	1.25144	2.98187
311	Erh	AK010451	1.12909	1.78124
312	Mrps25	AK004037	1.12326	1.90811
313	Xpo5	BC092371	1.12124	1.63153
314	Snrpd3	AK005341	1.14178	1.94064
315	Taf4b	AK029943	1.41604	5.4148
316	Mybl2	AK028497	1.41465	5.37864
317	Foxm1	AK041638	1.25487	2.57389
318	Fanci	BC025462	1.38827	3.74053
319	Fam167a	BC065085	1.19226	4.43436
320	Ddx50	AK030239	1.06128	1.6548
321	Itpk1	AK038913	1.17847	3.34083
322	---	BC055051	1.09873	1.91513
323	Nsl1	AK029421	1.21587	3.87866
324	Morc2a	BC059243	1.17759	2.772
325	Dnajc1	AK012505	1.09669	1.98758
326	Nob1	BC034900	1.11511	2.40631
327	Trim39	AK003155	1.15642	2.2206
328	Pprc1	AK044522	1.22628	3.2784
329	Epc2	AK031025	1.14365	2.15415
330	Odf2l	AK031564	1.15483	2.43696
331	Kcnq5	AK033079	1.49532	6.96317
332	Ndor1	AK019617	1.17343	2.44297
333	Dnajc7	AK008029	1.05711	1.58495
334	Kif11	AK050778	1.16351	2.87474
335	Top2a	AK033321	1.21695	2.57966
336	Avil	AK154851	1.37893	4.50506
337	Xpo4	AK021022	1.20255	2.71879
338	Nme1	AK034899	1.17178	2.6341
339	Mak16	AK015369	1.17682	2.5133
340	Cyb5r1	AK005159	1.19807	3.5047
341	Dtymk	AK009220	1.21301	3.14207
342	Utp20	AK014430	1.19199	2.99497
343	Cdc45	AK134420	1.22052	4.19805
344	Zfp296	AK008748	1.18357	2.71755
345	Mybbp1a	AK083908	1.17983	2.56076
346	Pola1	AK037836	1.31022	3.86271
347	Reps1	BC002256	1.14091	1.91879
348	Pold2	AK013901	1.1718	2.56719
349	C230081A13Rik	NM_172924	1.1483	2.10904
350	Aldh1l2	AK052361	1.52229	6.96814
351	Utp15	AK087928	1.14604	2.30827
352	Cwf19l1	AK088543	1.19675	2.77264
353	Gmps	AK049755	1.07532	1.64421
354	Znhit6	AK010555	1.16862	2.5262
355	Npm3	AK011749	1.18243	2.77315
356	Hat1	AK010715	1.09449	2.35686
357	Fes	BC049358	1.11113	2.1864
358	Kctd4	AK004465	1.18572	5.52497
359	Ddx39	AK011285	1.1272	2.39162
360	Orc2	AK048408	1.18951	3.01081
361	Xrcc2	AK014963	1.26855	4.04094
362	Kpnb1	AK077709	1.06772	1.55174
363	Nop16	AK002696	1.11037	2.15041
364	Tpx2	AK011311	1.14525	2.10444
365	Slc25a12	BC024952	1.19324	2.24133
366	Nup160	AK012715	1.1719	2.45094
367	Cp	AK014835	1.34391	5.29238
368	Ino80	AK017912	1.15462	2.01907
369	Cd38	AK038439	1.36184	3.72619
370	Smg7	BC082789	1.07679	1.70636
371	Cdc6	AK012192	1.18796	2.84801
372	Uchl5	AK007860	1.14228	2.0747
373	Spata5	AK011111	1.10872	1.86976
374	Fut8	AK048520	1.16471	3.52748
375	Polr1b	AK052672	1.24387	4.37545
376	Id1	AK008264	1.27509	5.67299
377	Dusp6	AK005062	1.21608	4.41765
378	Nin	BC144914	1.15997	3.74085
379	Pcdh7	AK039737	1.27682	6.49173
380	Dgat2	AK002443	1.28911	6.68611
381	Nipal4	AK035561	1.51611	11.4458
382	Prim1	AK011456	1.26195	5.01746
383	Tfap4	AK053091	1.29501	4.49091
384	Mss51	AK162338	1.22333	3.61758
385	Cdk14	AK016370	1.24231	3.09385
386	Atf1	AK010428	1.13993	2.06957
387	Slc16a1	AK033516	1.25094	3.08416
388	Ruvbl1	AK012170	1.25329	3.18464
389	Asns	AK076207	1.06913	1.50039
390	Ncapg2	AY455829	1.24973	3.2883
391	Cenpm	AK010885	1.31524	3.52691
392	2410002F23Rik	AK036099	1.21593	3.19474
393	Tiparp	AK150248	1.10755	2.33531
394	Tmx1	AK013150	1.10165	2.00292
395	Atp2c2	AK007419	1.41156	9.69442
396	---	AK051407	1.25431	5.29866
397	Imp4	AK004135	1.06925	2.29867
398	Timm9	AK018764	1.10516	3.09306
399	Fbxo5	AK011820	1.12405	4.62115
400	Utp6	AK029151	1.10041	2.99671
401	R3hdm1	AK141150	1.09066	1.84993
402	Mettl2	AK133887	1.08609	2.13102
403	Txnrd3	AK012699	1.12877	2.69882
404	Poc1b	BC099926	1.11031	3.06037
405	Gemin5	AK049216	1.10834	2.79762
406	Bfsp1	AK053766	1.56037	56.5467
407	Rpf2	AK011644	1.13593	3.79683
408	E130309D02Rik	BC058940	1.09066	1.8947
409	Bms1	AK133013	1.08797	2.29821
410	Ncapd3	AK014555	1.12166	3.34723
411	Tbx20	AK052155	1.37391	17.7511
412	Acin1	AK011698	1.07812	1.78327
413	Zfp259	AK016551	1.07936	2.30162
414	Dhx33	BC027842	1.11146	2.52388
415	Hist1h2bf	NM_178195	1.04895	1.54259
416	G3bp1	AK137344	1.0757	2.38686
417	D10Wsu102e	AK020067	1.09007	3.81596
418	Nup43	AK011422	1.12272	4.54082
419	Tacc3	AK076282	1.06352	2.23143
420	Gins1	BC027537	1.10105	5.10183
421	Xrcc6bp1	AK004405	1.13751	4.00416
422	Man1a	AK028996	1.09671	5.2067
423	Zic2	AK051032	1.30235	35.5041
424	Rfc4	AK146954	1.11175	2.83025
425	Hmga2	AK028346	1.36741	9.88495
426	Fam169a	NM_001100458	1.48876	21.2805
427	Nop58	AK034577	1.1541	3.88281
428	Nrp2	AK051873	1.17151	4.77999
429	---	AK051407	1.32385	12.0524
430	Dbf4	AK014480	1.20324	6.70911
431	Steap1	AK010437	1.29987	18.3768
432	Gpr125	AK028929	1.17901	6.58841
433	Trmt2a	AK017819	1.10595	2.58858
434	Exosc2	AK144234	1.11409	4.80778
435	Rab28	AK012286	1.20857	5.98659
436	Impdh2	AK002676	1.07043	1.9145
437	Wdr43	AK012043	1.0647	2.60052
438	Aurka	AK077513	1.05339	2.59818
439	Rgs16	AK079543	1.16534	11.0527
440	Depdc1a	AK050456	1.05572	2.89009
441	Itgb7	AK078871	1.10471	30.2134
442	Cldn12	AK039672	1.11204	8.34671
443	Ankib1	BC020475	1.07577	5.68912
444	Rabggta	AK002625	1.04289	3.30726
445	Dna2	AK087594	1.13314	5.72189
446	---	AK164099	1.08564	3.5566
447	Nav3	AK122404	1.1388	29.3702
448	Nop2	AK079914	1.05685	3.42928
449	Padi3	AB013849	1.17331	13.6683
450	Dkc1	AK136418	1.06011	4.63717
451	Paxip1	AK144606	1.06187	2.14409
452	Ltv1	AK011491	1.10118	2.78645
453	Cpsf6	AK046856	1.05489	2.15274
454	Ppat	BC006053	1.12851	2.80143
455	Farsb	AK010271	1.0926	2.5702
456	Fosl1	AK144785	1.10638	3.05884
457	Noa1	AK011533	1.13197	2.80093
458	Nkrf	AK020455	1.07564	2.98594
459	Skp2	BC098371	1.08016	2.98479
460	Zdhhc23	AY668949	1.09993	4.48124
461	Abcb1b	AK030328	1.18211	10.3278
462	Llph	AK007375	1.06413	2.47701
463	Rbm48	BC029549	1.19474	10.904
464	Ftsj3	AK004996	1.09752	3.69777
465	Mettl16	BC022902	1.0598	2.64485
466	Rrp12	AK122346	1.1197	4.17111
467	Dsn1	AK006246	1.05806	2.37588
468	Smpd4	AK036055	1.07344	2.08445
469	Il1rn	AK076296	1.09152	6.17399
470	Ranbp1	AK002989	1.07669	2.34217
471	Fkbp2	AK144284	1.05524	2.26515
472	Serbp1	AK012390	1.03297	1.54885
473	Cenpi	BC024848	1.11461	3.06807
474	Ivns1abp	AK007291	1.15152	2.1593
475	Prodh	BC094364	1.23456	3.63008
476	Cops7b	AK053615	1.09996	1.79342
477	Wdhd1	AK036390	1.18243	3.36384
478	Cdca5	AK199612	1.25798	3.65707
479	Cct7	AK012201	1.07633	1.54096
480	Noc4l	BC024616	1.08515	1.96315
481	Dhps	AK159104	1.07416	1.59232
482	BC048403	AK166238	1.11887	2.6733
483	Dgkz	AK087503	1.04533	1.80438
484	Ddx51	AK141361	1.12569	2.22111
485	Tiprl	BC002098	1.07427	1.68886
486	Dus4l	AK010138	1.14224	3.82947
487	Hus1	AK046152	1.15294	2.26171
488	Eml5	BC158137	1.18798	2.76105
489	H3f3b	BC092300	1.07947	1.5558
490	Btaf1	AK088840	1.13859	1.9841
491	Metap1	AK006484	1.10489	1.61107
492	Sos2	NM_001135559	1.05067	1.55091
493	Mki67ip	AK009440	1.07698	2.81679
494	Senp1	AK028565	1.08116	2.11107
495	Chaf1b	AK011243	1.09882	2.61374
496	Rpf1	AK008988	1.06672	2.17376
497	Dhx9	AY512925	1.11103	2.8171
498	Ncaph	AK028919	1.13462	2.72949
499	Ccnb1ip1	NM_001111119	1.15102	9.89483
500	Mafb	AK131926	1.19243	7.7595
501	Pter	AK012076	1.09971	2.16361
502	Hoxd8	AK016033	1.36376	24.1103
503	Atp11c	AK039243	1.07709	2.50596
504	Aurkb	AK075951	1.12963	2.56188
505	Rad51ap1	BC040809	1.23845	3.65156
506	Bzw2	AK011253	1.15651	2.98153
507	Wdr3	AK043557	1.08247	2.88387
508	A330021E22Rik	BC054079	1.38064	24.6706
509	Umps	AK035821	1.26238	3.47238
510	Ticrr	AK157802	1.27835	4.32069
511	Exog	BC094589	1.12841	2.10818
512	LOC100047753	XM_003946325	1.17488	2.24359
513	Hira	AK134646	1.15655	2.34277
514	Ckap2l	AK012040	1.26137	3.54566
515	Tmprss12	AK015583	1.53295	9.97913
516	Hells	BC090671	1.3352	4.04734
517	Arhgap11a	AK129034	1.19145	2.50939
518	Prmt3	AK010534	1.23895	3.17131
519	Pus7	BC008544	1.20689	2.71612
520	Cdc7	AK012986	1.21747	3.03845
521	Hoxa9	AB005457	1.52046	18.2478
522	Atf1	AK144511	1.1279	2.26865
523	Mrpl16	BC029009	1.09508	2.06674
524	Mrpl51	AK007256	1.09354	1.63636
525	Hnrnpf	AK076478	1.1056	1.75133
526	Fbxo48	BC145147	1.09451	3.13414
527	Polr2a	AK154270	1.02568	1.68796
528	Nmral1	AK078389	1.08959	3.04466
529	Lpar5	AK131863	1.06215	4.106
530	Rad18	AK012795	1.07316	2.24466
531	Ddx52	AK019204	1.09569	1.97049
532	D19Bwg1357e	BC041111	1.13236	2.46597
533	Ezh2	AK088575	1.06248	1.61261
534	Slc19a1	AK002560	1.1993	4.42834
535	Exo1	AK028728	1.21424	5.06491
536	Cdk6	AK078973	1.2061	3.83641
537	Cenph	AK006208	1.14892	3.12687
538	Polq	AK020790	1.22014	4.10445
539	Slc7a1	AK137512	1.10182	2.07061
540	Cpsf4	BC025045	1.05768	1.65125
541	Rcl1	BC053404	1.20216	3.47675
542	Gyk	AK008186	1.16053	3.20763
543	Nkx2-9	BC150762	1.18967	3.26055
544	Llph	BC096681	1.24074	3.47832
545	Kntc1	NM_001042421	1.17332	2.54234
546	Golt1b	AK009991	1.08544	1.76721
547	Galnt7	AK030683	1.13723	1.87325
548	Zbtb39	BC058661	1.12699	2.00222
549	Acsl5	AK006541	1.07109	1.54988
550	Lrrc40	AK148748	1.11112	1.94126
551	Kif20b	AK045067	1.2656	3.20473
552	Srrt	AK144300	1.11774	1.95119
553	Usp42	AK029419	1.13276	1.974
554	Baz1b	AK017894	1.17135	2.29744
555	Rpa1	AK014298	1.11132	1.71004
556	Simc1	AK046268	1.18196	2.21576
557	Lsm2	AK151605	1.18372	2.10505
558	Hist2h3b	BC139251	1.20092	2.61032
559	Blm	AK137022	1.14654	2.22098
560	Eid1	AK002559	1.21358	2.87422
561	Ints6	AK046055	1.10327	1.7007
562	Phf5a	AK143590	1.07383	1.75701
563	Srgap3	AK045508	1.12644	2.09795
564	Brca1	AK086173	1.24225	3.24184
565	Cep41	AK006059	1.19239	2.37983
566	Sass6	AK145076	1.24596	2.35865
567	Eif3b	AK014117	1.1181	1.63457
568	Foxp1	AK031837	1.11654	1.82576
569	Ddx24	AK018862	1.05339	1.50609
570	---	AK016480	1.16069	2.04363
571	Slc22a21	AK080177	1.27382	2.89282
572	Aqr	AK016322	1.15133	1.81649
573	Chtop	AK004558	1.10571	1.5092
574	Rexo1	AK006228	1.22643	2.31496
575	Akap8	BC042602	1.12969	1.65683
576	Psmc3ip	AK133462	1.49519	4.95987
577	Trip13	BC064315	1.36233	4.07711
578	Hist2h2bb	BC019122	1.31813	3.18775
579	Wdr67	AK084542	1.15201	2.58452
580	Shq1	AK012978	1.11668	2.34699
581	Fkbp11	BC021345	1.27632	4.82174
582	Wbscr16	AF410456	1.17162	2.49219
583	Kdm8	AK014006	1.18459	2.95606
584	C1qbp	AK010601	1.19391	2.17345
585	Ttc8	BC017523	1.11174	1.75945
586	Prpf38b	AK003895	1.19081	2.15269
587	Spred2	AK036430	1.1521	2.13717
588	Taf15	BC043716	1.18628	2.05561
589	Serpinb2	AK081487	1.34688	4.24766
590	Retsat	AY704159	1.38612	3.87553
591	Ilf2	AK012364	1.1919	2.05417
592	Eif4e	AK082867	1.16833	1.94406
593	Rbck1	BC032089	1.14338	1.77269
594	Atxn7l3	BC059880	1.07101	1.51763
595	Tut1	AK044659	1.09782	1.72413
596	Tmem147	AK007753	1.0723	1.50145
597	Cenpp	BC094280	1.15474	2.1977
598	Cstf1	AK011943	1.17724	2.29471
599	Ddx47	AK010310	1.13759	2.12201
600	Ran	AK002436	1.07419	1.98198
601	Ddx11	AK049419	1.17488	2.19292
602	Ssrp1	AK146446	1.11569	1.85847
603	Gm15466	XM_003085343	1.14195	1.75551
604	Med7	AK004354	1.05086	1.61346
605	Bcap29	AK090068	1.17407	2.96602
606	Cdc40	AK004569	1.19705	2.13027
607	Stk16	AK030404	1.1715	1.89511
608	Rif1	AK088688	1.26881	2.44193
609	Ncl	AK011201	1.14706	2.43647
610	Arntl	AK143267	1.11999	2.17088
611	LOC101056658	XM_003945984	1.21194	2.62327
612	---	GENSCAN00000033419	1.14569	1.86709
613	---	GENSCAN00000033536	1.21598	3.61243
614	Trub1	AK011362	1.33503	2.84523
615	Cdc25a	AK036499	1.20167	2.09241
616	Slc1a5	AK148346	1.15433	1.68313
617	Tipin	AK003802	1.3323	2.8586
618	Ttll4	AK129075	1.23913	1.94998
619	Socs1	AK028632	1.46154	3.25754
620	Parp2	BC052000	1.26322	2.08049
621	Rqcd1	AK005025	1.18435	1.61162
622	Slc39a6	AK028976	1.23647	2.07928
623	Fam76b	BC036328	1.19559	1.95693
624	Timm10	AK008088	1.3748	2.56564
625	Rnaseh1	AK011680	1.2321	2.01666
626	Prmt1	AK020120	1.30244	2.1371
627	Hist1h4n	BC115448	1.19473	1.81594
628	Tex9	BC006667	1.19233	2.16601
629	Ufc1	AK011260	1.21347	1.70822
630	Enthd2	AK194664	1.17451	1.6189
631	Nudt19	AK011801	1.22997	1.96998
632	Pcnt	AK029906	1.1482	1.90666
633	Grhl1	AK076307	1.14539	1.75621
634	Mnd1	AK011664	1.42874	4.30779
635	Smyd5	AK158267	1.20077	2.04548
636	Znrf3	BC151080	1.30912	2.13934
637	Gm13552	XM_003946093	1.27005	2.23611
638	Set	AB044937	1.25157	2.08774
639	Cops4	BC020461	1.18964	1.72589
640	Dusp5	NM_001085390	1.24341	1.70117
641	Hcfc1	BC053742	1.16052	1.5465
642	Pigm	AK018560	1.16309	1.70246
643	Hoxc13	AF193796	2.1878	9.82585
644	Stard7	AK044519	1.14165	1.51189
645	Tars2	BC067392	1.3744	2.36395
646	Fen1	AK042942	1.28626	2.56154
647	Tmem107	AK002804	1.35029	2.41973
648	Nle1	AK141230	1.46476	3.22883
649	Dnttip2	AK016368	1.29343	2.34343
650	Ccnl1	BC007177	1.24136	1.96333
651	Pinx1	AK011578	1.13106	1.65081
652	Taf1d	AK161656	1.41588	3.44855
653	Lrrc49	BC016574	1.22508	2.14359
654	Pa2g4	BC086788	1.2504	2.0364
655	Zfp142	AK020384	1.30096	2.14885
656	Cnbp	AK075760	1.22593	1.78688
657	Rttn	AK141510	1.38375	3.09824
658	Zzz3	AK132612	1.18768	1.89666
659	Nfyb	AK010762	1.25299	1.87125
660	Tmem39a	AK017817	1.28481	1.91369
661	Depdc7	BC013499	1.34052	2.22957
662	Atr	AK132223	1.31382	2.26957
663	Rfc3	BC027366	1.29401	2.21775
664	Zfp277	AK075945	1.27404	2.24428
665	Rpp40	BC037666	1.28574	2.35722
666	Sgol1	AK014357	1.42423	2.83849
667	Cox10	AK010385	1.20769	1.91238
668	Snrpg	AK011129	1.19678	1.87453
669	Psd4	AK043669	1.77494	7.01868
670	Cep57l1	AK006744	1.36751	2.94797
671	Mcm3	AK088142	1.48071	3.70248
672	Etv4	BC068248	1.53625	4.1266
673	Shmt1	AK010439	1.70679	6.16979
674	Taf5l	AK003477	1.21257	1.96071
675	Etv5	AK018368	1.3715	3.08513
676	Polr3e	AK002918	1.25101	2.44154
677	Pwp2	BC117903	1.5199	4.94105
678	Tmem97	AK007497	1.22527	2.14011
679	Asap2	AK147622	1.78178	7.55843
680	E2f7	AK051521	1.29745	2.62379
681	Cenpe	AK133445	1.26116	2.43779
682	Aatf	AK016820	1.32743	2.91063
683	Pole2	AK011194	1.44537	3.79942
684	Hgfac	AK007987	2.57968	33.0137
685	Rfc5	AK011489	1.30259	2.77271
686	Lypd3	AK009998	1.34661	2.84781
687	Rtn4ip1	AK050324	1.25599	2.56205
688	Larp7	BC020127	1.16777	2.13818
689	Nme4	AK011573	1.38635	3.41632
690	Rrm2	AK088907	1.47395	5.45152
691	Mcm7	AK076059	1.22681	2.45084
692	Alg3	AK090067	1.20126	2.00626
693	Pitx1	AK142455	1.85627	9.6449
694	Slc9a9	AK156494	2.04711	13.0835
695	Mmrn2	AK077884	1.79621	10.7006
696	Polr1a	AK031689	1.30059	3.0024
697	Hmgb2	AK003773	1.35147	3.37941
698	2700094K13Rik	AK012609	1.44104	4.36098
699	Prr11	BC023918	1.12284	1.67424
700	Ttk	AK041487	1.19777	2.31552
701	Agxt2l2	AK013489	1.18777	1.74139
702	Asf1b	AK005646	1.27534	2.25178
703	Isy1	AK173116	1.27409	2.65907
704	Carm1	BC071267	1.17562	1.78934
705	Ttc7b	NM_001033213	1.35514	2.45043
706	Igf2bp2	BC054552	1.26262	2.14507
707	E2f8	AY957576	1.47659	3.25335
708	Tcf19	AK004231	1.31561	2.49278
709	Npsr1	AK041501	2.78348	35.0875
710	Krt6a	AK009394	2.98545	26.0236
711	D16Ertd472e	AK005829	1.71316	5.05235
712	Nptx1	AK140128	2.57947	15.8089
713	Fut9	AK032177	2.22132	11.35
714	Heatr1	BC069833	1.3774	2.63612
715	Slurp1	AK003904	3.48447	27.8142
716	Incenp	AK034764	1.5961	3.93108
717	Rtn2	AK144271	1.79731	5.06673
718	Tmem194	AK132974	1.48918	3.64359
719	---	AK031352	1.42134	2.87961
720	Cth	AK002480	1.81661	6.03882
721	Ncapd2	AK011352	1.37228	2.74609
722	Rnf130	AK011088	1.21885	1.8262
723	Mcm5	AK033196	1.35355	2.54328
724	Dennd4a	NM_001162917	1.48031	2.95936
725	Isg20l2	AK155979	1.36303	2.50074
726	Cenpn	AK012097	1.42678	3.03161
727	Smc3	AK005647	1.29101	2.12843
728	Slc22a15	BC094925	1.95802	5.92191
729	Calcb	AK136518	1.75828	5.21325
730	Ifrd2	AK002702	1.48748	3.22408
731	Sf3a2	BC052697	1.2539	2.01168
732	C230052I12Rik	AK153918	1.35709	2.89031
733	Prkg2	AK038739	3.19152	27.9647
734	Porcn	AK010405	1.65346	4.60276
735	Rad9a	AK134293	1.21276	1.92398
736	E2f4	BC027030	1.13744	1.5414
737	Pom121	AK154473	1.18235	1.83027
738	Eif5a	AK010183	1.18886	1.83801
739	Atad5	AK048355	1.4995	4.48475
740	Niacr1	AK150795	1.2773	2.32676
741	Ptafr	AK032547	1.2684	2.26643
742	Akap9	BC024825	1.19311	1.66826
743	Elovl6	AK029029	1.26662	1.97805
744	Phlda2	AK131929	1.57925	3.4673
745	Fzr1	AK051993	1.1356	1.56367
746	Crebbp	AK136057	1.11293	1.52186
747	Gnb1l	BC029862	1.39185	2.78306
748	Hmgb1	AK034535	1.15534	1.6719
749	Mars2	AK050196	1.3478	3.2547
750	Dnmt1	BC022927	1.09953	1.55995
751	Gm6917	XM_003086881	1.12432	1.73082
752	Uba2	BC018515	1.16492	1.90797
753	Phlda1	AK148063	1.33613	2.19572
754	Gm129	BC132471	1.68579	3.4119
755	Mrps5	AK018829	1.19636	1.63839
756	Mrgprb2	AK029369	1.35046	2.47618
757	Elk3	AK052546	1.19664	1.82838
758	Fmnl3	AK139711	1.83679	6.5724
759	Dyrk2	AK149371	1.29091	2.22418
760	Ppid	AK003402	1.41003	2.86442
761	Pbk	AK003838	1.40616	2.57262
762	Smc4	AK010848	1.33048	2.12354
763	Chsy1	NM_001081163	1.4493	2.58889
764	Rbm17	AK012296	1.2657	1.86773
765	Lysmd2	BC048545	1.42453	2.49289
766	Thada	AK078353	1.28866	1.92398
767	Hmgb1	AK050659	1.164	1.53652
768	Hmgb1	AK050659	1.164	1.53652
769	Cntnap1	AK154468	1.79841	6.63159
770	Sprr2h	AY158992	2.64555	16.51
771	Mrps2	AK077219	1.20926	1.83347
772	Hectd2	AK035511	1.80796	5.76453
773	Adh7	AK009588	1.43278	2.87379
774	Eif4a2	ENSMUST00000125553	1.49542	3.09396
775	Pecr	AK010260	1.65601	3.63029
776	Ccdc15	AK164955	1.42125	2.50854
777	Crabp2	BC018397	1.76031	4.20388
778	Hoxc8	AK051173	1.99625	6.15883
779	Plk1	AK134045	1.23001	1.63696
780	Cep164	AK032890	1.26388	1.92931
781	Rasl11a	BC118009	1.76126	4.49247
782	Ifitm3	AK003407	1.33563	1.92623
783	Exosc7	AK004437	1.3616	2.23895
784	Rnaseh2b	BC047997	1.19019	1.60133
785	Bccip	AK003666	1.31401	1.94999
786	Sowahc	NM_172939	1.29605	2.09956
787	Ckap5	AK015282	1.15791	1.56046
788	Oas3	AK158392	1.38425	2.90849
789	Brd9	BC044769	1.14778	1.58254
790	Knstrn	AK006328	1.12399	1.50792
791	Taf1d	BC056964	1.58197	4.32043
792	Mre11a	AK041248	1.17718	1.69058
793	Dusp12	BC022696	1.33323	2.93263
794	Fam71d	AK015802	1.2019	2.41275
795	Arv1	AK004398	1.19623	2.34231
796	Thg1l	AK007233	1.25073	2.92485
797	Siah1b	AY495086	1.2253	2.6419
798	Hoxa7	AK033500	1.41818	5.40736
799	Axin2	AK049192	1.36263	3.3027
800	Zfp202	AK048141	1.21347	2.08347
801	Hist1h1b	AK020117	1.19661	2.52105
802	Gm5593	XM_001005050	1.13492	1.88885
803	Shmt2	AK012355	1.23272	2.46555
804	Npm1	AK028253	1.41862	4.56522
805	Lyrm4	AK050553	1.1535	1.80495
806	Cd3eap	AK011811	1.28076	2.37845
807	Dars2	AK030952	1.17154	1.81408
808	Brip1	AK033205	1.26795	2.66695
809	Ppp5c	AK182570	1.21988	2.37339
810	Plek2	AF157600	1.38075	2.68202
811	Hmgb1	AK037928	1.17045	1.60277
812	Car2	AK002333	1.48054	4.32465
813	Lphn3	AK051766	1.52896	5.23465
814	Hinfp	AK049348	1.16509	1.88885
815	Mb21d1	AK030292	1.41838	4.14981
816	LOC100861696	XM_003945843	1.72064	7.43556
817	LOC100861696	XM_003945843	1.72064	7.43556
818	Ndufaf5	AK009123	1.23112	2.09885
819	Ddx39b	AK051034	1.1769	1.76751
820	H2afx	AK008124	1.22826	2.43974
821	Efna3	AK020438	1.31481	2.3046
822	Bysl	AK013468	1.26749	2.27706
823	Rfc2	AK011353	1.38222	2.86067
824	Dpagt1	AK008246	1.18377	1.79553
825	Sirt1	AK139946	1.18476	1.85294
826	Elovl3	BC016468	1.30742	3.02845
827	E130311K13Rik	BC125500	1.08476	1.52203
828	Pabpc1	AK005009	1.07997	1.79284
829	Trmt61a	BC051186	1.14449	3.65383
830	Rps11	BC012641	1.12762	2.36578
831	Mettl13	AK017470	1.21092	3.06027
832	Hoxc10	AK033186	1.39998	4.46585
833	U2af1	AK008332	1.18223	2.31525
834	Cct8	AK010882	1.08835	1.74401
835	Tomm40	AK142575	1.05031	1.52204
836	Rplp0	AK010267	1.08907	1.85994
837	Ubtf	BC024622	1.10599	1.66882
838	Hspa8	AK004608	1.30633	3.23932
839	Nup35	AK009187	1.3098	3.29459
840	Mrpl44	AK007652	1.1356	1.53195
841	Xxylt1	BC031419	1.18757	1.63875
842	Zcchc3	NM_175126	1.4124	2.32487
843	Tubb3	AK012528	2.05186	4.91537
844	Ccdc71l	NM_001162903	1.20996	1.58949
845	Xrcc5	AK010416	1.16916	1.56107
846	2410016O06Rik	BC138094	1.30359	2.36948
847	Gar1	AK021256	1.50491	3.39048
848	Dlgap5	AK036384	1.23692	1.76598
849	Rpl34	BC058118	1.24328	2.09486
850	Sephs1	AK044971	1.28621	1.91086
851	Nme6	AK004201	1.22336	1.6954
852	4632434I11Rik	BC066148	1.28355	1.88159
853	Chtf18	AK077947	1.21213	2.2414
854	Dut	AK003076	1.33851	2.56627
855	Taf5	AK031985	1.16876	2.60844
856	Rgs12	AK004813	1.20427	2.26285
857	D11Wsu47e	BC026908	1.25	1.65802
858	Gps2	AF153696	1.1642	1.59857
859	Hist4h4	AK045187	1.52384	5.1569
860	Ilkap	AK003007	1.18444	1.54109
861	Smarcd1	AK075611	1.1501	1.51798
862	Sfswap	AK031872	1.18192	1.63722
863	Klhl11	AK169910	1.19307	1.62449
864	Klhdc4	AK089954	1.21609	1.99572
865	Atp5g3	AK077930	1.22426	1.60427
866	Bdp1	AK045292	1.21201	1.58359
867	Prpf18	AK035073	1.24443	1.68372
868	Xylb	AK143476	1.19172	1.70072
869	Gm550	BC049760	1.11629	1.54628
870	Foxd1	AK132390	1.45491	2.43455
871	Shf	BC042839	1.44392	2.45929
872	Ankle1	AK080768	1.49161	2.42045
873	Naip1	AK132092	1.5961	4.88068
874	Ifitm2	AK141392	1.26847	2.12472
875	Ercc6l	AK081756	1.18686	1.95298
876	Ddx18	AK019845	1.51285	3.08362
877	Fancl	AK020981	1.23328	1.75409
878	Rcn1	AK017494	1.52776	2.64238
879	Eif2ak4	AK011380	1.15359	1.59163
880	Leo1	BC082540	1.2508	1.61355
881	Nthl1	AK033701	1.22051	1.57077
882	Rccd1	AK030872	1.20728	1.83648
883	2310002J15Rik	BC117777	1.17245	1.93199
884	Clec2g	AK014570	1.07261	1.77129
885	Gpr52	NM_001146330	1.19742	1.65929
886	Gm561	BC147042	1.21724	1.57411
887	Pf4	AK159278	1.11912	1.77277
888	Birc2	BC033480	1.15385	1.55348
889	Nhlrc1	BC062644	1.21309	1.90669
890	Sapcd2	AB197927	1.18353	2.07247
891	Ppargc1b	AK028464	1.13608	1.82941
892	Mtm1	BC066847	1.11316	1.73757
893	Rplp2	AK012402	1.22586	2.07757
894	Tex40	AK005644	1.26859	1.53057
895	Tgm5	AK009196	1.30119	1.6648
896	Ascl2	AK010738	1.86456	3.22559
897	Hoxc5	AK078527	1.34368	1.65037
898	Gtf2h2	BC016231	1.19432	1.51952
899	Pcdhb14	AK008662	1.69177	2.48574
900	Rarres1	AK077393	1.29628	1.71823
901	Adam21	AK014827	1.29004	1.57678
902	Nox1	AK136432	1.95431	2.68716
903	Mrps14	AK083352	1.32164	1.73478
904	Kifc5b	BC091570	1.39509	2.21708
905	Trip13	BC064315	1.60324	2.19734
906	Cfh	AK052688	2.88216	3.1987
907	---	GENSCAN00000019296	2.01302	2.10451
908	Naprt1	AK049157	3.68841	2.07601
909	Mfsd4	BC058790	3.14857	1.82875
910	Adora2b	AK047002	2.76255	1.5995
911	Wnk4	AK008047	2.32849	1.55301
912	Chst11	AB030378	32.7433	4.6253
913	Slc7a8	AK044620	15.3108	2.64677
914	Ociad2	BC044883	5.64124	2.06703
915	Plac8	AF263458	8.38395	2.26636
916	Oit1	AK009397	12.948	2.80706
917	B4galt6	AK137385	4.84037	1.99671
918	LOC101055672	XM_003945676	5.34349	2.26201
919	Fxyd3	AK133713	6.1818	2.13016
920	Ces2e	AK033563	7.46778	2.2038
921	Cebpa	AK155281	4.20765	1.91534
922	Zcchc24	BC147263	2.46289	1.72147
923	Syt16	AK032606	2.85871	1.97555
924	Slc27a3	AK037042	2.65334	1.84245
925	Ptpru	AK047640	3.13744	1.91834
926	Ddit4l	AK006617	2.12832	1.5932
927	Krt14	AK010188	4.28621	2.08572
928	Thrb	AK133662	2.77552	1.75864
929	Tmprss13	BC085323	14.0905	5.22198
930	Bcl11b	AK088219	3.48523	2.17714
931	Plch2	AK049970	9.16481	3.86749
932	Osmr	AK040020	2.59571	1.75048
933	Sel1l3	AK037220	2.8141	1.75331
934	Fcgr3	AK077227	1.81828	1.56304
935	Lyz2	AK150998	3.21227	2.37662
936	Slfn2	AF099973	2.66102	2.08389
937	Kctd14	AY899809	2.01886	1.75346
938	Pogk	AK048752	1.62059	1.5137
939	Krt13	AK004635	3.66268	3.51028
940	Kcne1	AK008938	2.05994	1.86551
941	Gm9573	HM596785	2.40012	2.1573
942	Dlx2	AK144652	1.91417	1.78325
943	Krt16	AK137631	6.06495	6.6396
944	Sema5a	AK031231	3.04221	2.87737
945	Tbx2	AK137225	3.28819	3.2898
946	Bhlhe22	AK047201	2.30162	2.20061
947	Gm11545	NM_001105561	4.74469	4.97029
948	Robo2	AK035110	4.67167	4.4576
949	Alox12e	AK138743	2.22156	2.07661
950	Cerk	AK169528	2.07817	1.96415
951	Nkd2	AK008814	5.6846	4.53038
952	Arhgef3	AK004600	2.31289	2.04873
953	Popdc3	AK039691	3.68268	3.37492
954	Nt5dc2	AK010966	3.59938	3.26153
955	Mroh6	XM_003689295	4.27971	3.50155
956	Arntl2	AY005163	2.30691	2.16518
957	Casq2	AF068244	4.72058	4.45147
958	Rab27a	AK010373	8.23237	6.0665
959	Ltf	AK036491	6.12769	4.94062
960	Ano7	BC116706	7.30402	5.74504
961	Ttc36	BC021608	2.18017	1.88891
962	Upk2	BC104260	5.71275	4.97376
963	Rarres1	AK077393	2.44662	2.20722
964	Sfr1	AK004073	1.60488	1.62382
965	---	GENSCAN00000015492	8.64714	9.61893
966	Med4	AK010270	1.94728	1.82388
967	Ap5s1	AK002807	1.59207	1.54503
968	LOC640793	XM_917927	2.78053	2.49776
969	Fbn1	AK046621	2.18207	2.03424
970	Ltf	AK036491	5.39536	4.84801
971	Lancl1	AK146120	1.73181	1.52445
972	Peli2	AK030564	2.39803	1.94177
973	Ank1	AK134267	2.116	1.82204
974	Engase	AK048667	1.96219	1.68674
975	Soat1	AK052299	1.96751	1.54853
976	Pltp	AK148330	3.17842	2.10297
977	Atp8b2	AK155736	1.79931	1.52532
978	St6galnac4	AK007601	4.66617	3.26054
979	Sema4a	AK035918	7.72948	4.15261
980	Lsp1	AK003081	1.8152	1.54727
981	Trim7	AK029860	1.89999	1.56984
982	Krt5	AK014363	4.49385	2.99984
983	Palm	AK009200	2.071	1.6708
984	Pvrl1	AK147479	2.27539	1.75819
985	S100a3	AK133717	1.77293	1.50731
986	Agr2	AK007677	8.55887	5.41663
987	Dpyd	AK054474	8.02948	5.85453
988	Ier5l	BC003464	1.79379	1.57462
989	Nlrp10	AK028575	5.96222	3.95422
990	Fat2	AK132523	11.4632	6.54308
991	Hspa1b	AK159139	2.03944	1.68217
992	Ndufa4l2	AK131609	7.59823	5.40612
993	Tmem154	BC096432	4.27303	3.23557
994	Rhov	AK036775	2.3068	1.98365
995	Plch1	AY691172	2.48954	2.00517
996	Cc2d2a	AK043145	2.4235	2.05409
997	Htr1b	BC119129	2.0503	1.79506
998	Ly75	AK049301	1.92569	1.58797
999	Mst1r	AK053655	2.01191	1.74075
1000	Map3k15	NM_001163085	3.54702	2.65977
1001	Insl6	AK005622	2.17869	2.19776
1002	Atoh8	AK016909	1.99839	1.71596
1003	Ifna9	NM_010507	1.6692	1.6162
1004	Ces2b	BC058815	3.37167	2.78012
1005	Ero1l	AK142595	1.45579	1.5384
1006	Pald1	AK088577	1.61354	1.69425
1007	Mitd1	BC020137	1.46032	1.60281
1008	Gpr132	AK089866	1.93707	2.32577
1009	Gas1	BC058628	2.96435	3.63299
1010	Rsph1	AK005739	1.95733	2.04794
1011	Esx1	AF004211	1.89977	2.00321
1012	Ica1l	AK006525	1.94293	2.38346
1013	Ptpla	AK004461	1.37943	1.57615
1014	Syna	BC138919	2.07496	2.27883
1015	Ccr2	AK039755	1.70742	1.88723
1016	Rgl1	AK144218	1.69622	2.11335
1017	5430435G22Rik	AK030688	1.49448	1.74076
1018	Tor2a	AK003976	1.46985	1.83456
1019	Pcdhb18	AK140341	2.50949	3.33264
1020	Fam57a	AK077374	1.6222	1.91273
1021	Camk4	AK030219	3.76266	6.33401
1022	Gli3	AK144851	2.05132	2.60089
1023	Blmh	AK029274	1.69452	2.1852
1024	Serpinb10	AK036537	6.20969	14.4545
1025	Tgfbi	AK084431	10.0224	25.5352
1026	Dennd2c	AK044389	2.30489	3.40271
1027	Bmp2	AK132433	7.28307	15.9526
1028	Mreg	AY628210	3.28676	5.76476
1029	Lgals3bp	AK079915	2.0924	3.20464
1030	Jag2	AF038572	1.6666	2.22529
1031	Evi2a	AK005353	3.23909	5.7368
1032	2310042E22Rik	AK009367	4.86332	9.23306
1033	Casp1	AK132826	5.11889	11.184
1034	Slc16a13	AK005699	2.14339	2.91891
1035	Fjx1	AK051097	2.37793	3.47461
1036	Smtn	AK009426	1.50823	1.73927
1037	Cers6	AK135798	1.35178	1.53867
1038	Gyltl1b	BC004023	1.57865	1.92751
1039	Snai3	AK042234	1.93809	2.58478
1040	---	GENSCAN00000025424	1.53664	1.89564
1041	2610318N02Rik	AK012048	2.97468	5.34717
1042	Dlg5	AK016979	1.35404	1.67996
1043	Cx3cl1	AK040220	2.15736	3.62957
1044	Ptpn1	AK149979	1.6497	2.15069
1045	Hao1	AK149565	2.56859	4.37631
1046	Gna15	AK010411	1.87386	2.69723
1047	Ly6d	BC025135	3.78389	7.63297
1048	Cdc25b	BC048164	1.44655	1.75066
1049	Tbx3	AK031708	2.88772	4.5269
1050	Rtkn2	AK030986	1.45654	1.90533
1051	Brca2	AK087379	1.35772	1.53085
1052	Fam20a	AK142932	3.01368	5.14969
1053	Bard1	AK041449	1.43841	1.67703
1054	Crisp1	AK009449	17.0983	42.4925
1055	Icosl	AK041320	2.04221	3.06227
1056	Grik3	NM_001081097	7.17737	25.1411
1057	2310042E22Rik	AK009367	2.4607	4.4426
1058	Atp5o	AK005309	1.49052	1.81265
1059	Tmprss4	AK078890	2.34287	3.40878
1060	Dach1	AK047409	2.57685	3.76926
1061	Pigb	AK153819	1.37872	1.53059
1062	Unk	AK134361	1.4751	1.71189
1063	Bud13	BC025490	1.4496	1.8348
1064	Pmch	AK020723	1.41841	1.72481
1065	Steap3	AK003108	2.34666	3.49112
1066	Prpf3	BC040787	1.43912	1.6862
1067	Bmp6	AK014797	1.28755	1.57365
1068	Kdelc1	AK007835	1.46426	1.93889
1069	Kat6a	AK028058	1.3373	1.6686
1070	Bpifc	AK028764	1.89646	2.88448
1071	Slfn3	AF099974	4.53573	11.3828
1072	Ddx26b	AK083942	2.1661	3.64917
1073	1190003J15Rik	BC051545	1.45148	1.8745
1074	Ufc1	AK011260	1.38338	1.74362
1075	Mki67	AK052772	1.28454	1.50801
1076	Crtap	AK007624	1.50685	1.95772
1077	Cpsf3	AK004317	1.31655	1.68983
1078	Tead4	AK133915	1.46706	1.82377
1079	Rps15a	AK032522	1.48009	2.01517
1080	Gypc	AK002769	2.9263	4.91379
1081	Plxnd1	AK147513	1.40018	1.6501
1082	Suclg2	AK045176	1.3235	1.74639
1083	Bai1	BC036963	1.70284	1.84488
1084	Pak6	AK028788	1.51665	1.63213
1085	Ccl2	AK132590	2.75829	2.90059
1086	L3hypdh	AK012954	2.38586	2.48557
1087	S100a2	NM_001195760	2.33604	2.79626
1088	Cdh11	AK028271	2.07595	2.10304
1089	Gzmk	AB032200	2.3928	2.84891
1090	Xdh	AK008517	1.69244	1.9193
1091	Qsox2	AK042036	1.43359	1.60325
1092	Wfdc17	BC038870	3.33848	4.02005
1093	Pcdhb17	AK077255	2.40429	3.11542
1094	Gpr25	NM_001101516	4.28397	5.04148
1095	Bves	AK046765	4.26295	5.12602
1096	Tmprss11d	AB053953	7.80917	10.0538
1097	Enpp3	BC019159	7.16273	8.43578
1098	Pigr	AK142656	5.82334	6.51143
1099	Galnt6	AK028506	13.0344	16.1236
1100	Gm12349	XM_003945878	10.099	13.7552
1101	Tmem45a	AK049837	14.7672	20.2165
1102	Aqp3	AK145678	3.65849	4.08805
1103	Ltbp4	AK009837	2.18388	2.4046
1104	Ugt1a2	AK002629	2.43355	2.59973
1105	Ttc18	BC138269	40.2643	42.0505
1106	Mmp28	AK051258	3.04212	3.39999
1107	Arrdc3	BC044762	2.1597	2.23434
1108	Spink5	AK028727	9.36687	10.2044
1109	Mgst2	AK133292	3.38104	3.7676
1110	Rad51ap2	NM_001111118	3.20081	3.86631
1111	Foxq1	AK147202	1.99196	2.29153
1112	Col17a1	AK135150	4.6508	6.56843
1113	Bmp7	AK020411	2.68434	3.46752
1114	Trp63	AK048623	4.71035	6.01488
1115	Lef1	AK028246	4.83093	6.26393
1116	Clca5	AK028704	18.3257	26.4902
1117	Lxn	AK032170	1.46711	1.58927
1118	Crnn	NM_001081200	4.01551	5.69315
1119	Bace2	AK052309	2.36669	2.69293
1120	Has3	AK028582	9.98688	14.8513
1121	Exoc3l2	XM_001471751	6.95764	9.98968
1122	Dusp7	AK140372	1.70616	1.85356
1123	Serpine2	AK045954	2.58306	3.24198
1124	Odf2	BC067406	1.41755	1.61765
1125	Wdr35	AK053724	1.44091	1.57023
1126	Slitrk6	AK044796	7.90825	15.6114
1127	Stra6	AF062476	14.6979	35.8454
1128	Epgn	AK010136	7.36096	11.5145
1129	Sema4b	AK028896	1.69347	1.89547
1130	Tmem63c	AK030062	4.70052	6.68871
1131	Clpb	AK006072	1.77987	1.93034
1132	Ces2g	BC027185	2.3192	2.64047
1133	Hspb1	BC090388	1.47919	1.57664
1134	Psg25	BC100352	11.4011	14.7232
1135	Pcdhb13	AK082435	2.11442	2.45058
1136	Aknad1	NM_177859	2.27387	2.56195
1137	Nfkb1	AK052726	1.55193	1.74029
1138	Fxyd5	BC013340	1.59428	1.75391
1139	Rnf150	AK032722	2.64615	3.01896
1140	Atp5h	ENSMUST00000043931	1.52552	1.64172
1141	Dut	AK169782	1.8506	2.33613
1142	B3gnt8	AK042388	3.36079	3.68878
1143	Irak1bp1	AK009948	1.43933	1.52348
1144	1700020L24Rik	AK006174	1.47617	1.65995
1145	Lsm6	AK005329	1.34794	1.57636
1146	St6galnac6	AK030648	1.59534	1.57466
1147	Adtrp	AK029025	3.63132	3.44908
1148	Pcdhb16	AK030612	2.63241	2.69266
1149	Ninj2	AK138486	2.27444	2.30979
1150	Tyw3	AK085133	1.80434	1.71211
1151	Agk	AK011715	1.87941	2.21095
1152	Slc37a2	AK028984	2.13358	2.57185
1153	Adcy7	AK138911	2.36169	2.61957
1154	Hs3st3a1	AK032282	2.60666	2.91041
1155	Gpr115	BC089564	2.84431	3.18075
1156	Camk1d	AK052401	2.05581	1.97508
1157	9930013L23Rik	AK031417	1.78512	1.88677
1158	Sprr1b	AK003398	2.12931	2.37601
1159	Meiob	BC119085	1.91652	2.14297
1160	Kctd15	BC031749	1.90627	1.94676
1161	Olfr821	NM_146776	1.42178	1.90204
1162	---	GENSCAN00000040924	1.31459	1.69576
1163	Prl8a1	AK005485	1.94747	2.69183
1164	Slc12a2	U13174	1.62349	2.21724
1165	Vps53	BC034371	1.37845	1.68543
1166	Kif26a	GQ489027	1.51349	1.96427
1167	Wdr76	AK031592	1.25177	1.69897
1168	Bmi1	BC056384	1.87158	2.76739
1169	BC107364	BC107364	1.83241	2.87228
1170	Rundc3a	BC022745	1.92782	3.27753
1171	Mertk	AK029009	2.08233	3.53605
1172	Anxa10	AK008772	1.30413	1.65285
1173	Ensa	AK006149	1.30697	1.72561
1174	Sf3b4	AK047751	1.49834	2.23666
1175	Ccdc51	BC098221	1.37923	1.61853
1176	Rps12	BC090257	1.41838	1.87645
1177	Rpl10	AK167239	1.24437	1.74513
1178	Zbp1	AK008179	1.7604	1.84079
1179	Ceacam19	AK163794	2.04635	2.41456
1180	Ybx2	AK131732	1.98821	1.9972
1181	Pygo1	BC116630	1.60404	1.57545
1182	Extl1	AK085075	1.86722	1.95473
1183	Tradd	AK018592	1.46534	1.55578
1184	Dedd2	AK043908	1.56641	1.7038
1185	Serpinb6c	AF425084	1.75888	2.00722
1186	Aipl1	AK020825	1.85264	2.11495
1187	Npy	AK002982	1.57102	1.61743
1188	Clec7a	AF262985	1.46077	1.61026
1189	Slfn9	AK050355	2.31978	2.16002
1190	Tmem212	BC119391	2.56533	2.47637
1191	Uts2b	AK131972	1.62897	1.7639
1192	Tenm1	AK034286	1.61976	1.7883
1193	Slc16a14	AK003423	1.66771	1.7248
1194	Gpld1	AK004957	1.5188	1.5533
1195	Tpm3	AF317223	1.40011	1.53978
1196	Gata2	AK004551	1.49993	1.56453
1197	Dlx1	AK032403	1.8983	2.15148
1198	Foxc2	AK076319	1.83765	1.89204
1199	Gm10922	NM_001085554	1.61997	1.63454
1200	Psmb9	BC032210	1.64611	1.65001
1201	Ifitm1	BC090972	2.21305	2.27627
1202	Gbp10	BC112328	2.6854	2.60291
1203	Tmod2	BC052227	1.66528	1.56856
1204	Il12rb2	AK040072	1.41146	1.50877
1205	Speer4e	NM_001122661	1.71389	2.6444
1206	Zbtb18	AK088899	0.563134	0.545357
1207	Wipi1	AK189855	0.66634	0.639695
1208	---	GENSCAN00000014675	0.414974	0.461001
1209	Serpinb9c	AK014448	0.3691	0.405523
1210	Smyd3	AK087728	0.604886	0.658328
1211	---	GENSCAN00000047181	0.564673	0.621504
1212	Tom1l1	AK009826	0.610579	0.621147
1213	Slc39a13	AK156951	0.596828	0.614485
1214	Tango2	AK089239	0.61651	0.617604
1215	Arhgap26	AK011368	0.423826	0.418046
1216	Bin1	BC030446	0.631496	0.640181
1217	Fam171a2	BC064455	0.349307	0.3553
1218	Crip1	BC030406	0.612596	0.62931
1219	9430020K01Rik	BC144919	0.463365	0.466805
1220	Glipr1	AK010768	0.35491	0.367293
1221	Tgm1	AF186373	0.484836	0.50474
1222	Stk10	AK148118	0.537642	0.593584
1223	Mapk11	AK144846	0.42998	0.465443
1224	Stxbp6	AK158779	0.532101	0.549505
1225	St3gal3	AK005053	0.43334	0.482521
1226	Ndrg1	AK004548	0.471655	0.500233
1227	Ankrd1	AK009655	0.077543	0.0962667
1228	Bspry	AK035588	0.39905	0.419965
1229	Insig1	AK088380	0.537558	0.571954
1230	Spns2	AK156007	0.371682	0.431916
1231	Dhx32	AK028910	0.465018	0.511791
1232	1810062G17Rik	NM_028183	0.404818	0.456553
1233	Lrrc20	AK136380	0.574193	0.64602
1234	Gnpda2	AK014950	0.468865	0.508711
1235	Chrnb1	AK087554	0.308255	0.440712
1236	A430105I19Rik	BC075684	0.562537	0.655016
1237	Cst6	AK003744	0.416639	0.510101
1238	Epb4.1l4a	BC089158	0.52532	0.587706
1239	Lrrc8b	BC138877	0.470533	0.548698
1240	Sgms2	BC117782	0.302495	0.37824
1241	Chi3l7	AB081756	0.273291	0.363948
1242	---	GENSCAN00000046324	0.508781	0.540514
1243	Dqx1	AK010062	0.514634	0.533808
1244	Samd10	BC052921	0.457268	0.491362
1245	Ten1	BC027639	0.633173	0.589351
1246	Fbxl4	AK028786	0.625004	0.595818
1247	Dlx3	BC058852	0.402613	0.369388
1248	Myzap	BC139077	0.467526	0.438429
1249	Ago3	AK035042	0.696821	0.656591
1250	Rnd2	AK075970	0.607391	0.614017
1251	DXBay18	AK005439	0.466649	0.439163
1252	Nlgn2	AK136883	0.653094	0.633489
1253	Jak2	AK087255	0.656095	0.664748
1254	DXBay18	AK005439	0.401829	0.369649
1255	Nans	AK051157	0.669855	0.658364
1256	Zfpm1	AF006492	0.435191	0.438763
1257	Ddhd2	AK008529	0.591593	0.627098
1258	Ss18l1	AK038669	0.564103	0.611878
1259	Prkcg	AK144419	0.632506	0.602289
1260	Slc41a3	BC011108	0.642449	0.561592
1261	Iqcg	BC049990	0.596485	0.452627
1262	Gm12794	NM_001085516	0.571368	0.421028
1263	1700003M02Rik	BC058220	0.632297	0.488695
1264	Adcy1	AK137002	0.819278	0.521065
1265	Acaa1b	AK145953	0.844859	0.444582
1266	---	GENSCAN00000019044	0.647107	0.414331
1267	Kif27	BC116646	0.832888	0.620017
1268	Sorbs2	AK163838	0.811515	0.402407
1269	Mag	AK003029	0.941891	0.6398
1270	Rsad2	AK010906	0.388505	0.287244
1271	Map3k8	AK041009	0.652631	0.540301
1272	Ppap2a	AK077275	0.63188	0.551686
1273	Nfatc2	AK081853	0.584246	0.524263
1274	Zmynd12	AY959941	0.651634	0.601239
1275	Maff	AK145835	0.543862	0.500184
1276	B3galtl	AB253762	0.670234	0.58864
1277	Stk30	AB022695	0.661263	0.506382
1278	Kifap3	AK013954	0.761882	0.664992
1279	Rgl2	AK144440	0.771812	0.631131
1280	Emc1	AK138637	0.745097	0.652163
1281	Slc35a1	AK144170	0.631132	0.531082
1282	Hsd17b7	AK028380	0.733049	0.640269
1283	Dcaf10	AK170534	0.738282	0.63544
1284	Fsd1l	AK038893	0.599175	0.452612
1285	Prob1	NM_001270646	0.6126	0.431009
1286	Tnip1	AK135338	0.644327	0.608678
1287	Igsf11	AK160146	0.237024	0.178003
1288	Spa17	AK005571	0.612443	0.51082
1289	Ankrd45	BC049713	0.649138	0.538551
1290	Bmp4	AK136527	0.298312	0.134048
1291	AI429214	BC150875	0.660983	0.541072
1292	Macc1	NM_001163136	0.600887	0.486461
1293	Cmpk2	AK004595	0.399994	0.263606
1294	Fam111a	AK018830	0.195959	0.0892796
1295	Crebl2	AK045467	0.452903	0.297149
1296	Atp6v0e	AK007610	0.761456	0.650498
1297	Usp43	AK042217	0.593053	0.428458
1298	Zswim4	AK150221	0.707021	0.578503
1299	Pls1	AK030875	0.479063	0.325307
1300	Nipsnap3b	AK004458	0.678817	0.517689
1301	BB287469	AK139752	0.549695	0.437993
1302	Dennd3	BC030441	0.470285	0.362166
1303	Trp53bp2	BC025187	0.741628	0.635712
1304	Stxbp1	AK004780	0.656511	0.507593
1305	Cldn7	AK002924	0.556052	0.435243
1306	Il10rb	AK040938	0.498345	0.391923
1307	Heca	AK132340	0.56909	0.454869
1308	Zfhx2	AB190186	0.583594	0.454254
1309	Nr3c2	AK136580	0.465646	0.326047
1310	Sh3pxd2b	AK042261	0.531362	0.409349
1311	Krt18	AK145413	0.561824	0.429853
1312	Prss22	AK014645	0.54071	0.425894
1313	Gale	AK009083	0.517727	0.401131
1314	Arhgdig	AK144321	0.536534	0.430298
1315	Gadd45b	AK010420	0.409588	0.284333
1316	P4ha2	AK053504	0.475728	0.361815
1317	Rnf19b	AK015966	0.409416	0.320483
1318	Plin2	AK002911	0.540709	0.453398
1319	Mnt	AK139743	0.669649	0.580299
1320	Atp6v0b	AK009495	0.553035	0.440208
1321	Dusp1	AK145903	0.460562	0.308733
1322	Cd14	AK149744	0.459006	0.34905
1323	Serpinb9b	AK005491	0.214596	0.108628
1324	Plau	AK054349	0.367569	0.250078
1325	Gne	AK010070	0.518646	0.402639
1326	Ccng2	BC060180	0.499518	0.37167
1327	Tmem176b	AK007408	0.23715	0.132073
1328	4930506M07Rik	AK015721	0.416328	0.281761
1329	Mtor	AK012031	0.746432	0.648186
1330	Chn2	AK006398	0.365629	0.239012
1331	Fam189b	AK003667	0.274133	0.155591
1332	Tmem176a	AK002546	0.200029	0.0911647
1333	Helz2	AK157942	0.561223	0.443432
1334	Ak4	AK134600	0.547992	0.446941
1335	Cgnl1	AK019857	0.489896	0.359816
1336	Krt8	AK077597	0.656624	0.576226
1337	Pgpep1	AK003373	0.454121	0.352708
1338	Phactr4	AK220496	0.55661	0.452094
1339	Irx3	BC067195	0.378408	0.265218
1340	Plekhf1	AK143976	0.497163	0.394074
1341	Pgm2	BC036290	0.595554	0.480503
1342	Ralgps1	AK017939	0.481644	0.322127
1343	Pafah1b3	AK039375	0.693057	0.566062
1344	Gjb4	AK076408	0.479385	0.325968
1345	Rab11fip5	AK145061	0.687612	0.583006
1346	Mospd1	AK139795	0.570493	0.445078
1347	Sumf1	AK151874	0.71429	0.614323
1348	Arap1	AK052437	0.694217	0.559274
1349	Card10	AK079433	0.47088	0.37734
1350	Gna12	BC111810	0.700774	0.617013
1351	Hid1	AK044395	0.3917	0.306018
1352	Ppt1	AK014561	0.631561	0.545459
1353	Gatsl2	AK039122	0.591587	0.52685
1354	Sh3tc1	AK150064	0.524202	0.424083
1355	Mfsd6	AK046866	0.640094	0.586245
1356	Slc25a24	AK011425	0.643128	0.612896
1357	Uap1l1	AK077550	0.618252	0.587566
1358	Sh3tc1	AK150064	0.569987	0.550027
1359	Gm2a	AK152256	0.455972	0.369673
1360	Dtna	AK003829	0.357566	0.261751
1361	Fam134b	AK015182	0.610507	0.538629
1362	Lgmn	AK148104	0.408307	0.340104
1363	---	AK185425	0.490786	0.43405
1364	B930041F14Rik	AK048841	0.408673	0.343175
1365	---	GENSCAN00000015350	0.445616	0.360689
1366	Galnt10	AK033515	0.479584	0.400707
1367	Ctxn1	AK154120	0.330742	0.228028
1368	Slc35g1	AK030517	0.499328	0.449924
1369	Rab3ip	AK045783	0.606612	0.556713
1370	Wnt7b	AK087499	0.476159	0.412494
1371	Unc13d	AK011827	0.437636	0.40245
1372	Zyg11b	AK162646	0.449707	0.420977
1373	Gab2	AF104244	0.183071	0.142914
1374	Csnk1e	AK035978	0.60236	0.579789
1375	Plscr2	AK002410	0.140932	0.114662
1376	Bst1	AK041059	0.0616455	0.0534782
1377	Jund	BC010572	0.547554	0.522276
1378	Ropn1l	AK131675	0.505578	0.460389
1379	Crct1	AK009010	0.412604	0.382574
1380	Dvl1	BC088987	0.501402	0.478349
1381	Tubb2a	AK134545	0.327102	0.27076
1382	Ankrd50	AK220375	0.582041	0.513867
1383	Mllt3	AK008707	0.523946	0.462925
1384	Map7d1	AK122462	0.658109	0.60342
1385	Atp9a	AK082271	0.550752	0.518217
1386	Gm1673	BC048625	0.271535	0.255922
1387	Eif2ak3	AK003226	0.616859	0.590382
1388	Opn3	AK043135	0.513237	0.473156
1389	Gdpd5	AK158132	0.577734	0.507304
1390	Shroom4	AK052531	0.637109	0.566554
1391	Trappc3	AK004299	0.638556	0.599171
1392	Cdkn2b	AK144132	0.557003	0.538386
1393	Entpd3	AK032057	0.51731	0.452424
1394	Carhsp1	AK002853	0.705562	0.643464
1395	Serpinb9	AK035624	0.516639	0.438822
1396	Tmem62	BC049167	0.566195	0.497034
1397	Bbs9	AK028200	0.705991	0.619766
1398	Pqlc2	AK156668	0.492216	0.433615
1399	Slc8a1	AK048160	0.523088	0.432375
1400	Irx5	AK004747	0.666567	0.527675
1401	Plekhf2	AK154634	0.677076	0.558868
1402	Uqcrh	AK003266	0.647168	0.558914
1403	Olfml2b	BC023743	0.811664	0.659145
1404	---	GENSCAN00000019044	0.70155	0.494678
1405	Sgsm2	AK078057	0.709765	0.527249
1406	Abcg1	AK037433	0.698325	0.45751
1407	Map7	AK008018	0.849651	0.626062
1408	Sema4d	AK088653	0.770394	0.52757
1409	Rprd1a	BC021395	0.829355	0.633471
1410	Dusp10	AK011995	0.715795	0.516934
1411	Diap1	AK012707	0.758073	0.576538
1412	Vsig10	BC023744	0.733691	0.492835
1413	Eci1	AK004838	0.767099	0.591992
1414	Stx12	AK076390	0.727127	0.528081
1415	Hes6	AK005022	0.751984	0.633146
1416	Rabac1	AK008559	0.765526	0.6437
1417	Sp4	BC076630	0.624673	0.412834
1418	Daam1	AK147480	0.806459	0.608159
1419	Mapk12	AK011286	0.79035	0.624702
1420	Kng2	AY462056	0.604838	0.328683
1421	Ttc39c	AK077971	0.773179	0.608416
1422	Rraga	AK004955	0.686188	0.502856
1423	Gcnt2	AK019924	0.615689	0.439075
1424	Zfp524	AK217603	0.767269	0.607748
1425	Cdon	AK029199	0.671156	0.522615
1426	Ccl9	AK151131	0.601351	0.305364
1427	Hap1	BC034089	0.65144	0.435619
1428	Slc46a3	AK004609	0.817196	0.626609
1429	Fbxl16	BC132383	0.73445	0.497648
1430	Slc7a3	AK077593	0.604386	0.330258
1431	Tob1	AK142667	0.740453	0.606951
1432	Ly6g6c	AK003375	0.372288	0.226695
1433	Samd4b	AK185950	0.7424	0.592867
1434	Wwc1	AB271907	0.698166	0.537718
1435	Tlr3	BC023850	0.46052	0.301645
1436	Ceacam1	BC016891	0.772757	0.655768
1437	Ndfip1	AK050560	0.635322	0.457041
1438	Chmp2b	BC055809	0.778644	0.658524
1439	Lyrm2	BC028533	0.603439	0.434096
1440	---	GENSCAN00000043250	0.384112	0.272649
1441	Frmpd1	AK133351	0.556366	0.411351
1442	Gpbp1l1	AK019942	0.708036	0.569624
1443	Serpina9	BC132287	0.452458	0.221977
1444	Syt17	AK135098	0.641658	0.48516
1445	Tpd52l1	AK131855	0.719687	0.534414
1446	Dhrs11	BC022224	0.789228	0.627701
1447	Bbc3	AF332560	0.767096	0.59293
1448	Per1	AK081813	0.791248	0.655111
1449	Prelid2	BC119251	0.711725	0.543556
1450	Naglu	AK009286	0.701121	0.499378
1451	Ipo13	AK052257	0.766817	0.613359
1452	Fhod1	BC017144	0.700576	0.52506
1453	Phlpp1	AK081093	0.815565	0.66209
1454	Lrrc42	AK186482	0.661237	0.460803
1455	Krt7	BC010337	0.748285	0.536114
1456	Tbc1d24	AK036088	0.689787	0.443522
1457	Serpinb6b	AK078753	0.584468	0.371745
1458	Habp4	BC082806	0.649007	0.463502
1459	Mras	AK050469	0.301296	0.126595
1460	Muc16	AK003577	0.594923	0.312199
1461	---	GENSCAN00000015871	0.325624	0.167754
1462	Rock1	AK050269	0.723202	0.633102
1463	Gm11543	XM_975056	0.506011	0.240627
1464	Rab2a	AK042862	0.722453	0.557388
1465	Mknk1	AK010697	0.700946	0.521436
1466	Nfib	AK034261	0.796243	0.666644
1467	Ano8	BC042391	0.663673	0.476369
1468	Usp32	NM_001029934	0.780948	0.625817
1469	Fam211a	BC053455	0.518612	0.26856
1470	Gys1	AK050813	0.781655	0.638145
1471	Adcy6	AK147516	0.681751	0.464076
1472	Sil1	AK170415	0.662824	0.467838
1473	Acox2	AK144243	0.560814	0.323333
1474	Foxa2	L10409	0.378045	0.166323
1475	Arf3	AK151296	0.754652	0.564783
1476	Stxbp2	AK088364	0.786969	0.618313
1477	Mut	AK012766	0.618505	0.378144
1478	Fam46b	AK028944	0.641784	0.417459
1479	Mfn2	AK042080	0.640128	0.426384
1480	Phf13	AK132066	0.532306	0.291292
1481	Trim26	AK042252	0.704301	0.565237
1482	Evl	AK134563	0.218459	0.0949068
1483	Capn2	AK052141	0.76821	0.654001
1484	Sh3d21	BC025637	0.518477	0.355079
1485	Gadd45g	AK002237	0.253628	0.101876
1486	Adam12	AK051780	0.371224	0.207068
1487	Mov10	AK004542	0.546995	0.41946
1488	Ripk2	BC058088	0.606188	0.477078
1489	Tpd52	AK005456	0.751936	0.626492
1490	Camkk1	AK144483	0.511515	0.311447
1491	Lgals3	AK008593	0.707722	0.539342
1492	Plekhm2	AK122386	0.71148	0.566983
1493	Fam179b	AK084470	0.585655	0.418748
1494	Sdcbp	AK028429	0.587956	0.401014
1495	Fam89b	AK003883	0.650133	0.484971
1496	Tenc1	BC036265	0.420279	0.232098
1497	Slc4a4	AK085387	0.571507	0.396844
1498	Gba2	BC034105	0.577073	0.379355
1499	Tdrd7	AK077641	0.519124	0.310808
1500	Sepn1	NM_029100	0.586025	0.378561
1501	Dhrs1	BC023825	0.541877	0.360999
1502	Lgals1	AK004298	0.286484	0.119146
1503	Pkp2	AK004650	0.408995	0.219651
1504	Slc39a4	AK005535	0.233419	0.089928
1505	Lama5	AK158204	0.710388	0.558646
1506	Usp18	AK004296	0.420428	0.255075
1507	Aff4	BC028557	0.756869	0.636317
1508	Kat2b	AK030070	0.553407	0.376483
1509	Capsl	AK006467	0.273741	0.137467
1510	Car5b	AK046691	0.391146	0.227872
1511	Igfbp7	AK002277	0.288696	0.130261
1512	Lmtk2	AB288872	0.675961	0.532143
1513	C78339	AK090371	0.631371	0.417376
1514	Dmxl1	AK049893	0.751485	0.559882
1515	Wdr7	AK154451	0.607997	0.383968
1516	Sfxn3	BC013146	0.64856	0.424634
1517	Crb3	AK077528	0.468525	0.226396
1518	Pvrl2	AK075815	0.446088	0.208719
1519	Stard10	AB031550	0.673256	0.467249
1520	Cacnb3	BC055926	0.587578	0.372481
1521	Btn1a1	AK021333	0.403602	0.180837
1522	Faah	AK004985	0.388533	0.162349
1523	Lgals9	AK146044	0.268736	0.0924226
1524	Wdtc1	AK131700	0.514957	0.288061
1525	Marveld2	AK133741	0.585786	0.369351
1526	Pkia	AK031123	0.3268	0.135768
1527	Foxa1	BC096524	0.697322	0.522292
1528	Numa1	AK032693	0.783501	0.644235
1529	Pdgfb	AK087840	0.296327	0.119368
1530	Tuft1	AK132488	0.489525	0.283889
1531	2510039O18Rik	AK173332	0.588852	0.39801
1532	Osgin1	BC006032	0.453674	0.230522
1533	Fblim1	AK010660	0.452281	0.24636
1534	Adam9	AK148174	0.406219	0.198842
1535	Fbxo6	AK002840	0.531185	0.318757
1536	Pef1	AK007394	0.52498	0.314757
1537	Prss8	AK010640	0.519323	0.315456
1538	Fam107b	AK013932	0.582311	0.362371
1539	Cdkl5	AK052380	0.516814	0.298628
1540	Txndc12	AY548113	0.692863	0.498504
1541	Mast2	AK004728	0.675431	0.491247
1542	Cdk18	AK004998	0.6376	0.496914
1543	Pacs2	AK036581	0.600238	0.431209
1544	Otud7b	AK044701	0.679973	0.538011
1545	Ano1	BC006062	0.581413	0.42937
1546	Praf2	AK003344	0.639084	0.514715
1547	Vat1	AK034795	0.528847	0.355421
1548	Nbl1	AK133787	0.522572	0.335977
1549	Anxa5	AK147740	0.616508	0.475751
1550	Kctd10	AK028657	0.736516	0.598382
1551	Slc45a4	AK173104	0.731098	0.576531
1552	Cd2ap	AK045218	0.721866	0.517598
1553	Snx14	AK213239	0.710438	0.533302
1554	---	GENSCAN00000051509	0.381003	0.195524
1555	Tmem125	BC039806	0.525048	0.281775
1556	Rnh1	AK133822	0.727158	0.555676
1557	Plekha2	AK032325	0.538159	0.346715
1558	Stard3nl	AK002760	0.782298	0.636174
1559	Hspbp1	AK013263	0.762628	0.594444
1560	Khdrbs3	AK014353	0.446938	0.22569
1561	Hgsnat	AK020410	0.677447	0.445767
1562	Ttll1	AK047046	0.755674	0.582037
1563	Arhgef2	AK035683	0.809685	0.644923
1564	Hectd3	AK006883	0.602299	0.325611
1565	Lypla2	AK003689	0.788083	0.613016
1566	Hsdl2	AK136773	0.620091	0.384769
1567	Fam76a	BC008163	0.610543	0.367153
1568	Tle4	BC086631	0.525555	0.321075
1569	Ccser1	AK048645	0.593875	0.393579
1570	Arfgef2	AK029778	0.71673	0.548869
1571	Aktip	AK017861	0.64769	0.488719
1572	Gipc1	AK002492	0.708203	0.527202
1573	Trappc9	AK029106	0.74525	0.593373
1574	Sh3gl2	AK035210	0.390763	0.218566
1575	Hsdl1	AK088412	0.67325	0.536371
1576	Wipf2	AK144539	0.81468	0.554515
1577	Ulk2	AK146620	0.753866	0.48173
1578	Mvb12b	AK011854	0.67182	0.352075
1579	Npepps	AK010446	0.781852	0.578505
1580	Taok3	AK039665	0.718709	0.488813
1581	---	GENSCAN00000015871	0.5938	0.321019
1582	---	GENSCAN00000015871	0.589426	0.318468
1583	---	GENSCAN00000015871	0.589426	0.318468
1584	Mgrn1	AK034100	0.755645	0.547101
1585	Ift140	AK149331	0.72286	0.501184
1586	---	GENSCAN00000015871	0.62452	0.361959
1587	---	GENSCAN00000015871	0.62452	0.361959
1588	Ifnlr1	AK141338	0.532773	0.26491
1589	Urod	AK002844	0.6532	0.42815
1590	Rhoc	AK011599	0.716312	0.468996
1591	Capzb	AK007209	0.810949	0.636414
1592	Mgst1	AK002800	0.297706	0.104514
1593	Llgl2	AK078901	0.755701	0.509362
1594	Zmym4	AK129137	0.748531	0.510344
1595	Prkaca	AK185097	0.721022	0.447087
1596	Tesk1	AK144302	0.744063	0.531006
1597	Kif1c	AK029250	0.782313	0.568925
1598	Plce1	BC025027	0.521159	0.203236
1599	Tmem38a	AB261158	0.55426	0.242119
1600	4931406C07Rik	AK016432	0.747162	0.455542
1601	---	GENSCAN00000036526	0.100837	0.009056
1602	Gpr116	AK034382	0.307243	0.0695148
1603	Cysltr1	AK033476	0.237505	0.0410406
1604	Dnpep	AK038646	0.680572	0.435198
1605	Ttyh3	BC059083	0.648072	0.356842
1606	1110007C09Rik	BC023485	0.689625	0.444738
1607	Hdac11	BC016208	0.606518	0.339956
1608	Map1lc3a	AK003716	0.636867	0.400234
1609	Myo5b	BC030481	0.582182	0.301192
1610	Bhlhe40	AK048242	0.55384	0.287971
1611	Sema7a	AK156123	0.329935	0.0922052
1612	Mme	AK031446	0.262395	0.0609459
1613	Unc13b	AK161056	0.263133	0.0663585
1614	Kifc3	AK132895	0.445572	0.178243
1615	Tspan1	AK007428	0.48627	0.238352
1616	Lmcd1	AK075847	0.255724	0.05543
1617	Nacc2	AK002651	0.552278	0.246089
1618	Zfp710	AK083979	0.72818	0.477493
1619	Ngfrap1	AK003294	0.797922	0.613762
1620	Pcmtd2	BC024721	0.76999	0.607925
1621	Kdm1a	BC059885	0.751089	0.530345
1622	Ppp1r13b	BC053092	0.695115	0.466749
1623	Pik3c2a	AK049609	0.627252	0.383715
1624	Atp6v1g1	AK003563	0.722311	0.485917
1625	Ppap2b	AK011276	0.762424	0.548799
1626	H1fx	BC048709	0.333196	0.0798042
1627	Sh3yl1	AK080739	0.809422	0.605006
1628	Ifi205	AK036386	0.530481	0.221581
1629	Marveld3	BC025851	0.55745	0.240516
1630	Mamld1	AK090190	0.36752	0.111128
1631	Prom1	AK029921	0.707043	0.448193
1632	Mocos	AK003797	0.644607	0.410403
1633	Grhpr	AK004307	0.801928	0.628014
1634	Kpna6	AK007053	0.78791	0.603859
1635	Wasf2	AK035717	0.759222	0.538557
1636	Tgoln1	AK008520	0.792967	0.627066
1637	Zfand3	AK082915	0.812664	0.640104
1638	Rfk	AK008352	0.728605	0.53238
1639	Sdc2	AK011042	0.404072	0.143751
1640	Gprc5a	BC036173	0.798898	0.618941
1641	Zbtb38	AK044467	0.669826	0.415439
1642	Foxj1	BC094569	0.290171	0.0763291
1643	Gsn	AK076156	0.617276	0.36489
1644	1810019J16Rik	AK007551	0.770289	0.57376
1645	Rpp25	AK140177	0.356374	0.121807
1646	Ptp4a2	AK017872	0.822295	0.653768
1647	Ube2r2	AK003550	0.691604	0.48381
1648	Pld3	AK003045	0.675505	0.455625
1649	Csf1	AK136808	0.628837	0.429102
1650	Herc3	AK017531	0.542613	0.303656
1651	Clta	AK045237	0.74942	0.581126
1652	Smad3	AK041743	0.611364	0.387864
1653	Nucb2	AK145934	0.683165	0.505303
1654	Zbtb42	BC023876	0.776595	0.531445
1655	---	AK053618	0.78419	0.589466
1656	Slc31a1	AK046835	0.795161	0.57771
1657	Crtc1	BC056137	0.851907	0.658686
1658	2310030G06Rik	AK007611	0.726399	0.456599
1659	Cltb	AK009844	0.810412	0.639378
1660	Lysmd3	BC003322	0.80347	0.655229
1661	Tdrkh	BC031886	0.487917	0.220227
1662	Sult4a1	AK003034	0.681122	0.414954
1663	Snx7	AK011015	0.784626	0.581327
1664	Xk	BC027097	0.798208	0.576377
1665	Rnf39	BC051578	0.683333	0.452849
1666	Abhd3	AK134676	0.546401	0.301057
1667	Pla2g16	AK039703	0.694447	0.518827
1668	Creb3	AK007665	0.506732	0.244514
1669	Parp3	BC062204	0.67249	0.477134
1670	Inppl1	AK133359	0.73699	0.601543
1671	Hsbp1	AK018708	0.754405	0.575461
1672	Entpd7	AK007446	0.613886	0.458056
1673	Faxc	AK050768	0.707614	0.527023
1674	Arl6ip5	AK005259	0.711951	0.531212
1675	Dffa	AK039227	0.662463	0.424416
1676	Ezr	AK002766	0.799088	0.635621
1677	Spire2	BC026502	0.749141	0.586972
1678	Frmd8	AK004603	0.786754	0.649661
1679	Calr3	AB206786	0.614918	0.380427
1680	Nupr1	AK009572	0.80604	0.6589
1681	Sh2d4b	AK020787	0.680137	0.463698
1682	Ap3m2	AK017991	0.728015	0.574125
1683	Lrsam1	BC049146	0.722176	0.56431
1684	Stx17	AK011400	0.689196	0.536974
1685	Adm2	AB121035	0.425104	0.204083
1686	Tmco4	AK054337	0.568688	0.392604
1687	Epb4.1	AK019923	0.662473	0.498186
1688	Acot7	AK152277	0.663838	0.504401
1689	Csgalnact2	BC060169	0.718633	0.545384
1690	Pomgnt1	AK002638	0.801537	0.654626
1691	Ifnz	AK046550	0.767509	0.567199
1692	Ubap1	AK009596	0.759704	0.530395
1693	Wbp1	AK076948	0.794587	0.635663
1694	Nr4a3	AF191211	0.663991	0.453323
1695	Zscan4b	NM_001185173	0.434475	0.253131
1696	H2-Q4	AK037574	0.774758	0.331396
1697	---	GENSCAN00000019044	0.794918	0.537188
1698	BC021891	AK220424	0.750885	0.458237
1699	G6pc3	AK165395	0.842191	0.509915
1700	Chmp1b	AK012996	0.834403	0.630431
1701	Atg9a	BC056488	0.839955	0.641059
1702	Tnnc1	BC061172	0.77073	0.461045
1703	Ndufc1	AK003365	0.855067	0.619978
1704	Spef1	AY860964	0.752803	0.561886
1705	Zfp260	AK088177	0.735878	0.546268
1706	Tmem38b	AK005479	0.775645	0.589995
1707	Gm19497	XM_003945625	0.722774	0.343338
1708	Tm2d1	AK009511	0.824911	0.598283
1709	Rab3a	AK005307	0.818704	0.459737
1710	Dnajc28	BC020175	0.718634	0.458427
1711	Dlgap4	AK150554	0.773642	0.532113
1712	Irf8	AK018533	0.628773	0.280499
1713	Efhb	AK167235	0.788611	0.442529
1714	Slc4a10	AK043017	0.82051	0.483689
1715	Lrp10	AK132169	0.898393	0.621674
1716	8430427H17Rik	AK029844	0.760401	0.333309
1717	Fbxo44	AK019407	0.787508	0.339208
1718	Dnajc6	AK012831	0.811861	0.591429
1719	Pde4b	AK051102	0.79772	0.479061
1720	Park2	AK015990	0.710049	0.321409
1721	Fem1b	AK032338	0.872466	0.657723
1722	Oxld1	AK021150	0.819139	0.598324
1723	Slc27a4	AK009292	0.758429	0.551343
1724	Vsig10l	BC112410	0.594936	0.280693
1725	---	GENSCAN00000001669	0.67576	0.408241
1726	Sntb1	BC003748	0.595569	0.309617
1727	Klf11	AK036618	0.820113	0.51407
1728	F2rl1	AK144986	0.833417	0.594091
1729	Ikbkg	AK037020	0.85708	0.666194
1730	Fndc4	AK013203	0.652664	0.273789
1731	Abca5	AK034961	0.728679	0.405851
1732	Hsd17b4	AK004866	0.776336	0.498551
1733	Strn	AK051549	0.790441	0.511892
1734	Dnmbp	AK129261	0.732657	0.505638
1735	Ppp6r2	AK083335	0.803141	0.615968
1736	Kcnk1	AK005326	0.838252	0.650811
1737	C77080	AK129382	0.75173	0.550844
1738	Lypd6b	BC126943	0.647993	0.382718
1739	Nrip3	AK020731	0.644693	0.238856
1740	Zmym3	AK033470	0.868684	0.652489
1741	Coro2b	BC031897	0.763299	0.393197
1742	Mybl1	BC103533	0.824571	0.650743
1743	Wdfy2	AK045072	0.795948	0.593101
1744	Eif2ak2	AK028602	0.769772	0.542927
1745	Sdc4	AK134326	0.782786	0.562788
1746	Galnt2	AK046567	0.749481	0.56214
1747	Asb3	AK010315	0.827384	0.550306
1748	Myo18a	AK137574	0.850776	0.56673
1749	Cachd1	AK046646	0.827737	0.597856
1750	Grip1	AK016420	0.693132	0.295921
1751	Cttn	AK084249	0.872643	0.635172
1752	Tln2	AK017597	0.807689	0.541601
1753	Lman2l	AK142024	0.816149	0.597524
1754	Chmp1a	AK046416	0.836796	0.657561
1755	Tmem53	BC019937	0.629491	0.341314
1756	Msmp	NM_001099314	0.814847	0.611301
1757	---	GENSCAN00000019044	0.712874	0.408212
1758	Creb3l4	AK005918	0.64814	0.278979
1759	Gm20738	BC049586	0.852597	0.498482
1760	---	GENSCAN00000000545	0.816309	0.445634
1761	Gm20823	BC089467	0.816175	0.451291
1762	Gm20865	L04853	0.834647	0.48375
1763	Cplx2	BC048487	0.830209	0.425848
1764	Dbndd2	AK003735	0.799931	0.323141
1765	Asb13	AK078289	0.847289	0.56756
1766	Proser1	AK034174	0.903783	0.660864
1767	Mamdc2	AK004794	0.674497	0.261885
1768	Serac1	AK154605	0.823952	0.541468
1769	Hint3	AK002482	0.914543	0.619483
1770	Erc2	AK032385	0.45892	0.100499
1771	LOC100046899	XM_003086556	0.696675	0.364699
1772	Zfand6	AK002775	0.884233	0.637684
1773	Rtn4r	AF283462	0.804712	0.44265
1774	Rab27b	AK049854	0.785203	0.379499
1775	Spint1	AK017342	0.819382	0.516545
1776	Rhobtb3	AK020938	0.880128	0.585361
1777	Pmaip1	AK043856	0.70986	0.353845
1778	Zc3h12b	NM_001034907	0.753349	0.355176
1779	Scd4	AY430080	0.782942	0.413261
1780	Nrd1	AK031548	0.875374	0.584395
1781	Timp2	AK032818	0.87865	0.665336
1782	Cyb5	AK002426	0.798685	0.490002
1783	Bnip3	AK014223	0.852725	0.502859
1784	Fbxo8	AK002538	0.86645	0.616443
1785	Kctd5	AK011637	0.884046	0.658825
1786	Arl2	BC052938	0.890502	0.632241
1787	Sh3gl2	BC018385	0.534656	0.187868
1788	Srp54c	AK146826	0.908658	0.645204
1789	Srp54c	AK146826	0.908658	0.645204
1790	Acadl	AK005140	0.862869	0.565831
1791	Rock2	AK033588	0.886731	0.611308
1792	Pacs1	AK154563	0.846091	0.486694
1793	Rab12	AK013690	0.842263	0.445118
1794	Dapp1	AK076886	0.925037	0.614836
1795	Efcab1	AK015426	0.791841	0.196858
1796	Bcl11a	AK004395	0.699139	0.166139
1797	Nhs	BC147632	0.871726	0.41957
1798	Ccnd3	AK083384	0.855233	0.549544
1799	Ppm1j	BC064318	0.765648	0.355389
1800	Ephx1	AK018249	0.899848	0.565542
1801	Klf9	AK028544	0.854642	0.457954
1802	Golgb1	AK020091	0.882283	0.542947
1803	Hnf4g	AK143816	0.78798	0.198477
1804	Rnf141	AK006791	0.855212	0.352074
1805	Plekhg2	AK144152	0.834233	0.428573
1806	Apbb1	AK030748	0.718056	0.168453
1807	Gm16515	AK004720	0.856729	0.345191
1808	Nudt18	AK089446	0.854029	0.369738
1809	Hspa4l	AK032066	0.850182	0.411319
1810	Dcaf6	AK004618	0.772951	0.348391
1811	Ndrg2	AK076514	0.764329	0.281548
1812	Ppp1r21	AK155094	0.877684	0.433885
1813	Gns	BC042584	0.887613	0.561557
1814	Tceal1	BC011290	0.570374	0.0719192
1815	Atat1	AK002569	0.834471	0.359381
1816	Pygb	AK032769	0.86772	0.472994
1817	Ndrg4	AK090374	0.798413	0.304148
1818	Efna1	AK009144	0.854906	0.415291
1819	Numbl	AK147523	0.642056	0.166315
1820	Plin3	AK003971	0.844844	0.433051
1821	Sirt2	AK014042	0.87367	0.473963
1822	Tgfbr2	BC052629	0.907224	0.62682
1823	Ppp1r36	NM_001163103	0.933882	0.175962
1824	Cdo1	AK149582	0.829396	0.202393
1825	Itm2c	AK014144	0.898423	0.257094
1826	Plekho2	BC028908	0.952279	0.519406
1827	Hdac5	AK139202	0.964117	0.468273
1828	Efhd2	AK007560	0.953454	0.478549
1829	Myh9	AK083071	0.916432	0.601464
1830	Spg20	BC026683	0.87846	0.3644
1831	L1cam	AK139407	0.895858	0.434767
1832	Clcn7	AK030444	0.962923	0.614512
1833	H2-T22	AK133985	0.85194	0.27657
1834	Ctsf	BC051131	0.763399	0.103167
1835	Lrriq1	AK015687	0.88127	0.284965
1836	Mvp	AK019080	0.867062	0.276219
1837	Smpdl3a	ENSMUST00000020022	0.777843	0.120144
1838	Mfge8	BC037475	0.924975	0.545492
1839	Cnn2	AK051845	0.921858	0.553583
1840	Tapbp	AK014566	0.870094	0.45276
1841	Msln	AK144391	0.761588	0.23115
1842	---	BC031374	0.845685	0.428967
1843	Zswim8	BC030914	0.883783	0.505148
1844	Pdlim7	AK003019	0.817667	0.330234
1845	Abhd14b	BC019410	0.873361	0.428333
1846	Cd81	AK136370	0.879627	0.556304
1847	Rasgrp3	AB154824	0.694782	0.144876
1848	Svil	BC023697	0.824214	0.372589
1849	Gramd3	AK018551	0.810473	0.3886
1850	Ppm1h	AK043121	0.85542	0.355613
1851	Ccdc129	BC116335	0.832683	0.19925
1852	Itga5	AK142241	0.83123	0.39059
1853	D4Wsu53e	AK003799	0.89134	0.467022
1854	Col4a4	AK142553	0.626223	0.122491
1855	Fermt2	AK079588	0.778317	0.278143
1856	Nbeal1	NM_173444	0.826622	0.390214
1857	Samhd1	AK054490	0.869003	0.492099
1858	Snx2	AK002692	0.902921	0.626525
1859	Cdh1	AK076369	0.81858	0.319204
1860	Dmrt2	AK044891	0.780221	0.322386
1861	Sftpd	BC012896	0.543054	0.0347417
1862	Npr3	AK079196	0.538608	0.0318534
1863	Taldo1	AK003092	0.879014	0.471328
1864	Slc23a3	BC094893	0.609922	0.112737
1865	Tmem64	AK156282	0.740276	0.263142
1866	Cpt1a	AK050213	0.718373	0.239744
1867	Kank2	AK031324	0.688367	0.171821
1868	Iqgap2	AK080384	0.659545	0.118714
1869	Pfkfb3	AK054285	0.659668	0.117007
1870	2310007B03Rik	AK009193	0.640937	0.0589056
1871	Dennd4c	BC040249	0.897373	0.564268
1872	Shisa4	BC044813	0.724075	0.133652
1873	Rgl3	AK004876	0.64965	0.101377
1874	Msra	AK002356	0.825802	0.317907
1875	Gpr56	AK087268	0.626253	0.0589515
1876	B4galt1	AK029474	0.90739	0.541396
1877	Celf4	AK048427	0.787562	0.195552
1878	Lce1h	AK009424	0.583895	0.0321478
1879	Twsg1	AK018524	0.835661	0.356804
1880	Il6st	AK142637	0.869076	0.449936
1881	Ephb3	BC027805	0.832009	0.38818
1882	Atp11a	BC040068	0.702114	0.177858
1883	Adcy3	AF458089	0.670984	0.06098
1884	Ak3	AK004864	0.767535	0.134848
1885	Sort1	BC099700	0.762799	0.152839
1886	Pkn1	AK089431	0.837177	0.338269
1887	Ppl	AK014700	0.835902	0.288404
1888	Wdr45	AK008427	0.811896	0.298813
1889	Gabarapl1	AK006103	0.865982	0.428957
1890	Usp54	AK036864	0.802393	0.265298
1891	Sowahb	NM_175270	0.659706	0.0810698
1892	Fbrsl1	BC059932	0.883351	0.526311
1893	Nicn1	AK002789	0.814203	0.306468
1894	Kif13b	NM_001081177	0.805511	0.324753
1895	Pcsk6	AK081039	0.792576	0.339616
1896	Aldh3a2	AK051219	0.839539	0.379534
1897	Dtx4	AK086624	0.757014	0.276623
1898	Gmpr	AK002326	0.533008	0.0443509
1899	Slc7a7	AK150950	0.763773	0.23041
1900	Camsap3	AK220401	0.695287	0.165867
1901	Sdpr	AK035324	0.405973	0.0151595
1902	Amotl2	AK040912	0.761166	0.300896
1903	Sesn3	AK017464	0.617508	0.150536
1904	F2r	AK085990	0.575366	0.106036
1905	Fam3a	AK007715	0.827832	0.455537
1906	Tmem43	BC005521	0.800902	0.346477
1907	Syap1	AK008390	0.774052	0.339458
1908	Osbpl5	AB074008	0.754612	0.288554
1909	Tmem130	BC067004	0.753801	0.153575
1910	Med25	AK149867	0.911402	0.582555
1911	Il1rl2	AK054530	0.756506	0.0755967
1912	Lpcat1	AB244717	0.903861	0.396398
1913	Zdhhc20	AK017158	0.89786	0.462181
1914	Disp1	AK004521	0.843037	0.290461
1915	Wwc2	AK086956	0.880066	0.420235
1916	Glis2	BC016124	0.909955	0.45033
1917	Pfn2	AK132651	0.853377	0.222492
1918	Oplah	AK158391	0.722371	0.057017
1919	Rnf13	AK034135	0.877141	0.33941
1920	Lims2	BC010816	0.616587	0.0311415
1921	Ptplad2	AK016968	0.668028	0.0578979
1922	Gstk1	AK002661	0.878784	0.220049
1923	Prkcdbp	AK014051	0.782306	0.117205
1924	Arhgef17	AK033211	0.931155	0.585592
1925	Hivep1	AK039808	0.855926	0.33829
1926	Flt4	AK090148	0.591688	0.0171947
1927	Dock7	AK150619	0.899122	0.455087
1928	Aldh7a1	AK004991	0.796866	0.209925
1929	Col4a3	AF169387	0.684484	0.0464922
1930	Gm6710	NM_001164689	0.845228	0.191406
1931	Sh3rf1	AK045470	0.881793	0.403248
1932	Csrp1	AK077787	0.893155	0.258632
1933	Erbb3	AY686636	0.922831	0.489402
1934	Pde8a	AK148238	0.79065	0.103145
1935	Capn13	BC147510	0.864591	0.175837
1936	Cyr61	AK156723	0.886516	0.295725
1937	Kif1a	AK138237	0.60719	0.0184013
1938	Aqp5	BC026379	0.589768	0.00434546
1939	Acaa2	AK002555	0.895127	0.352999
1940	Mospd2	AK010480	0.879264	0.309478
1941	Cldn1	AK028428	0.780516	0.112654
1942	Tmem30b	BC119224	0.673037	0.0440331
1943	Cat	AK075853	0.902238	0.371692
1944	Ephb2	AK017630	0.664076	0.0196465
1945	Lyst	AK051786	0.949404	0.387345
1946	Nkx2-1	BC057607	0.832597	0.0130298
1947	Cers3	DQ358087	0.921694	0.276229
1948	Tgfb2	AK029306	0.797303	0.0181086
1949	Ifi44	AK079749	0.809736	0.0116501
1950	P2rx2	AK141196	0.837798	0.0187236
1951	4931406P16Rik	AK170198	0.928342	0.346032
1952	Dpysl3	AK077000	0.918283	0.267004
1953	Tmlhe	AK051339	0.820527	0.0233871
1954	Slc26a2	AK007212	0.897551	0.321076
1955	Mmp14	AK040968	0.939486	0.3992
1956	Scel	AK020346	0.818182	0.0441485
1957	Man1c1	AK048880	0.803223	0.0242907
1958	Gpr124	AF378759	0.811413	0.0597882
1959	Cmtm6	AK145743	0.934254	0.475993
1960	Btn2a2	AK051061	0.875777	0.142516
1961	Spry1	BC051977	0.910848	0.287776
1962	Gata6	AK053151	0.607555	0.00880902
1963	Gm14326	NM_001190302	0.821362	0.163605
1964	Icam1	AK149748	0.819314	0.102499
1965	AU018091	AB201954	0.66814	0.0388871
1966	Thy1	AY445633	0.64585	0.0274613
1967	Papss2	AK137675	0.819322	0.0973664
1968	Vsig2	AK004478	0.851237	0.125546
1969	Acta1	AK027919	0.718298	0.0237321
1970	Krt20	BC038900	0.777817	0.0934531
1971	Gm14326	NM_001190302	0.869407	0.151208
1972	Csad	AK005015	0.899501	0.269785
1973	Dag1	AK036174	0.890509	0.242136
1974	Rasgef1a	AK018120	0.759186	0.0743296
1975	Ptov1	AK211594	0.890344	0.397003
1976	Ndst1	AK035642	0.898422	0.444396
1977	Fam168a	AK043083	0.898221	0.384137
1978	Glul	AK137969	0.890998	0.320046
1979	Ptgds	AK002382	0.791404	0.0968859
1980	Ephx2	AK002415	0.914983	0.191109
1981	Tmc4	AK050105	0.935363	0.541823
1982	Dennd5a	AK048609	0.932023	0.553011
1983	Sacm1l	AK089174	0.936632	0.620065
1984	Slc35g2	NM_001101483	0.805717	0.14037
1985	Shisa6	NM_001034874	0.829049	0.265593
1986	Obsl1	BC025848	0.891146	0.423263
1987	Agpat4	BC031179	0.760016	0.180395
1988	Wisp1	AK013300	0.746716	0.24638
1989	Ahnak2	BC138468	0.837956	0.481821
1990	Pink1	AK004507	0.85014	0.331111
1991	Mpv17l	AK034151	0.751426	0.264459
1992	Dgkk	BC075627	0.465946	0.0271444
1993	Slc31a2	AK003269	0.854514	0.404629
1994	Prss23	AK156348	0.678412	0.101854
1995	Cables1	AK156273	0.786458	0.246381
1996	Ptpn23	AK173178	0.924809	0.605206
1997	Tmem8b	AK029713	0.787421	0.251374
1998	Reps2	AK147418	0.87112	0.391126
1999	Muc2	AK008250	0.844811	0.15438
[truncated: 369 more rows]
