# Supplementary material for: Factor XIIIA—expressing inflammatory monocytes promote lung squamous cancer through fibrin cross-linking
Source: Nat Commun. 2018 May 18;9:1988. doi: 10.1038/s41467-018-04355-w (PMC5959879; doi:10.1038/s41467-018-04355-w)
Supplement: Supplementary file 13 — Supplementary Data 9 [file 41467_2018_4355_MOESM13_ESM.xls]

## Sheet: Sheet0
Upstream Regulator	p-value of overlap	Hazard Ratio p-value	Molecule Type
TNF	3.61E-35	0.008	cytokine
TGFB1	2.36E-27		growth factor
IL1B	1.19E-23		cytokine
IFNG	2.90E-23		cytokine
Vegf	1.20E-17		group
IL6	1.29E-15		cytokine
TP53	4.87E-15		transcription regulator
NKX2-1	5.73E-15	0.016	transcription regulator
TGM2	2.29E-14	0.001	enzyme
APOE	2.29E-14		transporter
SMARCA4	8.51E-14		transcription regulator
Tgf beta	2.97E-13		group
IL4	2.98E-13		cytokine
STAT3	1.12E-12		transcription regulator
Immunoglobulin	3.15E-12		complex
NFkB (complex)	4.92E-12		complex
ERBB2	8.68E-12		kinase
PDGF BB	1.08E-11		complex
CSF1	1.13E-11	0.016	cytokine
F2	1.40E-11		peptidase
IL10	1.95E-11		cytokine
HRAS	1.99E-11		enzyme
EGF	2.10E-11		growth factor
IL13	2.18E-11		cytokine
HGF	1.22E-10		growth factor
SMAD4	1.42E-10		transcription regulator
Jnk	1.94E-10		group
JUN	2.15E-10		transcription regulator
F2R	2.48E-10	0.040	g-protein coupled receptor
SMAD3	2.60E-10		transcription regulator
POU2F1	2.65E-10		transcription regulator
CSF2	2.74E-10		cytokine
SMAD7	3.85E-10	0.008	transcription regulator
KLF2	4.55E-10		transcription regulator
IL10RA	8.89E-10		transmembrane receptor
SP1	1.01E-09		transcription regulator
ESR2	1.28E-09		ligand-dependent nuclear receptor
FAS	1.35E-09		transmembrane receptor
CEBPB	1.49E-09		transcription regulator
FGF2	1.77E-09		growth factor
RELA	2.01E-09		transcription regulator
NFKBIA	2.39E-09		transcription regulator
CD44	2.60E-09		enzyme
AGT	3.08E-09		growth factor
HMOX1	3.51E-09		enzyme
IL1	4.20E-09		group
ETS1	4.22E-09	0.030	transcription regulator
CEBPA	4.52E-09		transcription regulator
FOXA2	1.45E-08		transcription regulator
EGFR	1.74E-08		kinase
TGFB2	1.97E-08		growth factor
PPARG	2.14E-08		ligand-dependent nuclear receptor
LRP1	2.23E-08	0.048	transmembrane receptor
WNT3A	2.33E-08		cytokine
Tnf (family)	2.47E-08		group
IL27	4.65E-08		cytokine
IL2	5.08E-08		cytokine
MAP2K1	5.17E-08		kinase
NR4A1	5.60E-08		ligand-dependent nuclear receptor
LPL	6.17E-08		enzyme
STAT1	7.66E-08		transcription regulator
VEGFA	9.28E-08		growth factor
SPI1	1.07E-07		transcription regulator
LDL	1.51E-07		complex
PPP3R1	1.55E-07		phosphatase
HIF1A	1.55E-07		transcription regulator
PLAU	1.56E-07		peptidase
TGFB3	1.91E-07		growth factor
PTPN11	2.10E-07		phosphatase
PRL	2.28E-07		cytokine
CSF3	2.32E-07		cytokine
EDN1	2.73E-07		cytokine
ANGPT1	2.76E-07		growth factor
NOTCH1	3.57E-07		transcription regulator
TGFBR1	3.67E-07		kinase
IL15	3.71E-07		cytokine
TNFSF11	4.01E-07		cytokine
PI3K (complex)	4.23E-07		complex
IGF1	4.87E-07	0.046	growth factor
NR3C1	5.05E-07		ligand-dependent nuclear receptor
TYROBP	5.05E-07	0.027	transmembrane receptor
HOXA10	5.26E-07		transcription regulator
SFTPA1	5.46E-07	0.011	transporter
TLR4	6.07E-07		transmembrane receptor
GPX1	6.12E-07		enzyme
CCL2	6.20E-07	0.001	cytokine
FGF1	6.48E-07		growth factor
Pkc(s)	7.00E-07		group
CD3	7.10E-07		complex
C5	7.12E-07		cytokine
ALDH1A2	7.78E-07		enzyme
ETS	7.88E-07		group
Fcer1	8.20E-07		complex
DICER1	8.59E-07		enzyme
P38 MAPK	8.82E-07		group
CXCL12	9.19E-07		cytokine
SATB1	1.08E-06		transcription regulator
IL1A	1.31E-06		cytokine
SMAD2	1.44E-06		transcription regulator
LIPE	1.47E-06		enzyme
ERG	1.56E-06		transcription regulator
Ap1	1.65E-06		complex
MGEA5	1.65E-06		enzyme
ERK1/2	1.67E-06		group
TWIST1	1.78E-06		transcription regulator
IL5	1.95E-06		cytokine
FOS	1.95E-06		transcription regulator
IL11	2.04E-06		cytokine
SOX2	2.06E-06		transcription regulator
NCF1	2.59E-06		enzyme
ERK	2.63E-06		group
NFKBIB	2.77E-06		transcription regulator
estrogen receptor	2.78E-06		group
PPARD	3.70E-06		ligand-dependent nuclear receptor
STK3	3.82E-06		kinase
CXCL8	3.94E-06		cytokine
IL6R	3.94E-06		transmembrane receptor
ESR1	4.43E-06		ligand-dependent nuclear receptor
CEBPD	4.59E-06		transcription regulator
IL3	5.33E-06		cytokine
RHO	5.65E-06		g-protein coupled receptor
Nr1h	6.16E-06		group
PRDM1	6.16E-06		transcription regulator
NFATC3	7.36E-06		transcription regulator
STAT5A	7.64E-06		transcription regulator
TAZ	8.36E-06		enzyme
MMP9	8.36E-06		peptidase
ITGB2	9.35E-06		transmembrane receptor
KLF4	9.51E-06		transcription regulator
PSEN1	9.75E-06		peptidase
PRKG1	1.04E-05		kinase
GLIS2	1.05E-05		transcription regulator
IL17A	1.15E-05		cytokine
FN1	1.22E-05		enzyme
PROC	1.27E-05		peptidase
MAP2K1/2	1.36E-05		group
MST1R	1.40E-05	0.035	kinase
NEUROG1	1.53E-05		transcription regulator
GJA1	1.55E-05		transporter
AKT1	1.59E-05		kinase
NFKBIE	1.67E-05		transcription regulator
LTBR	1.69E-05		transmembrane receptor
CD40	1.70E-05		transmembrane receptor
CD38	1.73E-05		enzyme
SRF	1.73E-05		transcription regulator
TP73	1.80E-05		transcription regulator
PTGS2	1.84E-05		enzyme
F10	1.84E-05		peptidase
CTNNB1	1.85E-05		transcription regulator
NFKB1	1.94E-05		transcription regulator
LEP	1.97E-05		growth factor
TGFBR2	2.04E-05		kinase
Nfat (family)	2.27E-05		group
Collagen type IV	2.38E-05		complex
RNASE1	2.38E-05	0.003	enzyme
HNF1A	2.76E-05		transcription regulator
MAPKAPK2	2.90E-05		kinase
AGER	2.95E-05	0.010	transmembrane receptor
NOV	3.04E-05		growth factor
STAT	3.14E-05		group
NCSTN	3.14E-05		peptidase
PLAUR	3.14E-05		transmembrane receptor
CCL5	3.27E-05		cytokine
CD14	3.73E-05	0.000	transmembrane receptor
IKBKB	3.75E-05		kinase
NfkB-RelA	3.83E-05		complex
CREBBP	3.93E-05		transcription regulator
Alpha catenin	4.07E-05		group
KITLG	4.23E-05		growth factor
FSH	4.52E-05		complex
PF4	4.76E-05		cytokine
CSF	4.92E-05		group
HDL	5.03E-05		complex
RHOA	5.33E-05		enzyme
HMGB1	5.33E-05		transcription regulator
AHR	5.37E-05		ligand-dependent nuclear receptor
TCR	5.79E-05		complex
SMAD1	5.84E-05		transcription regulator
OLR1	5.84E-05	0.006	transmembrane receptor
ELF1	5.87E-05		transcription regulator
CTGF	6.74E-05	0.027	growth factor
INHA	7.27E-05		growth factor
Igm	7.44E-05		complex
IRF8	8.09E-05		transcription regulator
PTEN	8.10E-05		phosphatase
MTPN	8.39E-05		transcription regulator
REN	8.67E-05		peptidase
PIK3CA	8.87E-05		kinase
FOXO1	9.00E-05		transcription regulator
TERT	9.21E-05		enzyme
RNF111	9.72E-05		enzyme
KCNK2	9.72E-05		ion channel
Msx3	9.72E-05		transcription regulator
AIMP1	1.01E-04		cytokine
TNFSF9	1.01E-04		cytokine
SRC (family)	1.01E-04		group
NOTCH3	1.01E-04		transcription regulator
NPM1	1.04E-04		transcription regulator
GATA4	1.07E-04		transcription regulator
EP300	1.14E-04		transcription regulator
IL7	1.18E-04		cytokine
ANGPT2	1.18E-04		growth factor
26s Proteasome	1.21E-04		complex
OSM	1.23E-04		cytokine
Histone h4	1.26E-04		group
KRAS	1.28E-04		enzyme
Rock	1.31E-04		group
CYBB	1.47E-04		enzyme
Focal adhesion kinase	1.47E-04		group
IgG	1.48E-04		complex
TP63	1.57E-04		transcription regulator
LIF	1.58E-04		cytokine
IL18	1.60E-04		cytokine
Il3	1.66E-04		cytokine
ATG7	1.66E-04		enzyme
TSPO	1.68E-04		transmembrane receptor
ITCH	1.72E-04		enzyme
STK4	1.72E-04		kinase
NCR2	1.72E-04		transmembrane receptor
FOXO3	1.82E-04		transcription regulator
PTK2	1.87E-04		kinase
CEBPE	1.87E-04		transcription regulator
Akt	1.97E-04		group
WT1	1.97E-04		transcription regulator
HOXA9	2.13E-04		transcription regulator
BIRC3	2.18E-04		enzyme
PIK3R1	2.18E-04		kinase
HTT	2.18E-04		transcription regulator
CHUK	2.29E-04		kinase
CAT	2.34E-04		enzyme
ZBTB20	2.34E-04		transcription regulator
GATA6	2.35E-04		transcription regulator
STAT6	2.35E-04		transcription regulator
Insulin	2.42E-04		group
SP3	2.51E-04		transcription regulator
BAX	2.60E-04		transporter
Aldose Reductase	2.65E-04		group
IKBKG	2.66E-04		kinase
SAA	2.71E-04		group
SELP	2.71E-04		transmembrane receptor
Lymphotoxin	2.72E-04		complex
SP100	2.72E-04		transcription regulator
PLG	2.82E-04		peptidase
GPR4	2.95E-04		g-protein coupled receptor
PGC	2.95E-04	0.009	peptidase
ARID5B	2.95E-04		transcription regulator
IFI16	3.07E-04		transcription regulator
BTNL2	3.07E-04		transmembrane receptor
TLR9	3.26E-04		transmembrane receptor
LIPG	3.36E-04	0.038	enzyme
HOXD3	3.36E-04		transcription regulator
TNFRSF1A	3.38E-04		transmembrane receptor
CD40LG	3.47E-04		cytokine
Ccl2	3.55E-04		cytokine
F2RL1	3.55E-04		g-protein coupled receptor
MAP2K7	3.55E-04		kinase
PLAG1	3.55E-04		transcription regulator
RNASE2	3.57E-04		enzyme
XDH	3.57E-04		enzyme
MMP2	3.57E-04		peptidase
Lh	3.76E-04		complex
Cg	3.81E-04		complex
MIF	3.91E-04		cytokine
C8	3.93E-04		complex
Interferon alpha	4.06E-04		group
ACKR1	4.09E-04	0.001	g-protein coupled receptor
STAT4	4.37E-04		transcription regulator
RARB	4.56E-04		ligand-dependent nuclear receptor
DUSP1	4.56E-04		phosphatase
ENG	4.62E-04	0.023	transmembrane receptor
WNT5A	4.66E-04		cytokine
IL6ST	4.74E-04	0.020	transmembrane receptor
LYN	4.92E-04		kinase
Mek	5.16E-04		group
BMP2	5.18E-04		growth factor
INSR	5.19E-04		kinase
C3	5.21E-04	0.025	peptidase
HDAC6	5.22E-04		transcription regulator
RLIM	5.54E-04		enzyme
WWP2	5.54E-04		enzyme
S1PR3	5.54E-04		g-protein coupled receptor
KLRD1	5.54E-04		transmembrane receptor
RXRA	5.68E-04		ligand-dependent nuclear receptor
SIRT1	5.79E-04		transcription regulator
NFAT (complex)	5.89E-04		complex
Hsp70	5.89E-04		group
Ikb	5.89E-04		group
MST1	5.89E-04		growth factor
JAK1	5.89E-04	0.007	kinase
CASP8	5.89E-04		peptidase
MAPK14	6.54E-04		kinase
BCL6	6.56E-04		transcription regulator
ITGB1	6.59E-04	0.034	transmembrane receptor
ICAM1	6.61E-04	0.033	transmembrane receptor
TREM1	6.69E-04		transmembrane receptor
ETS2	6.80E-04		transcription regulator
IGF1R	6.85E-04		transmembrane receptor
Stat3-Stat3	6.97E-04		complex
Ifnar	7.07E-04		group
ERBB4	7.07E-04		kinase
RET	7.16E-04		kinase
FOXL2	7.41E-04		transcription regulator
EPHX2	7.52E-04		enzyme
ABCA4	7.52E-04		transporter
CCL3	8.19E-04	0.019	cytokine
IL21	8.21E-04		cytokine
EGR1	8.21E-04		transcription regulator
TNFAIP3	8.25E-04		enzyme
ARNT	8.52E-04		transcription regulator
Stat5b dimer	8.75E-04		complex
AHCY	8.75E-04		enzyme
Fascin	8.75E-04		group
LPXN	8.75E-04		transcription regulator
HDAC3	8.75E-04		transcription regulator
ALB	9.18E-04		transporter
BMP6	9.27E-04		growth factor
LDLR	9.27E-04		transporter
HMGA1	9.35E-04		transcription regulator
CREB1	9.43E-04		transcription regulator
NfkB1-RelA	9.55E-04		complex
MAP3K8	9.82E-04		kinase
STAT1/3/5 dimer	9.90E-04		complex
BMP10	9.90E-04		growth factor
ACE2	9.90E-04		peptidase
FOXF2	9.90E-04		transcription regulator
SRC	1.01E-03		kinase
Collagen(s)	1.02E-03		complex
BCL11B	1.02E-03		transcription regulator
MAPK3	1.03E-03		kinase
TLR3	1.05E-03		transmembrane receptor
CSF1R	1.11E-03	0.032	kinase
PDPK1	1.11E-03		kinase
FHL2	1.11E-03		transcription regulator
GFI1	1.13E-03		transcription regulator
MYCN	1.17E-03		transcription regulator
INHBA	1.21E-03	0.030	growth factor
SOX4	1.21E-03		transcription regulator
MAPK9	1.24E-03		kinase
Pdgf (complex)	1.27E-03		complex
NOX1	1.27E-03		ion channel
PRKD1	1.27E-03		kinase
PON1	1.27E-03		phosphatase
NFAT5	1.27E-03		transcription regulator
PRLR	1.27E-03		transmembrane receptor
SLC4A1	1.27E-03		transporter
MAPK8	1.30E-03		kinase
WNT1	1.32E-03		cytokine
PPARGC1A	1.36E-03		transcription regulator
BCR (complex)	1.39E-03		complex
PRKCE	1.39E-03		kinase
CTBP1	1.46E-03	0.007	enzyme
caspase	1.46E-03		group
HEY2	1.46E-03		transcription regulator
MYC	1.48E-03		transcription regulator
MSTN	1.50E-03		growth factor
NFE2L2	1.50E-03		transcription regulator
E2F1	1.54E-03		transcription regulator
IFNA2	1.57E-03		cytokine
HSPG2	1.60E-03		enzyme
FCER2	1.60E-03		transmembrane receptor
CSF3R	1.60E-03	0.016	transmembrane receptor
IL2RB	1.60E-03		transmembrane receptor
TNFRSF1B	1.61E-03	0.044	transmembrane receptor
Mapk	1.62E-03		group
RNA polymerase II	1.64E-03		complex
Ige	1.65E-03		complex
ANXA1	1.66E-03		enzyme
VLDL	1.73E-03		complex
B3GNT2	1.73E-03		enzyme
OTUD7B	1.73E-03		peptidase
MKL1	1.79E-03		transcription regulator
EGLN1	1.80E-03		enzyme
BRAF	1.80E-03		kinase
MKNK1	1.82E-03		kinase
GNA12	1.85E-03		enzyme
STK11	1.86E-03		kinase
Fc gamma receptor	1.88E-03		group
ABCB4	1.88E-03		transporter
BTK	1.92E-03		kinase
CCL11	1.96E-03		cytokine
Gm-csf	1.96E-03		group
CBS/CBSL	1.97E-03		enzyme
PTAFR	1.97E-03		g-protein coupled receptor
S1PR2	1.97E-03		g-protein coupled receptor
ROCK1	1.97E-03		kinase
C1QA	1.97E-03		peptidase
EDNRA	1.97E-03		transmembrane receptor
ACVRL1	2.12E-03	0.008	kinase
SCARB1	2.12E-03		transporter
MAPK1	2.13E-03		kinase
KLF5	2.14E-03		transcription regulator
NR3C2	2.15E-03		ligand-dependent nuclear receptor
LHX1	2.15E-03		transcription regulator
NCOA1	2.15E-03		transcription regulator
POU5F1	2.15E-03		transcription regulator
REL	2.23E-03		transcription regulator
Pka	2.27E-03		complex
PRKCA	2.27E-03		kinase
HDAC5	2.32E-03		transcription regulator
SYVN1	2.37E-03		transporter
HSD11B1	2.38E-03		enzyme
MAPK7	2.38E-03		kinase
IKK (complex)	2.39E-03		complex
PLCG2	2.39E-03		enzyme
BIRC2	2.39E-03		enzyme
LAT	2.39E-03		kinase
CFB	2.39E-03	0.003	peptidase
TNFRSF6B	2.39E-03		transmembrane receptor
MYOCD	2.41E-03		transcription regulator
SOD1	2.44E-03		enzyme
Creb	2.46E-03		group
IFNB1	2.47E-03		cytokine
IL32	2.52E-03		cytokine
IL12 (complex)	2.62E-03		complex
TSLP	2.66E-03		cytokine
NOS3	2.66E-03		enzyme
Cdc42	2.66E-03		enzyme
CXCR4	2.73E-03		g-protein coupled receptor
PI3K (family)	2.73E-03		group
PDGFB	2.73E-03		growth factor
IL1R1	2.73E-03		transmembrane receptor
RUNX2	2.80E-03		transcription regulator
HPGDS	2.85E-03		enzyme
ATPase	2.85E-03		group
Ho	2.85E-03		group
ERN2	2.85E-03		kinase
NME3	2.85E-03		kinase
SENP6	2.85E-03		peptidase
SLAMF6	2.85E-03		transmembrane receptor
BPI	2.85E-03		transporter
FKBP4	2.87E-03		enzyme
S1PR1	2.87E-03		g-protein coupled receptor
DNAJB6	2.87E-03		transcription regulator
TBK1	2.91E-03		kinase
ID2	2.91E-03		transcription regulator
XBP1	2.92E-03		transcription regulator
MSC	2.95E-03		transcription regulator
GAPDH	2.96E-03		enzyme
PTGER4	2.97E-03		g-protein coupled receptor
PRKCD	3.03E-03		kinase
BRCA1	3.03E-03		transcription regulator
MKL2	3.09E-03		transcription regulator
PKD1	3.15E-03		ion channel
FGF19	3.28E-03		growth factor
Esrra	3.28E-03		transcription regulator
CCL4	3.40E-03		cytokine
Tlr	3.43E-03		group
Histone h3	3.47E-03		group
HDAC4	3.60E-03		transcription regulator
NQO1	3.64E-03		enzyme
AGTR1	3.64E-03		g-protein coupled receptor
CCR5	3.64E-03		g-protein coupled receptor
GDF9	3.64E-03		growth factor
MERTK	3.64E-03		kinase
SYK	3.64E-03		kinase
STAT5a/b	3.69E-03		group
ID3	3.80E-03		transcription regulator
NFATC2	3.84E-03		transcription regulator
ERBB3	3.91E-03		kinase
ID1	3.97E-03		transcription regulator
Cbp/p300	3.99E-03		group
TNFRSF18	3.99E-03		transmembrane receptor
WHSC1	4.01E-03		enzyme
Hsp27	4.01E-03		group
PSEN2	4.13E-03		peptidase
FES	4.23E-03		kinase
RAB7B	4.23E-03		peptidase
C4A/C4B	4.23E-03	0.033	peptidase
SF1	4.23E-03		transcription regulator
F3	4.25E-03		transmembrane receptor
histone deacetylase	4.41E-03		complex
TSC22D3	4.41E-03		transcription regulator
MEOX2	4.41E-03		transcription regulator
JAK2	4.56E-03		kinase
TAF4	4.61E-03		transcription regulator
CYP2E1	4.63E-03		enzyme
Ras homolog	4.63E-03		group
SQSTM1	4.83E-03		transcription regulator
Ifn gamma	4.87E-03		complex
Collagen type I	4.87E-03		complex
TNFSF12	4.87E-03		cytokine
MYOD1	4.88E-03		transcription regulator
MAP3K7	5.21E-03		kinase
NCOA3	5.21E-03		transcription regulator
KLF6	5.21E-03		transcription regulator
Laminin	5.28E-03		complex
TXN	5.28E-03		enzyme
Fibrinogen	5.34E-03		complex
CX3CR1	5.34E-03		g-protein coupled receptor
PDGFC	5.34E-03		growth factor
BHLHE40	5.34E-03		transcription regulator
Ras	5.45E-03		group
GDNF	5.56E-03		growth factor
TBX5	5.56E-03		transcription regulator
CD28	5.61E-03		transmembrane receptor
IL1RN	5.70E-03		cytokine
FOXP3	5.70E-03		transcription regulator
EFNA4	5.76E-03		kinase
BCL3	5.76E-03		transcription regulator
EPAS1	5.79E-03		transcription regulator
GPR132	5.85E-03		g-protein coupled receptor
P2RY4	5.85E-03		g-protein coupled receptor
TBXA2R	5.85E-03		g-protein coupled receptor
TEAD	5.85E-03		group
N-Cadherin	5.85E-03		group
Ptk	5.85E-03		group
Muscarinic cholinergic receptor	5.85E-03		group
FGR	5.85E-03	0.039	kinase
PRTN3	5.85E-03		peptidase
RBCK1	5.85E-03		transcription regulator
FCGR3A/FCGR3B	5.85E-03		transmembrane receptor
NCR3	5.85E-03		transmembrane receptor
MTOR	5.94E-03		kinase
VHL	5.95E-03		transcription regulator
PPIF	6.00E-03		enzyme
Fibrin	6.10E-03		complex
PTH1R	6.10E-03		g-protein coupled receptor
Smad2/3	6.10E-03		group
IPMK	6.10E-03		kinase
RIPK1	6.10E-03		kinase
SEMA7A	6.10E-03	0.007	transmembrane receptor
C5AR1	6.27E-03	0.015	g-protein coupled receptor
EFNA3	6.27E-03		kinase
SNAI2	6.27E-03		transcription regulator
GLI2	6.31E-03		transcription regulator
RARA	6.63E-03		ligand-dependent nuclear receptor
KLF15	6.80E-03		transcription regulator
IFNLR1	6.80E-03		transmembrane receptor
Hbb-b1	6.80E-03		transporter
GLI1	6.83E-03		transcription regulator
IL17a dimer	6.93E-03		complex
FAM3B	6.93E-03		cytokine
CX3CL1	6.93E-03		cytokine
TRPS1	6.93E-03		transcription regulator
GNA15	6.96E-03		enzyme
EZH2	7.00E-03		transcription regulator
AR	7.04E-03		ligand-dependent nuclear receptor
RIPK2	7.12E-03		kinase
YAP1	7.12E-03		transcription regulator
PAX3	7.28E-03		transcription regulator
ADORA2A	7.33E-03		g-protein coupled receptor
EFNA5	7.37E-03		kinase
IFNGR1	7.37E-03		transmembrane receptor
APOA1	7.37E-03		transporter
TCF7L2	7.41E-03		transcription regulator
U1 snRNP	7.71E-03		complex
IL26	7.71E-03		cytokine
XCL1	7.71E-03		cytokine
CCL7	7.71E-03		cytokine
RNF40	7.71E-03		enzyme
ADGRF5	7.71E-03	0.020	g-protein coupled receptor
GHSR	7.71E-03		g-protein coupled receptor
GSK3A	7.71E-03		kinase
ARID3B	7.71E-03		transcription regulator
TNFRSF25	7.71E-03		transmembrane receptor
ULBP1	7.71E-03		transmembrane receptor
AQP4	7.71E-03	0.006	transporter
PDGF-AA	7.82E-03		complex
IHH	7.82E-03		enzyme
HSPD1	7.82E-03		enzyme
STAT5B	7.91E-03		transcription regulator
RUNX1	7.94E-03		transcription regulator
FOXA1	7.94E-03		transcription regulator
FLT1	8.01E-03	0.010	kinase
SMARCB1	8.19E-03		transcription regulator
RAC1	8.41E-03		enzyme
CDKN2A	8.41E-03		transcription regulator
C/ebp	8.59E-03		group
ZC3H12A	8.77E-03		enzyme
GAS6	8.77E-03	0.033	growth factor
BMP4	8.94E-03		growth factor
IRAK4	8.96E-03		kinase
GATA1	9.05E-03		transcription regulator
PLK2	9.79E-03		kinase
RCAN1	9.79E-03		transcription regulator
SMAD5	9.79E-03		transcription regulator
SDC1	9.81E-03		enzyme
Agtr1b	9.81E-03		g-protein coupled receptor
HTR7	9.81E-03		g-protein coupled receptor
MC1R	9.81E-03		g-protein coupled receptor
G protein alphai	9.81E-03		group
BCKDK	9.81E-03		kinase
STK25	9.81E-03		kinase
PKN1	9.81E-03		kinase
CDKN3	9.81E-03		phosphatase
RUNX1T1	9.81E-03		transcription regulator
ARID1A	9.81E-03		transcription regulator
IL10RB	9.81E-03		transmembrane receptor
IL12RB2	9.81E-03		transmembrane receptor
PDYN	9.81E-03		transporter
WISP2	9.93E-03		growth factor
HAND2	9.93E-03		transcription regulator
ZFP36	9.93E-03		transcription regulator
ELK1	9.93E-03		transcription regulator
TLR7	1.00E-02		transmembrane receptor
GH1	1.02E-02		growth factor
NFATC1	1.05E-02		transcription regulator
RUNX3	1.07E-02		transcription regulator
ALOX15	1.09E-02		enzyme
CCR1	1.09E-02		g-protein coupled receptor
PTPRC	1.09E-02		phosphatase
KEAP1	1.09E-02		transcription regulator
FCGR2A	1.09E-02	0.030	transmembrane receptor
PTPN1	1.14E-02		phosphatase
PRKAA2	1.15E-02		kinase
IL17F	1.20E-02		cytokine
JAG1	1.20E-02		growth factor
NFATC4	1.20E-02		transcription regulator
HMGN1	1.20E-02		transcription regulator
ZEB2	1.20E-02		transcription regulator
C1q	1.21E-02		complex
DGCR8	1.21E-02		enzyme
Pdgfr	1.21E-02		group
NKX2-3	1.21E-02		transcription regulator
WWC1	1.21E-02		transcription regulator
ZFP57	1.21E-02		transcription regulator
ITGA4	1.21E-02		transmembrane receptor
HBB	1.21E-02		transporter
PTPRJ	1.22E-02		phosphatase
IL33	1.23E-02		cytokine
TRAF2	1.23E-02		enzyme
ACOX1	1.25E-02		enzyme
TGFA	1.29E-02		growth factor
IL12A	1.30E-02		cytokine
PTGES	1.30E-02		enzyme
EOMES	1.30E-02		transcription regulator
SMARCA2	1.30E-02		transcription regulator
LRP6	1.32E-02		transmembrane receptor
NR1H4	1.34E-02		ligand-dependent nuclear receptor
NFYA	1.36E-02		transcription regulator
CLOCK	1.38E-02		transcription regulator
MAP3K1	1.39E-02		kinase
FLI1	1.39E-02		transcription regulator
CREM	1.43E-02		transcription regulator
CTF1	1.45E-02		cytokine
GNAI2	1.45E-02		enzyme
PRKCQ	1.45E-02		kinase
PLAT	1.45E-02		peptidase
INPP5D	1.45E-02		phosphatase
IL7R	1.45E-02		transmembrane receptor
CD70	1.46E-02		cytokine
PPBP	1.46E-02		cytokine
CPT1C	1.46E-02		enzyme
FPR2	1.46E-02		g-protein coupled receptor
TLR2/3/4/9	1.46E-02		group
CLCN5	1.46E-02		ion channel
CSK	1.46E-02		kinase
MALT1	1.46E-02		peptidase
MZF1	1.46E-02		transcription regulator
APOA2	1.46E-02		transporter
CLEC11A	1.48E-02		growth factor
NOS2	1.50E-02		enzyme
THRA	1.52E-02		ligand-dependent nuclear receptor
MECP2	1.52E-02		transcription regulator
MAP2K4	1.57E-02		kinase
NR1H2	1.57E-02		ligand-dependent nuclear receptor
NR5A2	1.57E-02		ligand-dependent nuclear receptor
HNF1B	1.58E-02		transcription regulator
IFIH1	1.59E-02		enzyme
RXRG	1.59E-02		ligand-dependent nuclear receptor
ELANE	1.59E-02		peptidase
WWTR1	1.59E-02		transcription regulator
ETV4	1.59E-02		transcription regulator
BSG	1.59E-02		transporter
THRB	1.60E-02		ligand-dependent nuclear receptor
RORC	1.63E-02		ligand-dependent nuclear receptor
GDF2	1.64E-02		growth factor
CSHL1	1.66E-02		growth factor
SPRED2	1.72E-02		cytokine
CYTL1	1.72E-02		cytokine
TRIM72	1.72E-02		enzyme
PMM2	1.72E-02		enzyme
CYP2R1	1.72E-02		enzyme
Csl	1.72E-02		enzyme
TPH2	1.72E-02		enzyme
SPR	1.72E-02		enzyme
EHD4	1.72E-02		enzyme
DHPS	1.72E-02		enzyme
TSTA3	1.72E-02		enzyme
MAOB	1.72E-02	0.005	enzyme
PTS	1.72E-02		enzyme
UBE2J1	1.72E-02	0.028	enzyme
SEPHS1	1.72E-02		enzyme
RXFP1	1.72E-02		g-protein coupled receptor
FZD4	1.72E-02	0.003	g-protein coupled receptor
Ccr2	1.72E-02		g-protein coupled receptor
DNAJ	1.72E-02		group
Ifn gamma receptor	1.72E-02		group
Caveolin	1.72E-02		group
Cathepsin	1.72E-02		group
SRPK3	1.72E-02		kinase
MMD	1.72E-02		kinase
CFI	1.72E-02		peptidase
CFD	1.72E-02		peptidase
CTSH	1.72E-02		peptidase
PPP1R3A	1.72E-02		phosphatase
FOXJ2	1.72E-02		transcription regulator
FOXI2	1.72E-02		transcription regulator
NPAS1	1.72E-02		transcription regulator
NFKBIL1	1.72E-02		transcription regulator
TBR1	1.72E-02		transcription regulator
ARID1B	1.72E-02		transcription regulator
ZFP36L1	1.72E-02		transcription regulator
HOXA4	1.72E-02		transcription regulator
NOCT	1.72E-02		transcription regulator
TTF1	1.72E-02		transcription regulator
SECISBP2	1.72E-02		translation regulator
KLRC3	1.72E-02		transmembrane receptor
KLRC2	1.72E-02		transmembrane receptor
ABCA3	1.72E-02	0.003	transporter
SLC15A4	1.72E-02		transporter
SLC39A14	1.72E-02		transporter
HDLBP	1.72E-02		transporter
VPS18	1.72E-02		transporter
APOC2	1.72E-02	0.043	transporter
CASP1	1.73E-02		peptidase
CXCL1	1.74E-02		cytokine
VCP	1.74E-02		enzyme
HNRNPAB	1.74E-02		enzyme
NPY2R	1.74E-02		g-protein coupled receptor
GRN	1.74E-02		growth factor
PDGFRB	1.74E-02	0.010	kinase
HSPB8	1.74E-02		kinase
CTSG	1.74E-02		peptidase
DUSP14	1.74E-02		phosphatase
HIF3A	1.74E-02		transcription regulator
FOXF1	1.74E-02		transcription regulator
HNRNPD	1.74E-02		transcription regulator
IL15RA	1.74E-02		transmembrane receptor
TRAF5	1.74E-02		transporter
VDR	1.77E-02	0.032	transcription regulator
PGR	1.78E-02		ligand-dependent nuclear receptor
ERN1	1.84E-02		kinase
SGK1	1.87E-02		kinase
Rar	1.88E-02		group
FGF8	1.88E-02		growth factor
CALR	1.88E-02		transcription regulator
GABPA	1.88E-02		transcription regulator
BMP7	1.90E-02		growth factor
NR4A3	1.97E-02	0.033	ligand-dependent nuclear receptor
JUNB	1.97E-02		transcription regulator
TFAP2C	1.97E-02		transcription regulator
PLCG1	2.03E-02		enzyme
GNA13	2.03E-02		enzyme
SYK/ZAP	2.03E-02		group
FRS2	2.03E-02		kinase
BMX	2.03E-02		kinase
DOK1	2.03E-02		kinase
HHEX	2.03E-02		transcription regulator
ITGB4	2.03E-02		transmembrane receptor
HBEGF	2.04E-02		growth factor
CRH	2.08E-02		cytokine
Pro-inflammatory Cytokine	2.08E-02		group
ATM	2.08E-02		kinase
PRKAA1	2.14E-02		kinase
SLC13A1	2.14E-02		transporter
FASLG	2.20E-02		cytokine
ILK	2.20E-02	0.004	kinase
TEAD4	2.20E-02		transcription regulator
MSX2	2.20E-02		transcription regulator
CD80	2.20E-02		transmembrane receptor
TNFSF10	2.23E-02		cytokine
PARP1	2.23E-02		enzyme
KIT	2.23E-02		transmembrane receptor
MEF2C	2.32E-02	0.045	transcription regulator
IL37	2.34E-02		cytokine
PRDX2	2.34E-02		enzyme
PARK7	2.34E-02		enzyme
TRIM21	2.34E-02		enzyme
P2RY2	2.34E-02		g-protein coupled receptor
SPHK2	2.34E-02		kinase
ADAM15	2.34E-02		peptidase
Ptprd	2.34E-02		phosphatase
PTPRE	2.34E-02		phosphatase
APBB1	2.34E-02		transcription regulator
TFCP2	2.34E-02		transcription regulator
APOA4	2.34E-02		transporter
IKZF1	2.35E-02		transcription regulator
CD4	2.37E-02		transmembrane receptor
Sos	2.41E-02		group
GATA3	2.47E-02		transcription regulator
EGR3	2.55E-02		transcription regulator
SNAI1	2.61E-02		transcription regulator
ARNT2	2.66E-02		transcription regulator
PADI2	2.67E-02		enzyme
SPTLC2	2.67E-02		enzyme
ENPP2	2.67E-02	0.023	enzyme
BDKRB2	2.67E-02		g-protein coupled receptor
CNR2	2.67E-02		g-protein coupled receptor
Sod	2.67E-02		group
PLC	2.67E-02		group
MIR101	2.67E-02		group
MDK	2.67E-02		growth factor
ADRBK1	2.67E-02		kinase
DDR1	2.67E-02		kinase
PPP1R1B	2.67E-02		phosphatase
PLAGL1	2.67E-02		transcription regulator
BCL10	2.67E-02		transcription regulator
MAP3K14	2.70E-02		kinase
APC	2.72E-02		enzyme
IL23	2.73E-02		complex
CASZ1	2.73E-02		enzyme
PPARA	2.79E-02		ligand-dependent nuclear receptor
NR4A2	2.83E-02		ligand-dependent nuclear receptor
PPP3CA	2.83E-02		phosphatase
AKT2	2.92E-02		kinase
GHR	2.92E-02		transmembrane receptor
SPDEF	2.97E-02		transcription regulator
ATF3	2.97E-02		transcription regulator
ITGB3	2.97E-02		transmembrane receptor
RAF1	3.01E-02		kinase
CXCL2	3.02E-02		cytokine
CXCL3	3.02E-02		cytokine
SCGB1A1	3.02E-02		cytokine
RNASEL	3.02E-02		enzyme
CYP2J2	3.02E-02		enzyme
SUV39H1	3.02E-02		enzyme
CETP	3.02E-02		enzyme
PGF	3.02E-02		growth factor
INHBB	3.02E-02		growth factor
EPHB6	3.02E-02		kinase
Ren2	3.02E-02		peptidase
NT5E	3.02E-02		phosphatase
Gm21596/Hmgb1	3.02E-02		transcription regulator
FCGR1A	3.02E-02		transmembrane receptor
SIM1	3.09E-02		transcription regulator
FGF7	3.11E-02		growth factor
KCNE3	3.11E-02		ion channel
MAP2K3	3.11E-02		kinase
ADAM17	3.12E-02		peptidase
KAT2B	3.12E-02		transcription regulator
FOSL1	3.25E-02		transcription regulator
IL25	3.33E-02		cytokine
STK40	3.33E-02		kinase
RCE1	3.33E-02		peptidase
IRF6	3.33E-02		transcription regulator
Smad2/3-Smad4	3.38E-02		complex
Iga	3.38E-02		complex
IL-17f dimer	3.38E-02		complex
IL19	3.38E-02		cytokine
RAG2	3.38E-02		enzyme
ADRB3	3.38E-02		g-protein coupled receptor
Endothelin	3.38E-02		group
IRAK3	3.38E-02		kinase
PCSK1	3.38E-02		peptidase
Hmgb1	3.38E-02		transcription regulator
Tcf7	3.38E-02		transcription regulator
LGR4	3.38E-02		transmembrane receptor
LBP	3.38E-02		transporter
SPP1	3.39E-02		cytokine
FOXM1	3.39E-02		transcription regulator
Pdgfra-Pdgfrb	3.41E-02		complex
RAR-RXR	3.41E-02		complex
cytochrome-c oxidase	3.41E-02		complex
CCDC88B	3.41E-02		enzyme
SMPD3	3.41E-02		enzyme
KDM4B	3.41E-02		enzyme
DHCR24	3.41E-02		enzyme
PHLPP2	3.41E-02		enzyme
ACTC1	3.41E-02		enzyme
YARS	3.41E-02		enzyme
ABHD5	3.41E-02		enzyme
PDE4A	3.41E-02	0.005	enzyme
B4GALNT2	3.41E-02		enzyme
TIAM2	3.41E-02		enzyme
AGXT	3.41E-02		enzyme
CDO1	3.41E-02		enzyme
RAN	3.41E-02		enzyme
AZIN1	3.41E-02		enzyme
ADGRG1	3.41E-02		g-protein coupled receptor
FKHR	3.41E-02		group
PLA2	3.41E-02		group
INK4	3.41E-02		group
KIR	3.41E-02		group
FXYD5	3.41E-02		ion channel
CASK	3.41E-02		kinase
STK38L	3.41E-02		kinase
CASP10	3.41E-02		peptidase
Usp17la (includes others)	3.41E-02		peptidase
Acp5	3.41E-02		phosphatase
SUV39H2	3.41E-02		transcription regulator
ADNP	3.41E-02		transcription regulator
LMCD1	3.41E-02		transcription regulator
EDF1	3.41E-02		transcription regulator
STAG2	3.41E-02		transcription regulator
Sry	3.41E-02		transcription regulator
FUS	3.41E-02		transcription regulator
ITGB7	3.41E-02		transmembrane receptor
IL1RAPL1	3.41E-02		transmembrane receptor
LDLRAP1	3.41E-02		transporter
STAB1	3.41E-02		transporter
VPS33B	3.41E-02		transporter
RACGAP1	3.41E-02		transporter
AP2B1	3.41E-02		transporter
ZEB1	3.54E-02		transcription regulator
NFIB	3.54E-02		transcription regulator
KLF11	3.54E-02		transcription regulator
CD2	3.54E-02		transmembrane receptor
DNMT1	3.55E-02		enzyme
Notch	3.55E-02		group
CDKN1A	3.63E-02		kinase
SOX1	3.71E-02		transcription regulator
PIK3CG	3.76E-02		kinase
NME1	3.76E-02		kinase
ETV5	3.76E-02		transcription regulator
FDFT1	3.77E-02		enzyme
HMGA2	3.77E-02		enzyme
GPER1	3.77E-02		g-protein coupled receptor
ADRB1	3.77E-02		g-protein coupled receptor
TMSB4	3.77E-02		group
KLK5	3.77E-02		peptidase
TAF1	3.77E-02		transcription regulator
BARX2	3.77E-02		transcription regulator
NAB2	3.77E-02		transcription regulator
IRF4	3.97E-02		transcription regulator
SKIL	3.98E-02		transcription regulator
TLR8	3.98E-02		transmembrane receptor
MED1	4.08E-02		transcription regulator
NADPH oxidase	4.16E-02		complex
TNFSF14	4.16E-02		cytokine
PARP9	4.16E-02		enzyme
CCKBR	4.16E-02		g-protein coupled receptor
cyclooxygenase	4.16E-02		group
P2RX7	4.16E-02		ion channel
MAPK12	4.16E-02		kinase
GABPB1	4.16E-02		transcription regulator
MNT	4.16E-02		transcription regulator
KLF13	4.16E-02		transcription regulator
IFNAR1	4.16E-02		transmembrane receptor
CD69	4.16E-02		transmembrane receptor
TLR1	4.16E-02		transmembrane receptor
EPOR	4.16E-02		transmembrane receptor
HNF4A	4.17E-02		transcription regulator
PRKACA	4.21E-02		kinase
Hdac	4.31E-02		group
GMNN	4.38E-02		transcription regulator
CD36	4.45E-02		transmembrane receptor
SOX3	4.55E-02		transcription regulator
LOX	4.57E-02		enzyme
ZMPSTE24	4.57E-02		peptidase
PYCARD	4.57E-02		transcription regulator
HOXA5	4.57E-02		transcription regulator
OSMR	4.57E-02		transmembrane receptor
Klra7 (includes others)	4.57E-02		transmembrane receptor
TLR2	4.67E-02		transmembrane receptor
STAT2	4.69E-02		transcription regulator
CD86	4.69E-02		transmembrane receptor
IFN alpha/beta	4.74E-02		group
SNCA	4.92E-02		enzyme
FUT8	5.00E-02		enzyme
Tnf receptor	5.00E-02		group
JUN/JUNB/JUND	5.00E-02		group
MAPK13	5.00E-02		kinase
EBF2	5.00E-02		transcription regulator
SALL4	5.00E-02		transcription regulator
NOTCH4	5.00E-02	0.006	transcription regulator
ITGAM	5.00E-02		transmembrane receptor
ITGA2	5.00E-02		transmembrane receptor
