# Supplementary material for: Factor XIIIA—expressing inflammatory monocytes promote lung squamous cancer through fibrin cross-linking
Source: Nat Commun. 2018 May 18;9:1988. doi: 10.1038/s41467-018-04355-w (PMC5959879; doi:10.1038/s41467-018-04355-w)
Supplement: Supplementary file 14 — Supplementary Data 10 [file 41467_2018_4355_MOESM14_ESM.xlsx]

## Sheet: MBEC_LN4K1 v TCGA
Genes that are increased in LN4K1 and Secretory
TCGA LUSC Gene	Murine Gene Symbol	Murine Gene Description
AGXT2L2	Agxt2l2	alanine-glyoxylate aminotransferase 2-like 2
FKBP2	Fkbp2	FK506 binding protein 2
DGKZ	Dgkz	diacylglycerol kinase zeta
GPR25	Gpr25	G protein-coupled receptor 25
IER5L	Ier5l	immediate early response 5-like
SH2B2	Sh2b2	SH2B adaptor protein 2
ADAM21	Adam21	a disintegrin and metallopeptidase domain 21
BIRC2	Birc2	baculoviral IAP repeat-containing 2
DGAT2	Dgat2	diacylglycerol O-acyltransferase 2
ELOVL3	Elovl3	elongation of very long chain fatty acids (FEN1/Elo2, SUR4/Elo3, yeast)-like 3
BMP2	Bmp2	bone morphogenetic protein 2
NPTX1	Nptx1	neuronal pentraxin 1
DDIT4L	Ddit4l	DNA-damage-inducible transcript 4-like
ARRDC3	Arrdc3	arrestin domain containing 3
CP	Cp	ceruloplasmin
RARRES1	Rarres1	retinoic acid receptor responder (tazarotene induced) 1
SUCLG2	Suclg2	succinate-Coenzyme A ligase, GDP-forming, beta subunit
ADCY7	Adcy7	adenylate cyclase 7
ATP8B2	Atp8b2	ATPase, class I, type 8B, member 2
EXTL1	Extl1	exostoses (multiple)-like 1
FAM189A1	Fam189a1	family with sequence similarity 189, member A1
STRA6	Stra6	stimulated by retinoic acid gene 6
CAMK4	Camk4	calcium/calmodulin-dependent protein kinase IV
ANK1	Ank1	ankyrin 1, erythroid
EXOC3L2	Exoc3l2	exocyst complex component 3-like 2
MMRN2	Mmrn2	multimerin 2
ALDH1A3	Aldh1a3	aldehyde dehydrogenase family 1, subfamily A3
ELK3	Elk3	ELK3, member of ETS oncogene family
PTAFR	Ptafr	platelet-activating factor receptor
CD38	Cd38	CD38 antigen
FKBP11	Fkbp11	FK506 binding protein 11
CFH	Cfh	complement component factor h
DPYD	Dpyd	dihydropyrimidine dehydrogenase
FAM20A	Fam20a	family with sequence similarity 20, member A
IFITM2	Ifitm2	interferon induced transmembrane protein 2
RAB27A	Rab27a	RAB27A, member RAS oncogene family
ARHGEF3	Arhgef3	Rho guanine nucleotide exchange factor (GEF) 3
CLEC7A	Clec7a	C-type lectin domain family 7, member a
ESR1	Esr1	estrogen receptor 1 (alpha)
ACSL5	Acsl5	acyl-CoA synthetase long-chain family member 5
CCR2	Ccr2	chemokine (C-C motif) receptor 2
EVI2A	Evi2a	ecotropic viral integration site 2a
GZMK	Gzmk	granzyme K
GYPC	Gypc	glycophorin C
INPP5D	Inpp5d	inositol polyphosphate-5-phosphatase D
ITGB7	Itgb7	integrin beta 7
ZBP1	Zbp1	Z-DNA binding protein 1
GPR132	Gpr132	G protein-coupled receptor 132
WIPF1	Wipf1	WAS/WASL interacting protein family, member 1
LSP1	Lsp1	lymphocyte specific 1
MAP4K1	Map4k1	mitogen-activated protein kinase kinase kinase kinase 1
CHST11	Chst11	carbohydrate sulfotransferase 11
FMNL3	Fmnl3	formin-like 3
SH2B3	Sh2b3	SH2B adaptor protein 3
PLXND1	Plxnd1	plexin D1
LY75	Ly75	lymphocyte antigen 75
SNAI3	Snai3	snail homolog 3 (Drosophila)
PSTPIP1	Pstpip1	proline-serine-threonine phosphatase-interacting protein 1
CCL2	Ccl2	chemokine (C-C motif) ligand 2
TNF	Tnf	tumor necrosis factor
FXYD5	Fxyd5	FXYD domain-containing ion transport regulator 5
MLKL	Mlkl	mixed lineage kinase domain-like
FOXP1	Foxp1	forkhead box P1
CDK14	Cdk14	cyclin-dependent kinase 14
GAS1	Gas1	growth arrest specific 1
CDH11	Cdh11	cadherin 11
FBN1	Fbn1	fibrillin 1
BHLHE22	Bhlhe22	basic helix-loop-helix family, member e22
ZCCHC24	Zcchc24	zinc finger, CCHC domain containing 24
NAV3	Nav3	neuron navigator 3
IL1R1	Il1r1	interleukin 1 receptor, type I
PDGFRA	Pdgfra	platelet derived growth factor receptor, alpha polypeptide
GPR68	Gpr68	G protein-coupled receptor 68
RGS16	Rgs16	regulator of G-protein signaling 16
FES	Fes	feline sarcoma oncogene
RIPK3	Ripk3	receptor-interacting serine-threonine kinase 3
KCTD14	Kctd14	potassium channel tetramerisation domain containing 14
NINJ2	Ninj2	ninjurin 2
PRDM1	Prdm1	PR domain containing 1, with ZNF domain
RGL1	Rgl1	ral guanine nucleotide dissociation stimulator,-like 1
ST3GAL6	St3gal6	ST3 beta-galactoside alpha-2,3-sialyltransferase 6
SPRED1	Spred1	sprouty protein with EVH-1 domain 1, related sequence
DNAJC1	Dnajc1	DnaJ (Hsp40) homolog, subfamily C, member 1
MSRB2	Msrb2	methionine sulfoxide reductase B2
CASP1	Casp1	caspase 1
PSMB9	Psmb9	proteasome (prosome, macropain) subunit, beta type 9 (large multifunctional peptidase 2)
IFITM1	Ifitm1	interferon induced transmembrane protein 1
IFITM3	Ifitm3	interferon induced transmembrane protein 3
THG1L	Thg1l	tRNA-histidine guanylyltransferase 1-like (S. cerevisiae)
IL12RB2	Il12rb2	interleukin 12 receptor, beta 2
SIRT1	Sirt1	sirtuin 1 (silent mating type information regulation 2, homolog) 1 (S. cerevisiae)
CNTNAP1	Cntnap1	contactin associated protein-like 1
GLI3	Gli3	GLI-Kruppel family member GLI3
SEMA5A	Sema5a	sema domain, seven thrombospondin repeats (type 1 and type 1-like), , (semaphorin) 5A
PCDH7	Pcdh7	protocadherin 7
INPP1	Inpp1	inositol polyphosphate-1-phosphatase
NFKB1	Nfkb1	nuclear factor of kappa light polypeptide gene enhancer in B cells 1, p105
ADAMTSL3	Adamtsl3	ADAMTS-like 3
ATOH8	Atoh8	atonal homolog 8 (Drosophila)
PIGR	Pigr	polymeric immunoglobulin receptor
RTKN2	Rtkn2	rhotekin 2
RSPH1	Rsph1	radial spoke head 1 homolog (Chlamydomonas)
PSD4	Psd4	pleckstrin and Sec7 domain containing 4
ENPP3	Enpp3	ectonucleotide pyrophosphatase/phosphodiesterase 3
SLC14A1	Slc14a1	solute carrier family 14 (urea transporter), member 1
PTER	Pter	phosphotriesterase related
BACE2	Bace2	beta-site APP-cleaving enzyme 2
DUSP5	Dusp5	dual specificity phosphatase 5
BCAR3	Bcar3	breast cancer anti-estrogen resistance 3
ODF2L	Odf2l	outer dense fiber of sperm tails 2-like
KCNF1	Kcnf1	potassium voltage-gated channel, subfamily F, member 1
RTN2	Rtn2	reticulon 2 (Z-band associated protein)
PTPRU	Ptpru	protein tyrosine phosphatase, receptor type, U
TUBB3	Tubb3	tubulin, beta 3 class III
CRABP2	Crabp2	cellular retinoic acid binding protein II
CYB5R1	Cyb5r1	cytochrome b5 reductase 1
DSE	Dse	dermatan sulfate epimerase
TMEM45A	Tmem45a	transmembrane protein 45a
TGFBI	Tgfbi	transforming growth factor, beta induced
PLEK2	Plek2	pleckstrin 2
S100A3	S100a3	S100 calcium binding protein A3
XDH	Xdh	xanthine dehydrogenase
MMP28	Mmp28	matrix metallopeptidase 28 (epilysin)
MST1R	Mst1r	macrophage stimulating 1 receptor (c-met-related tyrosine kinase)
STEAP3	Steap3	STEAP family member 3
HELB	Helb	helicase (DNA) B
FOXC1	Foxc1	forkhead box C1
TTLL4	Ttll4	tubulin tyrosine ligase-like family, member 4
WDR35	Wdr35	WD repeat domain 35
PTPN1	Ptpn1	protein tyrosine phosphatase, non-receptor type 1
TRIM39	Trim39	tripartite motif-containing 39
Genes that are Increasd in MBEC and Classical Subtype
TCGA LUSC Gene	Murine Gene Symbol	Murine Gene Description
GIPC1	Gipc1	GIPC PDZ domain containing family, member 1
LPAR2	Lpar2	lysophosphatidic acid receptor 2
CDH1	Cdh1	cadherin 1
MARVELD2	Marveld2	MARVEL (membrane-associating) domain containing 2
CLTA	Clta	clathrin, light polypeptide (Lca)
FANCG	Fancg	Fanconi anemia, complementation group G
HYAL3	Hyal3	hyaluronoglucosaminidase 3
ERC2	Erc2	ELKS/RAB6-interacting/CAST family member 2
BNIP3	Bnip3	BCL2/adenovirus E1B interacting protein 3
PRELID2	Prelid2	PRELI domain containing 2
INSIG1	Insig1	insulin induced gene 1
COQ3	Coq3	coenzyme Q3 homolog, methyltransferase (yeast)
HSPA4L	Hspa4l	heat shock protein 4 like
PGM2	Pgm2	phosphoglucomutase 2
CHCHD10	Chchd10	coiled-coil-helix-coiled-coil-helix domain containing 10
DHRS11	Dhrs11	dehydrogenase/reductase (SDR family) member 11
MAPK12	Mapk12	mitogen-activated protein kinase 12
CORO6	Coro6	coronin 6
ADCY3	Adcy3	adenylate cyclase 3
FAM189B	Fam189b	family with sequence similarity 189, member B
UAP1L1	Uap1l1	UDP-N-acteylglucosamine pyrophosphorylase 1-like 1
RND2	Rnd2	Rho family GTPase 2
SLC29A4	Slc29a4	solute carrier family 29 (nucleoside transporters), member 4
DQX1	Dqx1	DEAQ RNA-dependent ATPase
GABRE	Gabre	gamma-aminobutyric acid (GABA) A receptor, subunit epsilon
IGSF11	Igsf11	immunoglobulin superfamily, member 11
SYNGR1	Syngr1	synaptogyrin 1
B3GNT5	B3gnt5	UDP-GlcNAc:betaGal beta-1,3-N-acetylglucosaminyltransferase 5
MCCC1	Mccc1	methylcrotonoyl-Coenzyme A carboxylase 1 (alpha)
ABCA5	Abca5	ATP-binding cassette, sub-family A (ABC1), member 5
PHLPP1	Phlpp1	PH domain and leucine rich repeat protein phosphatase 1
ENTPD3	Entpd3	ectonucleoside triphosphate diphosphohydrolase 3
EPHB3	Ephb3	Eph receptor B3
NDRG4	Ndrg4	N-myc downstream regulated gene 4
DMRT2	Dmrt2	doublesex and mab-3 related transcription factor 2
FGFBP1	Fgfbp1	fibroblast growth factor binding protein 1
HAP1	Hap1	huntingtin-associated protein 1
TUFT1	Tuft1	tuftelin 1
EXOC6B	Exoc6b	exocyst complex component 6B
SESN3	Sesn3	sestrin 3
F2RL1	F2rl1	coagulation factor II (thrombin) receptor-like 1
OSBPL6	Osbpl6	oxysterol binding protein-like 6
LY6G6C	Ly6g6c	lymphocyte antigen 6 complex, locus G6C
XPA	Xpa	xeroderma pigmentosum, complementation group A
WDFY2	Wdfy2	WD repeat and FYVE domain containing 2
ATXN10	Atxn10	ataxin 10
LYPD6B	Lypd6b	LY6/PLAUR domain containing 6B
WNT7B	Wnt7b	wingless-related MMTV integration site 7B
CREG1	Creg1	cellular repressor of E1A-stimulated genes 1
LYPLAL1	Lyplal1	lysophospholipase-like 1
GCNT2	Gcnt2	glucosaminyl (N-acetyl) transferase 2, I-branching enzyme
CPLX2	Cplx2	complexin 2
ABHD3	Abhd3	abhydrolase domain containing 3
EPHX1	Ephx1	epoxide hydrolase 1, microsomal
ALDH3A1	Aldh3a1	aldehyde dehydrogenase family 3, subfamily A1
ALDH3A2	Aldh3a2	aldehyde dehydrogenase family 3, subfamily A2
PGD	Pgd	phosphogluconate dehydrogenase
OSGIN1	Osgin1	oxidative stress induced growth inhibitor 1
TALDO1	Taldo1	transaldolase 1
TPD52L1	Tpd52l1	tumor protein D52-like 1
VSIG10	Vsig10	V-set and immunoglobulin domain containing 10
ZDHHC2	Zdhhc2	zinc finger, DHHC domain containing 2
PGRMC1	Pgrmc1	progesterone receptor membrane component 1
PFN2	Pfn2	profilin 2
RNF13	Rnf13	ring finger protein 13
TMEM38B	Tmem38b	transmembrane protein 38B
KCNK1	Kcnk1	potassium channel, subfamily K, member 1
SPG20	Spg20	spastic paraplegia 20, spartin (Troyer syndrome) homolog (human)
PAWR	Pawr	PRKC, apoptosis, WT1, regulator
PPME1	Ppme1	protein phosphatase methylesterase 1
NGF	Ngf	nerve growth factor
ST3GAL3	St3gal3	ST3 beta-galactoside alpha-2,3-sialyltransferase 3
RAB12	Rab12	RAB12, member RAS oncogene family
NPEPPS	Npepps	aminopeptidase puromycin sensitive
RFFL	Rffl	ring finger and FYVE like domain containing protein
TOM1L1	Tom1l1	target of myb1-like 1 (chicken)
TRMT2B	Trmt2b	TRM2 tRNA methyltransferase 2B
CAMKK1	Camkk1	calcium/calmodulin-dependent protein kinase kinase 1, alpha
IKBKG	Ikbkg	inhibitor of kappaB kinase gamma
BAIAP2	Baiap2	brain-specific angiogenesis inhibitor 1-associated protein 2
PPL	Ppl	periplakin
TGM1	Tgm1	transglutaminase 1, K polypeptide
PPP1R13B	Ppp1r13b	protein phosphatase 1, regulatory (inhibitor) subunit 13B
SMAD3	Smad3	SMAD family member 3
VSIG10L	Vsig10l	ZV-set and immunoglobulin domain containing 10 like
