# Supplementary material for: Factor XIIIA—expressing inflammatory monocytes promote lung squamous cancer through fibrin cross-linking
Source: Nat Commun. 2018 May 18;9:1988. doi: 10.1038/s41467-018-04355-w (PMC5959879; doi:10.1038/s41467-018-04355-w)
Supplement: Supplementary file 15 — Supplementary Data 11 [file 41467_2018_4355_MOESM15_ESM.xls]

## Sheet: lusc.calls.20140324.csv
	prediction	score_1	score_2	score_3	score_4	subtype
TCGA-77-7337-01A-21R-2045-07	4	-0.380657	-0.150591	-0.124267	0.653549	basal
TCGA-77-7139-01A-11R-2045-07	2	0.0231741	0.60001	-0.50883	-0.282829	classical
TCGA-63-7022-01A-11R-1949-07	3	0.174085	-0.60214	0.626973	-0.00726437	secretory
TCGA-43-6647-01A-11R-1820-07	3	-0.000539299	-0.606852	0.384528	0.296306	secretory
TCGA-56-6546-01A-11R-1820-07	3	0.611501	-0.577567	0.713847	-0.307243	secretory
TCGA-85-6561-01A-11R-1820-07	2	-0.499618	0.344266	-0.134357	0.0700882	classical
TCGA-70-6723-01A-11R-1820-07	2	-0.00439683	0.698228	-0.543945	-0.405944	classical
TCGA-39-5019-01A-01R-1820-07	2	-0.205532	0.308369	-0.244748	0.0146319	classical
TCGA-18-4721-01A-01R-1443-07	2	0.279881	0.427507	-0.0194013	-0.675418	classical
TCGA-33-4579-01A-01R-1443-07	1	0.455385	-0.321473	0.388353	-0.255451	primitive
TCGA-33-6738-01A-11R-1949-07	1	0.324473	0.0882451	0.131288	-0.210568	primitive
TCGA-66-2777-01A-01R-1201-07	3	-0.120147	0.0255668	0.165949	0.0499206	secretory
TCGA-85-6798-01A-11R-1949-07	2	0.0711437	0.655501	-0.592962	-0.343503	classical
TCGA-79-5596-01A-31R-1949-07	2	-0.219231	0.671835	-0.681493	-0.0433289	classical
TCGA-66-2765-01A-01R-0851-07	4	-0.383681	-0.443664	0.133476	0.639398	basal
TCGA-37-4132-01A-01R-1100-07	1	0.729381	-0.248408	0.540719	-0.565122	primitive
TCGA-66-2770-01A-01R-0851-07	2	-0.232801	0.629908	-0.238348	-0.299788	classical
TCGA-37-4141-01A-02R-1100-07	1	0.727491	-0.405694	0.615248	-0.437902	primitive
TCGA-21-5787-01A-01R-1635-07	3	0.413829	-0.682398	0.725055	-0.0263895	secretory
TCGA-22-5471-01A-01R-1635-07	2	-0.0821265	0.255368	-0.228236	-0.170614	classical
TCGA-33-4547-01A-01R-1201-07	4	-0.118102	-0.0951068	0.012584	0.446302	basal
TCGA-39-5036-01A-01R-1443-07	2	-0.258561	0.684056	-0.560332	-0.0894368	classical
TCGA-37-3783-01A-01R-1201-07	4	-0.332561	-0.434912	0.160004	0.583964	basal
TCGA-66-2789-01A-01R-0980-07	3	0.146324	-0.452484	0.342187	0.169011	secretory
TCGA-22-5489-01A-01R-1635-07	3	0.437945	-0.590903	0.679913	-0.170555	secretory
TCGA-66-2790-01A-01R-0980-07	3	0.478208	-0.606734	0.592881	0.0618693	secretory
TCGA-18-3408-01A-01R-0980-07	2	-0.176223	0.513741	-0.266603	-0.252952	classical
TCGA-18-3414-01A-01R-0980-07	4	-0.21747	-0.391881	0.0555185	0.650107	basal
TCGA-37-4130-01A-01R-1100-07	3	0.552696	-0.389146	0.638669	-0.390067	secretory
TCGA-21-1081-01A-01R-0692-07	4	-0.0764318	0.153629	-0.339221	0.237952	basal
TCGA-46-3766-01A-01R-0980-07	3	0.0601587	-0.667501	0.666364	0.134392	secretory
TCGA-66-2792-01A-01R-0980-07	2	-0.0641176	0.581712	-0.565607	-0.165765	classical
TCGA-63-5128-01A-01R-1443-07	2	-0.21044	0.547698	-0.60705	0.0180173	classical
TCGA-22-5478-01A-01R-1635-07	3	0.289643	-0.600015	0.415126	0.280383	secretory
TCGA-43-5668-01A-01R-1635-07	3	0.57367	-0.480443	0.680235	-0.394014	secretory
TCGA-66-2754-01A-01R-0980-07	1	0.700493	-0.343907	0.460875	-0.453809	primitive
TCGA-22-1011-01A-01R-0692-07	4	-0.246758	-0.451816	0.224801	0.627632	basal
TCGA-34-5234-01A-01R-1635-07	3	-0.233696	-0.410311	0.428499	0.365375	secretory
TCGA-22-5477-01A-01R-1635-07	2	0.347812	0.56064	-0.246218	-0.697601	classical
TCGA-21-1071-01A-01R-0692-07	2	-0.0663521	0.212458	-0.0292169	0.00869172	classical
TCGA-22-5474-01A-01R-1635-07	2	0.104485	0.359093	-0.00448118	-0.385315	classical
TCGA-34-5236-01A-21R-1820-07	2	-0.382022	0.285482	-0.274355	0.231251	classical
TCGA-21-1077-01A-01R-0692-07	2	-0.17172	0.522767	-0.419057	0.0327366	classical
TCGA-60-2722-01A-01R-0851-07	2	-0.195278	0.427577	-0.571369	0.0370482	classical
TCGA-43-2578-01A-01R-0851-07	1	0.698348	-0.195457	0.483816	-0.539987	primitive
TCGA-66-2759-01A-01R-0851-07	2	-0.540812	0.354882	-0.389379	0.330977	classical
TCGA-60-2720-01A-01R-0851-07	4	-0.0329257	-0.632039	0.371046	0.474875	basal
TCGA-66-2778-01A-02R-0851-07	4	-0.382324	-0.177842	-0.017121	0.552277	basal
TCGA-96-7545-01A-21R-2045-07	2	-0.032882	0.254519	0.0550797	-0.354136	classical
TCGA-33-4532-01A-01R-1201-07	2	-0.0680535	0.608632	-0.482764	-0.116297	classical
TCGA-98-7454-01A-11R-2045-07	3	0.23844	-0.697888	0.695662	0.025232	secretory
TCGA-22-4591-01A-01R-1201-07	1	0.311358	0.101794	0.0305426	-0.217373	primitive
TCGA-22-4594-01A-01R-1201-07	3	0.636264	-0.433892	0.695376	-0.386168	secretory
TCGA-37-5819-01A-01R-1635-07	1	0.74192	-0.355307	0.566228	-0.495609	primitive
TCGA-39-5030-01A-01R-1443-07	3	0.380667	-0.53009	0.65067	-0.256888	secretory
TCGA-90-7964-01A-21R-2187-07	3	-0.0366791	-0.158505	0.22379	0.203163	secretory
TCGA-21-5783-01A-41R-2187-07	1	0.302301	-0.533883	0.265844	0.213606	primitive
TCGA-22-4605-01A-21R-2125-07	4	-0.542553	0.295799	-0.211093	0.381901	basal
TCGA-68-7756-01A-11R-2125-07	2	-0.429862	0.33252	-0.254907	0.275632	classical
TCGA-52-7809-01A-21R-2125-07	1	0.655343	-0.464407	0.443528	-0.20339	primitive
TCGA-33-4589-01A-01R-1443-07	4	-0.428218	-0.00900593	-0.142142	0.403456	basal
TCGA-85-8584-01A-11R-2403-07	3	0.420231	-0.487936	0.703396	-0.164864	secretory
TCGA-85-8071-01A-11R-2247-07	2	-0.0254427	0.533701	-0.521854	-0.22617	classical
TCGA-85-8582-01A-21R-2403-07	4	-0.165391	-0.36076	0.122044	0.504267	basal
TCGA-77-8145-01A-11R-2247-07	4	-0.111737	-0.0836145	-0.242527	0.578879	basal
TCGA-77-8131-01A-11R-2247-07	3	-0.104597	-0.707691	0.616432	0.320926	secretory
TCGA-56-8628-01A-11R-2403-07	3	0.249394	-0.552033	0.581043	0.0372089	secretory
TCGA-22-1005-01A-01R-0692-07	3	0.422663	-0.683402	0.876442	-0.111934	secretory
TCGA-43-8115-01A-11R-2247-07	3	0.423146	-0.468517	0.558617	-0.159989	secretory
TCGA-43-8116-01A-11R-2247-07	1	0.379444	-0.44355	0.343749	-0.00265936	primitive
TCGA-39-5022-01A-21R-1820-07	3	0.212358	-0.296624	0.613282	-0.231933	secretory
TCGA-96-8170-01A-11R-2296-07	4	-0.365082	-0.280346	0.107177	0.660532	basal
TCGA-85-8355-01A-11R-2296-07	2	-0.000979403	0.212264	0.099307	-0.439874	classical
TCGA-85-8277-01A-11R-2296-07	2	0.0262573	0.642057	-0.367374	-0.393766	classical
TCGA-85-8350-01A-11R-2296-07	3	0.15367	-0.552836	0.364575	0.264661	secretory
TCGA-77-8130-01A-11R-2247-07	4	-0.224303	-0.28401	-0.0403771	0.487385	basal
TCGA-68-8251-01A-11R-2296-07	1	0.437168	-0.451235	0.390619	-0.168767	primitive
TCGA-56-8309-01A-11R-2296-07	3	0.297934	-0.356868	0.486282	-0.366197	secretory
TCGA-56-8307-01A-11R-2296-07	1	0.482325	-0.386232	0.441056	-0.358509	primitive
TCGA-58-8388-01A-11R-2326-07	1	0.585052	-0.459832	0.568599	-0.387855	primitive
TCGA-58-8392-01A-11R-2326-07	2	-0.268079	0.722961	-0.696466	-0.0068502	classical
TCGA-85-8351-01A-11R-2296-07	3	0.216199	-0.597411	0.338328	0.211374	secretory
TCGA-94-8491-01A-11R-2326-07	4	-0.204939	-0.21738	0.0743698	0.271255	basal
TCGA-43-A474-01A-11R-A24H-07	2	-0.195158	0.613301	-0.65677	0.0603707	classical
TCGA-43-A475-01A-11R-A24H-07	1	0.345047	0.171376	0.243511	-0.692099	primitive
TCGA-68-7757-01B-11R-2296-07	4	-0.0361174	-0.12735	0.00507862	0.281527	basal
TCGA-68-8250-01A-11R-2296-07	3	0.370866	-0.290527	0.483866	-0.222252	secretory
TCGA-56-A4ZK-01A-11R-A262-07	2	-0.229636	0.559956	-0.380093	-0.0785103	classical
TCGA-98-A53D-01A-32R-A262-07	3	0.405258	-0.69638	0.853364	-0.152377	secretory
TCGA-98-A53A-01A-11R-A262-07	2	0.303031	0.54914	-0.341752	-0.573218	classical
TCGA-98-A53B-01A-11R-A262-07	3	0.0749996	-0.501891	0.413939	0.284356	secretory
TCGA-85-A511-01A-21R-A262-07	4	-0.150953	-0.069296	0.0250515	0.381799	basal
TCGA-63-A5MT-01A-21R-A26W-07	3	0.250998	-0.560071	0.546047	0.130654	secretory
TCGA-NK-A5CR-01A-11R-A26W-07	2	-0.0887841	0.710033	-0.671364	-0.177159	classical
TCGA-NC-A5HO-01A-11R-A26W-07	4	-0.38972	0.327029	-0.366823	0.374347	basal
TCGA-NC-A5HD-01A-11R-A26W-07	2	0.175272	0.258473	-0.400226	0.0399235	classical
TCGA-NK-A5D1-01A-11R-A26W-07	1	0.723332	-0.330469	0.5046	-0.495138	primitive
TCGA-NK-A5CT-01A-31R-A26W-07	4	-0.0916296	-0.495055	0.26656	0.44832	basal
TCGA-NK-A5CX-01A-11R-A26W-07	4	-0.485645	-0.250309	-0.0784535	0.768058	basal
TCGA-NC-A5HE-01A-11R-A26W-07	3	0.413104	-0.187397	0.572806	-0.46009	secretory
TCGA-85-A4CL-01A-41R-A26W-07	2	-0.0378246	0.519081	-0.309035	-0.230511	classical
TCGA-21-A5DI-01A-31R-A26W-07	4	-0.309339	-0.0307667	-0.294618	0.579156	basal
TCGA-NC-A5HK-01A-11R-A26W-07	3	0.340806	-0.496352	0.45823	0.0211799	secretory
TCGA-NC-A5HI-01A-11R-A26W-07	4	-0.267488	0.233653	-0.498418	0.435212	basal
TCGA-77-A5GB-01B-11R-A27Q-07	4	-0.414488	-0.360956	0.0354951	0.658092	basal
TCGA-77-A5GA-01A-11R-A27Q-07	2	-0.274882	0.682526	-0.549174	0.0576466	classical
TCGA-94-A5I6-01A-21R-A27Q-07	2	-0.0576576	0.688102	-0.545188	-0.16217	classical
TCGA-63-A5MR-01A-31R-A27Q-07	4	-0.478735	-0.0743971	-0.210443	0.647285	basal
TCGA-56-A5DR-01A-11R-A27Q-07	4	-0.258289	0.210826	-0.265954	0.278509	basal
TCGA-34-A5IX-01A-12R-A27Q-07	4	-0.277839	-0.418752	0.051735	0.614893	basal
TCGA-37-A5EM-01A-21R-A27Q-07	4	-0.11587	-0.243674	0.0487311	0.197106	basal
TCGA-22-A5C4-01A-12R-A27Q-07	1	0.370037	-0.257738	0.274062	-0.321337	primitive
TCGA-O2-A5IB-01A-11R-A27Q-07	1	0.695094	-0.408957	0.370882	-0.254793	primitive
TCGA-77-7335-01A-11R-2045-07	3	0.00369568	-0.137437	0.260357	-0.214029	secretory
TCGA-77-7338-01A-11R-2045-07	4	-0.560672	0.364466	-0.374011	0.43661	basal
TCGA-77-7463-01A-11R-2045-07	2	-0.324697	0.394245	-0.415528	0.23397	classical
TCGA-77-7142-01A-11R-2045-07	1	0.253606	0.0457006	0.0524078	-0.379623	primitive
TCGA-92-7341-01A-31R-2045-07	2	-0.111819	0.716152	-0.590434	-0.188949	classical
TCGA-77-7140-01A-41R-2045-07	2	-0.0872055	0.61643	-0.566306	-0.196559	classical
TCGA-77-7465-01A-11R-2045-07	3	0.46424	-0.450891	0.508336	-0.243002	secretory
TCGA-60-2704-01A-11R-2045-07	3	0.148659	-0.521928	0.573776	-0.0511259	secretory
TCGA-56-7221-01A-11R-2045-07	2	-0.170871	0.58567	-0.570486	-0.0338292	classical
TCGA-77-6843-01A-11R-1949-07	2	0.213669	0.660885	-0.458485	-0.451145	classical
TCGA-77-6842-01A-11R-1949-07	3	0.451605	-0.428299	0.591883	-0.360605	secretory
TCGA-63-7023-01A-11R-1949-07	1	0.247172	0.171687	-0.193877	-0.3078	primitive
TCGA-70-6722-01A-11R-1820-07	3	0.131559	-0.754927	0.639142	0.159075	secretory
TCGA-60-2709-01A-21R-1820-07	3	0.319029	-0.0103057	0.462726	-0.625875	secretory
TCGA-85-6560-01A-11R-1820-07	1	0.735415	-0.47708	0.637393	-0.44984	primitive
TCGA-39-5024-01A-21R-1820-07	4	-0.417895	-0.171117	-0.171458	0.722871	basal
TCGA-39-5027-01A-21R-1820-07	2	0.000702227	0.746644	-0.613918	-0.348204	classical
TCGA-22-4613-01A-01R-1443-07	2	0.174133	0.378986	-0.194565	-0.574787	classical
TCGA-22-5481-01A-31R-1949-07	1	0.717581	-0.373382	0.595194	-0.570383	primitive
TCGA-66-2793-01A-01R-1201-07	1	0.415504	-0.107204	-0.0743477	-0.0360039	primitive
TCGA-94-7033-01A-11R-1949-07	4	-0.123444	0.0374168	-0.218929	0.177486	basal
TCGA-66-2763-01A-01R-0851-07	4	-0.276963	-0.0962307	-0.056071	0.475683	basal
TCGA-37-4133-01A-01R-1100-07	2	0.195133	0.252182	-0.0177874	-0.341747	classical
TCGA-33-4538-01A-01R-1201-07	2	-0.312872	0.751005	-0.636304	-0.0328677	classical
TCGA-18-5592-01A-01R-1635-07	2	-0.174711	0.627367	-0.549009	-0.118992	classical
TCGA-34-5240-01A-01R-1443-07	2	0.0259692	0.623062	-0.424446	-0.433822	classical
TCGA-33-4582-01A-01R-1443-07	4	0.0838734	0.142227	-0.289701	0.14824	basal
TCGA-21-5786-01A-01R-1635-07	4	0.0946383	-0.454184	0.116469	0.390023	basal
TCGA-39-5035-01A-01R-1443-07	3	0.0562474	-0.56224	0.456989	0.218961	secretory
TCGA-39-5016-01A-01R-1443-07	2	0.0050674	0.579514	-0.298398	-0.509102	classical
TCGA-39-5029-01A-01R-1443-07	4	-0.258534	-0.0187087	-0.0476153	0.29251	basal
TCGA-39-5037-01A-01R-1443-07	2	-0.149978	0.683655	-0.654425	-0.0736603	classical
TCGA-66-2734-01A-01R-0980-07	4	-0.3772	-0.465197	0.111099	0.703166	basal
TCGA-46-3767-01A-01R-0980-07	3	-0.00892125	-0.742767	0.612619	0.429786	secretory
TCGA-18-3409-01A-01R-0980-07	3	0.331526	-0.476461	0.543432	-0.258539	secretory
TCGA-66-2737-01A-01R-0980-07	2	-0.10375	0.390986	-0.0962829	-0.164591	classical
TCGA-56-1622-01A-01R-0692-07	2	0.124991	0.135966	-0.263859	0.114244	classical
TCGA-22-5473-01A-01R-1635-07	2	0.0186437	0.742494	-0.445156	-0.445357	classical
TCGA-21-1079-01A-01R-0692-07	4	-0.144212	-0.302541	-0.0310126	0.394945	basal
TCGA-22-5492-01A-01R-1635-07	3	-0.0338493	-0.431814	0.393983	0.310318	secretory
TCGA-22-1016-01A-01R-0692-07	3	0.248202	-0.723177	0.617827	0.102539	secretory
TCGA-22-0940-01A-01R-0692-07	3	0.0360319	-0.449831	0.506476	0.121019	secretory
TCGA-18-3419-01A-01R-0980-07	4	-0.0802513	-0.27534	0.119616	0.437811	basal
TCGA-22-1012-01A-01R-0692-07	2	-0.15782	0.31873	-0.395416	0.123146	classical
TCGA-22-5485-01A-01R-1635-07	2	0.00824625	0.688379	-0.386297	-0.437652	classical
TCGA-22-1017-01A-01R-0692-07	3	0.581466	-0.603951	0.795725	-0.256929	secretory
TCGA-18-3416-01A-01R-0980-07	2	0.148811	0.398276	-0.0599558	-0.584415	classical
TCGA-21-1070-01A-01R-0692-07	4	-0.330027	-0.340597	0.262707	0.554339	basal
TCGA-21-1075-01A-01R-0692-07	2	-0.109511	0.707157	-0.679275	-0.08353	classical
TCGA-34-5232-01A-21R-1820-07	4	-0.425707	0.140725	-0.133423	0.319443	basal
TCGA-56-5897-01A-11R-1635-07	4	-0.431838	-0.0616028	0.0916285	0.425515	basal
TCGA-60-2706-01A-01R-0851-07	1	0.646382	-0.26155	0.592114	-0.506808	primitive
TCGA-21-1076-01A-01R-0692-07	3	-0.0619138	-0.0975898	0.394649	-0.320333	secretory
TCGA-21-1072-01A-01R-0692-07	2	-0.185421	0.62409	-0.580085	-0.038887	classical
TCGA-34-5231-01A-21R-1820-07	1	0.296456	0.104151	-0.0590959	-0.452796	primitive
TCGA-66-2786-01A-01R-0851-07	3	0.166373	-0.560252	0.497629	0.0571995	secretory
TCGA-60-2710-01A-01R-0851-07	2	-0.0934737	0.507871	-0.194404	-0.381181	classical
TCGA-34-2596-01A-01R-0851-07	2	0.23351	0.55017	-0.225723	-0.577006	classical
TCGA-60-2707-01A-01R-0851-07	4	-0.521407	-0.288581	0.0509545	0.785699	basal
TCGA-60-2719-01A-01R-0851-07	1	0.221938	0.0388162	-0.0742157	0.0182923	primitive
TCGA-60-2723-01A-01R-0851-07	2	-0.0104869	0.407749	-0.170304	-0.290827	classical
TCGA-60-2724-01A-01R-0851-07	4	-0.370684	0.0299036	-0.320808	0.549126	basal
TCGA-22-4596-01A-01R-1201-07	3	0.375777	-0.70952	0.895014	-0.0212879	secretory
TCGA-96-7544-01A-11R-2045-07	4	-0.367952	0.0254935	-0.197094	0.463416	basal
TCGA-56-7822-01A-11R-2125-07	4	-0.462991	-0.10964	-0.104079	0.522881	basal
TCGA-56-7731-01A-11R-2125-07	4	-0.134835	-0.595156	0.453529	0.536585	basal
TCGA-85-7710-01A-11R-2125-07	4	-0.183477	-0.419478	0.12034	0.489566	basal
TCGA-94-7943-01A-11R-2187-07	1	0.619665	-0.22137	0.447029	-0.334861	primitive
TCGA-77-8008-01A-21R-2187-07	4	-0.311065	-0.533108	0.328863	0.531502	basal
TCGA-33-4587-01A-11R-2125-07	1	0.708936	-0.433626	0.441205	-0.357367	primitive
TCGA-85-7698-01A-11R-2125-07	2	-0.0588608	0.69127	-0.412488	-0.533317	classical
TCGA-90-7769-01A-11R-2125-07	2	-0.35816	0.641859	-0.701588	0.108776	classical
TCGA-85-7843-01A-11R-2125-07	2	-0.478683	0.378729	-0.455265	0.324514	classical
TCGA-39-5040-01A-21R-2125-07	1	0.624339	-0.554181	0.582911	-0.311365	primitive
TCGA-85-8072-01A-31R-2247-07	2	0.170111	0.459572	-0.0441465	-0.575103	classical
TCGA-85-8580-01A-31R-2403-07	2	-0.206062	0.510569	-0.48652	0.0140024	classical
TCGA-77-8154-01A-11R-2247-07	2	-0.216175	0.445249	-0.583992	0.240683	classical
TCGA-77-8153-01A-11R-2403-07	2	-0.141073	0.703792	-0.717809	-0.118583	classical
TCGA-77-8138-01A-11R-2247-07	3	0.0792002	-0.517345	0.50593	0.180482	secretory
TCGA-56-8626-01A-11R-2403-07	4	0.0270236	-0.590284	0.326029	0.372002	basal
TCGA-56-8629-01A-11R-2403-07	4	0.0390627	0.0230718	-0.0629104	0.103236	basal
TCGA-43-8118-01A-11R-2403-07	4	-0.209517	-0.0762573	0.0437086	0.126728	basal
TCGA-43-6773-01A-41R-1949-07	3	0.118671	0.091813	0.27813	-0.501353	secretory
TCGA-94-8035-01A-11R-2247-07	4	-0.358927	0.164335	-0.494915	0.521468	basal
TCGA-85-8048-01A-11R-2247-07	3	0.423762	-0.656886	0.762682	-0.201711	secretory
TCGA-92-8065-01A-11R-2247-07	4	-0.189833	-0.289398	0.145805	0.291485	basal
TCGA-96-8169-01A-11R-2296-07	4	0.00347875	-0.457638	0.343813	0.375436	basal
TCGA-98-8020-01A-11R-2247-07	4	-0.198438	-0.533793	0.194273	0.460602	basal
TCGA-98-8021-01A-11R-2247-07	4	0.0161975	-0.0341013	-0.155585	0.189213	basal
TCGA-56-8304-01A-11R-2326-07	4	-0.392271	0.189913	-0.424253	0.469027	basal
TCGA-34-8455-01A-11R-2326-07	4	-0.448778	-0.0700475	-0.180856	0.536072	basal
TCGA-34-8454-01A-11R-2326-07	4	-0.348735	-0.452074	0.263107	0.601303	basal
TCGA-85-8479-01A-11R-2326-07	4	-0.302894	0.12112	-0.442985	0.468878	basal
TCGA-58-A46M-01A-11R-A24H-07	2	0.158654	0.422356	-0.109836	-0.530788	classical
TCGA-58-A46L-01A-11R-A24H-07	2	-0.116139	0.232224	-0.283036	-0.0809528	classical
TCGA-LA-A446-01A-21R-A24Z-07	2	-0.0877054	0.745385	-0.521527	-0.327701	classical
TCGA-85-A4JC-01A-11R-A24Z-07	4	-0.404365	-0.361934	-0.0170205	0.804828	basal
TCGA-85-A50M-01A-21R-A262-07	3	0.218618	-0.642421	0.561353	0.239361	secretory
TCGA-85-A4QQ-01A-41R-A262-07	4	-0.320515	-0.177744	-0.220297	0.511128	basal
TCGA-68-A59I-01A-11R-A262-07	4	0.0120172	-0.364307	0.100449	0.446658	basal
TCGA-33-A4WN-01A-11R-A262-07	2	-0.268153	0.619694	-0.610148	0.0996076	classical
TCGA-85-A50Z-01A-21R-A262-07	4	-0.176731	-0.285831	0.125288	0.452384	basal
TCGA-98-A538-01A-11R-A262-07	4	-0.238275	0.0167733	-0.307679	0.413782	basal
TCGA-85-A510-01A-11R-A26W-07	1	0.740057	-0.431043	0.656049	-0.515851	primitive
TCGA-NC-A5HM-01A-12R-A26W-07	4	-0.099863	-0.209314	-0.0795744	0.470271	basal
TCGA-43-A56V-01A-11R-A26W-07	4	-0.421094	0.149944	-0.367045	0.630218	basal
TCGA-NC-A5HG-01A-11R-A26W-07	4	-0.0748939	0.0100628	-0.285037	0.17319	basal
TCGA-85-A512-01A-11R-A26W-07	2	-0.146706	0.601415	-0.583931	-0.114856	classical
TCGA-63-A5MU-01A-11R-A26W-07	2	-0.30009	0.664498	-0.688919	0.095353	classical
TCGA-63-A5MS-01A-11R-A26W-07	3	0.328244	-0.503759	0.589782	-0.119302	secretory
TCGA-NC-A5HT-01A-11R-A26W-07	2	0.255242	0.306065	-0.33913	-0.29284	classical
TCGA-L3-A524-01A-11R-A262-07	2	0.370658	0.542089	-0.300258	-0.629264	classical
TCGA-O2-A52S-01A-11R-A262-07	1	0.503205	0.198974	0.0671988	-0.580235	primitive
TCGA-94-A4VJ-01A-11R-A24Z-07	4	-0.27824	-0.259853	-0.0371564	0.649395	basal
TCGA-96-A4JK-01A-11R-A24Z-07	2	0.184462	0.601916	-0.296239	-0.595466	classical
TCGA-NC-A5HJ-01A-11R-A26W-07	3	0.672477	-0.5247	0.784524	-0.465992	secretory
TCGA-63-A5MM-01A-11R-A26W-07	3	0.00128871	-0.66287	0.586053	0.219414	secretory
TCGA-85-A5B5-01A-21R-A26W-07	2	0.0473939	0.614167	-0.531881	-0.383962	classical
TCGA-77-A5G7-01B-11R-A27Q-07	4	0.0181855	0.188266	-0.359119	0.209619	basal
TCGA-77-A5G3-01A-31R-A27Q-07	2	-0.0514497	0.6413	-0.617606	-0.298363	classical
TCGA-56-7582-01A-11R-2045-07	2	-0.36859	0.729019	-0.599731	-0.0250412	classical
TCGA-77-7138-01A-41R-2045-07	4	-0.210505	-0.441209	0.0542741	0.542754	basal
TCGA-92-7340-01A-21R-2045-07	4	-0.3919	-0.342889	0.125243	0.551923	basal
TCGA-56-7580-01A-11R-2045-07	4	0.160375	-0.292952	0.00152435	0.240749	basal
TCGA-77-7141-01A-11R-2045-07	2	0.139063	0.55679	-0.433093	-0.396565	classical
TCGA-63-7021-01A-11R-1949-07	4	-0.581447	0.24996	-0.294146	0.389081	basal
TCGA-56-5898-01A-11R-1635-07	2	-0.386679	0.330322	-0.270353	0.108727	classical
TCGA-63-6202-01A-11R-1820-07	3	0.520512	-0.641256	0.78681	-0.223787	secretory
TCGA-43-6771-01A-11R-1820-07	4	-0.169201	-0.348767	0.109086	0.401185	basal
TCGA-33-4566-01A-01R-1443-07	3	0.0991952	-0.449938	0.432873	0.069761	secretory
TCGA-18-3417-01A-01R-1443-07	3	0.00274487	-0.283687	0.220526	0.144145	secretory
TCGA-22-4599-01A-01R-1443-07	1	0.245628	0.245182	0.084947	-0.575078	primitive
TCGA-22-4601-01A-01R-1443-07	2	0.280198	0.488065	-0.201011	-0.538254	classical
TCGA-66-2794-01A-01R-1201-07	2	0.172681	0.437864	-0.098807	-0.66668	classical
TCGA-51-4081-01A-01R-1100-07	2	-0.260166	0.646559	-0.662533	0.0941418	classical
TCGA-39-5021-01A-01R-1443-07	2	0.382098	0.400676	-0.0543259	-0.654345	classical
TCGA-77-6844-01A-11R-1949-07	4	-0.334622	0.173827	-0.426249	0.446001	basal
TCGA-66-2769-01A-02R-0851-07	3	0.230746	-0.553021	0.569031	-0.123117	secretory
TCGA-90-6837-01A-11R-1949-07	4	-0.248271	-0.543174	0.23482	0.466202	basal
TCGA-34-7107-01A-11R-1949-07	2	0.0130606	0.6563	-0.398986	-0.543399	classical
TCGA-33-4533-01A-01R-1201-07	1	0.574779	-0.374983	0.291007	-0.11507	primitive
TCGA-39-5039-01A-01R-1443-07	4	-0.243061	-0.396388	0.291099	0.36356	basal
TCGA-66-2768-01A-01R-0851-07	4	-0.322708	-0.456855	0.103256	0.51495	basal
TCGA-51-4079-01A-01R-1100-07	2	-0.515958	0.549501	-0.409591	0.13332	classical
TCGA-66-2727-01A-01R-0980-07	2	0.0681034	0.468915	-0.107631	-0.467804	classical
TCGA-77-6845-01A-11R-1949-07	2	0.0271639	0.57627	-0.527562	-0.127486	classical
TCGA-37-4129-01A-01R-1100-07	1	0.710823	-0.282641	0.486961	-0.52693	primitive
TCGA-37-3789-01A-01R-0980-07	4	-0.347838	-0.382813	0.117525	0.555671	basal
TCGA-39-5011-01A-01R-1443-07	3	0.486692	-0.431755	0.67868	-0.371024	secretory
TCGA-33-4586-01A-01R-1443-07	2	-0.264462	0.625629	-0.598532	-0.0059526	classical
TCGA-18-4086-01A-01R-1100-07	2	-0.434133	0.680567	-0.575341	0.0136145	classical
TCGA-39-5028-01A-01R-1443-07	4	-0.393743	-0.368242	0.183966	0.646922	basal
TCGA-66-2771-01A-01R-0980-07	4	-0.226114	-0.449149	0.372457	0.383452	basal
TCGA-18-3411-01A-01R-0980-07	2	-0.309551	0.61412	-0.420539	-0.0437329	classical
TCGA-66-2791-01A-01R-0980-07	2	0.000170277	0.272234	0.161618	-0.419811	classical
TCGA-66-2795-01A-02R-0980-07	2	0.016348	0.436136	-0.0691368	-0.421013	classical
TCGA-66-2787-01A-01R-0980-07	2	0.232262	0.576711	-0.206292	-0.62955	classical
TCGA-18-3407-01A-01R-0980-07	2	-0.514332	0.514999	-0.38257	0.185091	classical
TCGA-22-5491-01A-01R-1635-07	2	-0.386923	0.508468	-0.631321	0.246282	classical
TCGA-46-3765-01A-01R-0980-07	2	-0.0817758	0.446443	-0.26583	-0.118766	classical
TCGA-18-4083-01A-01R-1100-07	2	0.156911	0.313114	-0.216007	-0.332555	classical
TCGA-22-0944-01A-01R-0692-07	2	-0.335567	0.39598	-0.557507	0.261297	classical
TCGA-66-2744-01A-01R-0980-07	3	0.395886	-0.723918	0.768207	-0.0246477	secretory
TCGA-22-5483-01A-01R-1820-07	1	0.605579	-0.146487	0.447316	-0.44994	primitive
TCGA-21-1080-01A-01R-0692-07	4	-0.247839	-0.118513	-0.121587	0.421514	basal
TCGA-22-5480-01A-01R-1635-07	3	0.541786	-0.549105	0.635714	-0.258749	secretory
TCGA-18-3406-01A-01R-0980-07	4	-0.465075	-0.308512	0.0348308	0.618424	basal
TCGA-21-1082-01A-01R-0692-07	4	-0.101352	-0.281034	0.0847813	0.370398	basal
TCGA-21-1076-01A-02R-0692-07	3	-0.0242264	-0.0262295	0.319281	-0.406814	secretory
TCGA-34-5929-01A-11R-1820-07	1	0.484757	-0.143627	0.0972092	-0.411531	primitive
TCGA-60-2698-01A-01R-0851-07	3	-0.024274	-0.40678	0.524334	-0.0255459	secretory
TCGA-60-2696-01A-01R-0851-07	3	-0.113579	-0.270321	0.285596	0.117273	secretory
TCGA-60-2695-01A-01R-0851-07	1	0.662319	-0.567162	0.604796	-0.185167	primitive
TCGA-60-2715-01A-01R-0851-07	3	0.0433652	-0.476136	0.614757	-0.0610027	secretory
TCGA-60-2711-01A-01R-0851-07	2	0.30993	0.47798	-0.382466	-0.509971	classical
TCGA-60-2721-01A-01R-0851-07	4	-0.266963	-0.00160527	-0.094891	0.276102	basal
TCGA-60-2712-01A-01R-0851-07	3	0.214137	-0.752718	0.684998	0.164664	secretory
TCGA-60-2726-01A-01R-0851-07	1	0.236755	-0.101681	0.072254	-0.205677	primitive
TCGA-22-4607-01A-01R-1201-07	4	-0.0109956	-0.366471	0.140845	0.262502	basal
TCGA-66-2780-01A-01R-0851-07	4	-0.30085	-0.458543	0.080425	0.688033	basal
TCGA-66-2782-01A-01R-0851-07	4	-0.346505	-0.405477	0.17157	0.578981	basal
TCGA-33-6737-01A-11R-1820-07	3	0.238391	-0.421932	0.52131	-0.00270344	secretory
TCGA-21-5782-01A-01R-1635-07	4	-0.0505713	-0.175575	-0.120774	0.395088	basal
TCGA-85-7844-01A-11R-2125-07	2	-0.0997453	0.201048	-0.1202	0.137228	classical
TCGA-43-7657-01A-31R-2125-07	1	0.262463	0.233088	-0.289999	-0.246839	primitive
TCGA-56-7730-01A-11R-2125-07	2	0.0390919	0.670587	-0.535416	-0.354238	classical
TCGA-85-7950-01A-11R-2187-07	1	0.40575	-0.161709	0.2891	-0.457309	primitive
TCGA-77-8007-01A-11R-2187-07	3	0.45072	-0.70889	0.747875	-0.1203	secretory
TCGA-77-8009-01A-11R-2187-07	2	0.118033	0.558797	-0.323678	-0.445236	classical
TCGA-68-7755-01A-11R-2125-07	2	-0.0590848	0.732674	-0.583045	-0.28114	classical
TCGA-52-7811-01A-11R-2125-07	4	-0.549821	0.173836	-0.139965	0.439777	basal
TCGA-22-4609-01A-21R-2125-07	3	-0.280027	-0.212964	0.240093	0.213966	secretory
TCGA-43-7658-01A-11R-2125-07	1	0.790421	-0.447453	0.614809	-0.452659	primitive
TCGA-85-7699-01A-11R-2125-07	3	0.457157	-0.608671	0.569269	-0.104491	secretory
TCGA-85-7696-01A-11R-2125-07	2	-0.163623	0.609187	-0.532438	-0.210333	classical
TCGA-52-7810-01A-11R-2125-07	4	-0.238043	0.192963	-0.477967	0.372057	basal
TCGA-85-8666-01A-11R-2403-07	4	-0.453253	0.221363	-0.258784	0.441207	basal
TCGA-77-8156-01A-11R-2247-07	1	0.340894	0.218846	0.116388	-0.690202	primitive
TCGA-85-8070-01A-11R-2247-07	2	0.310688	0.52626	-0.340022	-0.458939	classical
TCGA-92-8064-01A-11R-2247-07	2	-0.112061	0.425712	-0.125425	-0.433681	classical
TCGA-77-8150-01A-11R-2247-07	2	-0.00234413	0.480551	-0.218394	-0.459507	classical
TCGA-92-8063-01A-11R-2247-07	3	0.157492	-0.235733	0.232617	0.0711868	secretory
TCGA-77-8148-01A-11R-2247-07	2	0.256677	0.431778	-0.285109	-0.542755	classical
TCGA-56-8624-01A-11R-2403-07	3	0.0381238	-0.451011	0.248462	0.108911	secretory
TCGA-56-8503-01A-11R-2403-07	4	-0.208549	-0.620945	0.333974	0.673223	basal
TCGA-56-8201-01A-11R-2247-07	3	0.264555	-0.730433	0.689586	0.0224944	secretory
TCGA-56-7823-01B-11R-2247-07	2	-0.124997	0.621766	-0.643931	-0.0949937	classical
TCGA-77-8128-01A-11R-2247-07	2	0.154998	0.548795	-0.55115	-0.35119	classical
TCGA-56-8308-01A-11R-2296-07	2	-0.353096	0.63923	-0.583361	0.0476934	classical
TCGA-98-8023-01A-11R-2247-07	3	0.311772	-0.614251	0.5632	-0.100915	secretory
TCGA-85-8353-01A-21R-2296-07	3	0.0450463	-0.263808	0.199683	0.0168683	secretory
TCGA-58-8393-01A-11R-2326-07	3	-0.090927	-0.123115	0.229525	0.0393827	secretory
TCGA-85-8352-01A-31R-2326-07	1	0.66092	-0.157913	0.203136	-0.459769	primitive
TCGA-58-8390-01A-11R-2326-07	1	0.388525	-0.428934	0.267732	0.0443512	primitive
TCGA-58-8391-01A-11R-2326-07	2	-0.212525	0.622417	-0.518078	-0.0618453	classical
TCGA-94-8490-01A-11R-2326-07	2	-0.357749	0.611936	-0.673729	0.234923	classical
TCGA-56-A4BY-01A-11R-A24H-07	2	0.254824	0.547486	-0.240103	-0.448159	classical
TCGA-56-A4ZJ-01A-11R-A262-07	3	-0.175279	-0.628862	0.521792	0.42137	secretory
TCGA-98-A53C-01A-11R-A262-07	3	0.477639	-0.695439	0.874823	-0.226289	secretory
TCGA-98-A53H-01A-12R-A262-07	3	0.0843949	-0.469588	0.667041	0.064522	secretory
TCGA-98-A539-01A-31R-A262-07	2	-0.282269	0.379626	-0.268709	0.0115538	classical
TCGA-37-A5EN-01A-21R-A26W-07	2	0.152573	0.586727	-0.437825	-0.44648	classical
TCGA-63-A5MV-01A-21R-A26W-07	4	0.0263474	-0.137639	0.0143351	0.145978	basal
TCGA-98-A53J-01A-11R-A26W-07	2	-0.451768	0.560595	-0.611134	0.294251	classical
TCGA-85-A513-01A-12R-A26W-07	3	0.530011	-0.569079	0.799178	-0.366229	secretory
TCGA-63-A5MW-01A-11R-A26W-07	1	0.571378	-0.371046	0.299458	-0.21949	primitive
TCGA-85-A53L-01A-21R-A26W-07	4	0.116137	0.0260589	-0.176211	0.13046	basal
TCGA-37-A5EL-01A-11R-A26W-07	4	-0.092723	0.140612	-0.312168	0.195259	basal
TCGA-MF-A522-01A-11R-A262-07	2	-0.288694	0.625534	-0.629227	0.0926988	classical
TCGA-85-A4QR-01A-11R-A24Z-07	2	-0.0612484	0.314753	-0.532454	0.202266	classical
TCGA-90-A4EE-01A-11R-A24Z-07	3	0.56356	-0.464049	0.686326	-0.454128	secretory
TCGA-90-A4ED-01A-31R-A24Z-07	1	0.416194	-0.267237	0.30969	-0.418112	primitive
TCGA-85-A4PA-01A-11R-A24Z-07	3	0.579236	-0.582627	0.831698	-0.366811	secretory
TCGA-NC-A5HQ-01A-11R-A26W-07	4	-0.344424	0.165614	-0.192388	0.312237	basal
TCGA-NC-A5HP-01A-11R-A26W-07	2	-0.142871	0.27882	-0.468532	0.107495	classical
TCGA-63-A5MY-01A-11R-A26W-07	2	-0.0894834	0.384656	-0.525921	0.260024	classical
TCGA-NC-A5HH-01A-11R-A26W-07	1	0.532145	-0.256668	0.157959	-0.243676	primitive
TCGA-77-A5G1-01A-11R-A27Q-07	3	-0.0522932	-0.692815	0.428356	0.402463	secretory
TCGA-77-A5G6-01A-11R-A27Q-07	4	0.0490592	-0.134922	-0.233148	0.364999	basal
TCGA-63-A5MI-01A-12R-A27Q-07	4	0.0240269	0.0884661	-0.348597	0.267424	basal
TCGA-56-A5DS-01A-11R-A27Q-07	4	-0.353381	0.0033748	-0.193729	0.657011	basal
TCGA-63-A5MN-01A-22R-A27Q-07	3	0.292036	-0.721927	0.815805	-0.0223555	secretory
TCGA-33-A5GW-01A-11R-A27Q-07	2	-0.349117	0.569629	-0.566744	0.282899	classical
TCGA-85-A4CN-01A-11R-A24H-07	2	-0.042506	0.700544	-0.548718	-0.344954	classical
TCGA-56-8622-01A-11R-2403-07	4	-0.379552	-0.245711	-0.00844051	0.500026	basal
TCGA-43-2576-01A-01R-A32Z-07	3	0.448902	-0.63185	0.702784	-0.156938	secretory
TCGA-60-2703-01A-11R-2045-07	3	0.269207	-0.487138	0.278904	0.248988	secretory
TCGA-56-7579-01A-11R-2045-07	2	-0.390011	0.577458	-0.556085	0.124108	classical
TCGA-56-7222-01A-11R-2045-07	1	0.098247	-0.16192	0.000983055	0.0701253	primitive
TCGA-51-6867-01A-11R-2045-07	2	0.277854	0.398006	-0.17739	-0.339412	classical
TCGA-63-7020-01A-11R-1949-07	4	-0.142862	-0.373944	0.212914	0.373216	basal
TCGA-85-6175-01A-11R-1820-07	3	0.0588422	-0.725563	0.671866	0.199933	secretory
TCGA-56-6545-01A-11R-1820-07	3	0.0966009	-0.617093	0.481635	0.224266	secretory
TCGA-34-5927-01A-11R-1820-07	1	0.493646	0.157516	-0.179655	-0.385358	primitive
TCGA-46-6025-01A-11R-1820-07	2	-0.209578	0.471829	-0.389532	-0.121756	classical
TCGA-43-6770-01A-11R-1820-07	2	-0.0922729	0.66091	-0.505363	-0.245524	classical
TCGA-46-6026-01A-11R-1820-07	1	0.288525	0.121568	-0.317239	-0.102191	primitive
TCGA-43-6143-01A-11R-1820-07	1	0.396487	0.032429	0.0216312	-0.275403	primitive
TCGA-22-5472-01A-01R-1635-07	4	-0.353376	-0.234043	0.136524	0.480376	basal
TCGA-33-4583-01A-01R-1443-07	2	-0.359496	0.658946	-0.515294	-0.0677191	classical
TCGA-66-2783-01A-01R-1201-07	2	-0.417094	0.550675	-0.445519	0.194769	classical
TCGA-22-5479-01A-31R-1949-07	2	-0.251928	0.745516	-0.642595	-0.178476	classical
TCGA-60-2725-01A-01R-1201-07	3	0.131669	-0.599954	0.623953	0.130978	secretory
TCGA-66-2800-01A-01R-1201-07	2	0.0571673	0.333311	-0.0453665	-0.315767	classical
TCGA-66-2773-01A-01R-1201-07	4	-0.0840941	0.0312531	0.15592	0.207306	basal
TCGA-21-5784-01A-01R-1635-07	4	-0.490128	-0.148604	-0.00094868	0.660732	basal
TCGA-66-2766-01A-01R-0851-07	2	0.073203	0.507641	-0.316605	-0.329594	classical
TCGA-39-5031-01A-01R-1443-07	4	-0.151425	-0.0801585	-0.00194986	0.357161	basal
TCGA-37-3792-01A-01R-0980-07	3	0.195165	-0.620026	0.75988	0.0199547	secretory
TCGA-46-3768-01A-01R-0980-07	1	0.42646	0.42009	-0.0264682	-0.74372	primitive
TCGA-43-3920-01A-01R-0980-07	4	-0.109483	-0.375396	0.177766	0.48073	basal
TCGA-18-5595-01A-01R-1635-07	2	-0.125535	0.690655	-0.594573	-0.0967531	classical
TCGA-66-2767-01A-01R-0851-07	3	0.0357632	-0.0578319	0.385523	-0.440449	secretory
TCGA-39-5034-01A-01R-1443-07	1	0.679236	-0.391246	0.660823	-0.465052	primitive
TCGA-46-3769-01A-01R-0980-07	3	0.406117	-0.531091	0.719009	-0.2395	secretory
TCGA-51-4080-01A-01R-1100-07	2	-0.0114606	0.708064	-0.568333	-0.413926	classical
TCGA-43-3394-01A-01R-0980-07	2	0.0176033	0.69297	-0.438302	-0.393238	classical
TCGA-34-5241-01A-01R-1443-07	4	-0.303402	-0.220869	0.176543	0.485311	basal
TCGA-37-4135-01A-01R-1100-07	1	0.640238	-0.321224	0.467085	-0.365166	primitive
TCGA-66-2788-01A-01R-0980-07	4	-0.444855	-0.340305	0.0927842	0.728105	basal
TCGA-63-5131-01A-01R-1443-07	1	0.156584	-0.0242227	-0.102878	0.117096	primitive
TCGA-66-2753-01A-01R-0980-07	3	0.243328	-0.552248	0.331044	0.174948	secretory
TCGA-22-4604-01A-01R-1201-07	2	-0.0460073	0.101313	-0.0927632	-0.148329	classical
TCGA-18-3415-01A-01R-0980-07	2	-0.48903	0.513633	-0.446748	0.201203	classical
TCGA-18-3410-01A-01R-0980-07	3	0.471495	-0.417385	0.565983	-0.378595	secretory
TCGA-66-2742-01A-01R-0980-07	4	-0.378509	-0.163122	-0.120197	0.66263	basal
TCGA-18-3412-01A-01R-0980-07	2	-0.453414	0.594353	-0.510815	0.142854	classical
TCGA-18-3421-01A-01R-0980-07	4	-0.310851	-0.208541	0.000496434	0.560475	basal
TCGA-22-1002-01A-01R-0692-07	3	0.0390667	-0.593301	0.548766	0.303734	secretory
TCGA-22-5482-01A-01R-1635-07	2	-0.404	0.609868	-0.699118	0.193735	classical
TCGA-21-1078-01A-01R-0692-07	1	0.372553	-0.288946	0.260722	-0.160325	primitive
TCGA-21-1083-01A-01R-0692-07	1	0.497602	-0.313433	0.478438	-0.358793	primitive
TCGA-22-4593-01A-21R-1820-07	1	0.189561	-0.161398	-0.0661534	0.156017	primitive
TCGA-34-5239-01A-21R-1820-07	3	0.299087	-0.411874	0.486828	-0.221071	secretory
TCGA-66-2756-01A-01R-0851-07	1	0.714961	-0.422634	0.58732	-0.38369	primitive
TCGA-60-2708-01A-01R-0851-07	4	-0.182672	-0.0856013	-0.220378	0.354325	basal
TCGA-43-2581-01A-01R-0851-07	3	0.557376	-0.601802	0.8169	-0.27631	secretory
TCGA-66-2757-01A-01R-0851-07	1	0.776909	-0.368336	0.570259	-0.534765	primitive
TCGA-34-2600-01A-01R-0851-07	4	-0.0102437	-0.0643746	-0.273164	0.319679	basal
TCGA-60-2714-01A-01R-0851-07	3	0.544625	-0.647873	0.814551	-0.181909	secretory
TCGA-66-2785-01A-01R-0851-07	3	0.259032	-0.674643	0.67928	0.040213	secretory
TCGA-66-2755-01A-01R-0851-07	3	0.293954	-0.410193	0.417527	-0.0831565	secretory
TCGA-66-2758-01A-02R-0851-07	2	0.278148	0.315647	0.10078	-0.601032	classical
TCGA-60-2716-01A-01R-0851-07	2	0.025436	0.117404	-0.195497	0.112292	classical
TCGA-60-2713-01A-01R-0851-07	1	0.177675	-0.142722	0.135344	-0.302488	primitive
TCGA-34-2608-01A-02R-0851-07	3	-0.332945	-0.165887	0.309342	0.229083	secretory
TCGA-66-2781-01A-01R-0851-07	4	-0.118338	0.170403	-0.236011	0.27152	basal
TCGA-22-4595-01A-01R-1201-07	4	-0.148854	-0.529206	0.249285	0.457099	basal
TCGA-56-7223-01A-11R-2045-07	1	0.59235	0.295925	-0.123958	-0.546451	primitive
TCGA-34-5928-01A-11R-1820-07	3	0.238744	-0.726056	0.425292	0.339125	secretory
TCGA-94-7557-01A-11R-2125-07	1	0.329716	-0.152251	0.224125	-0.121306	primitive
TCGA-43-7656-01A-11R-2125-07	1	0.602199	-0.590044	0.570929	-0.165849	primitive
TCGA-90-7767-01A-11R-2125-07	1	0.543517	-0.356171	0.442988	-0.411994	primitive
TCGA-90-7766-01A-21R-2125-07	3	0.0725264	-0.227081	0.201311	0.0947403	secretory
TCGA-60-2697-01A-11R-2125-07	3	0.287832	-0.676505	0.818842	0.0174764	secretory
TCGA-85-7697-01A-11R-2125-07	4	-0.527118	0.174387	-0.377318	0.612464	basal
TCGA-43-5670-01A-21R-2125-07	4	-0.129959	-0.259715	-0.114779	0.550774	basal
TCGA-52-7812-01A-11R-2125-07	3	0.464834	-0.543567	0.729777	-0.303796	secretory
TCGA-52-7622-01A-11R-2125-07	2	-0.219499	0.323504	0.0760887	-0.256413	classical
TCGA-85-8052-01A-11R-2247-07	2	0.125383	0.678507	-0.352651	-0.592003	classical
TCGA-77-8146-01A-11R-2247-07	4	-0.191336	0.0376586	0.0293696	0.152344	basal
TCGA-77-8139-01A-11R-2247-07	4	0.100019	0.0699859	-0.267465	0.123043	basal
TCGA-77-8136-01A-11R-2247-07	4	-0.0823957	-0.624862	0.457302	0.471684	basal
TCGA-77-8133-01A-12R-2247-07	2	0.0703799	0.39571	-0.259504	-0.424991	classical
TCGA-77-8140-01A-11R-2247-07	1	0.17837	-0.19975	-0.0582625	0.119166	primitive
TCGA-56-8504-01A-11R-2403-07	2	-0.255276	0.542776	-0.351691	-0.0571682	classical
TCGA-56-8625-01A-11R-2403-07	3	0.296351	-0.432391	0.603451	-0.334265	secretory
TCGA-56-8083-01A-11R-2247-07	1	0.806129	-0.338572	0.425235	-0.433107	primitive
TCGA-56-8082-01A-11R-2247-07	4	0.0232383	0.141797	-0.353665	0.235037	basal
TCGA-85-8288-01A-11R-2296-07	1	0.493881	-0.374491	0.361383	-0.267948	primitive
TCGA-85-8276-01A-11R-2296-07	1	0.461262	-0.139284	0.259751	-0.518496	primitive
TCGA-85-8287-01A-11R-2296-07	3	0.405875	-0.712582	0.649781	0.0590747	secretory
TCGA-77-8143-01A-11R-2247-07	4	-0.024692	-0.0256483	-0.00179434	0.0454637	basal
TCGA-77-8144-01A-11R-2247-07	4	-0.144346	-0.1452	-0.157162	0.276971	basal
TCGA-85-8049-01A-11R-2247-07	3	-0.148446	0.0941228	0.184097	-0.062957	secretory
TCGA-58-8387-01A-11R-2296-07	1	0.234751	-0.221875	0.122783	0.00272477	primitive
TCGA-58-8386-01A-11R-2296-07	3	-0.0222728	-0.431812	0.381104	-0.0695425	secretory
TCGA-98-8022-01A-11R-2247-07	3	0.266468	-0.635996	0.606866	0.139639	secretory
TCGA-56-8305-01A-11R-2296-07	2	-0.24275	0.463208	-0.477931	0.164653	classical
TCGA-34-8456-01A-21R-2326-07	2	0.0899864	0.588028	-0.438833	-0.535611	classical
TCGA-85-8481-01A-11R-2326-07	4	-0.131513	-0.43955	0.179933	0.543773	basal
TCGA-85-8354-01A-31R-2326-07	2	0.0670339	0.66143	-0.432833	-0.523386	classical
TCGA-J1-A4AH-01A-31R-A24H-07	2	0.150579	0.675579	-0.52722	-0.450351	classical
TCGA-58-A46K-01A-11R-A24H-07	2	0.120785	0.686576	-0.413006	-0.546982	classical
TCGA-56-A4BW-01A-11R-A24H-07	4	-0.404324	-0.282878	0.00658224	0.756933	basal
TCGA-56-A49D-01A-11R-A24H-07	3	0.334406	-0.503978	0.604158	-0.130614	secretory
TCGA-56-A4BX-01A-11R-A24H-07	2	-0.0189486	0.643247	-0.628106	-0.167961	classical
TCGA-L3-A4E7-01A-11R-A24Z-07	4	-0.313895	-0.347708	0.123993	0.645814	basal
TCGA-96-A4JL-01A-11R-A24Z-07	3	0.334798	-0.464071	0.579645	-0.175102	secretory
TCGA-85-A4JB-01A-51R-A262-07	4	-0.0448661	-0.209578	-0.125056	0.479495	basal
TCGA-98-A53I-01A-31R-A262-07	2	0.143586	0.533479	-0.142328	-0.63518	classical
TCGA-NC-A5HF-01A-11R-A26W-07	4	-0.281819	0.313533	-0.488995	0.321332	basal
TCGA-NC-A5HL-01A-11R-A26W-07	1	0.364679	0.32254	0.0596252	-0.709513	primitive
TCGA-NC-A5HN-01A-11R-A26W-07	2	-0.178013	0.676994	-0.680301	-0.208401	classical
TCGA-63-A5M9-01A-11R-A26W-07	2	0.398611	0.494391	-0.140678	-0.671532	classical
TCGA-43-A56U-01A-11R-A26W-07	4	-0.14892	-0.685982	0.460607	0.50307	basal
TCGA-63-A5MP-01A-11R-A26W-07	2	-0.0336968	0.457933	-0.0608143	-0.471683	classical
TCGA-O2-A52V-01A-31R-A262-07	4	-0.471782	0.254546	-0.421677	0.53133	basal
TCGA-94-A5I4-01A-11R-A26W-07	2	-0.100681	0.604067	-0.475583	-0.12378	classical
TCGA-NC-A5HR-01A-21R-A26W-07	2	0.183128	0.436779	-0.219745	-0.379834	classical
TCGA-O2-A52Q-01A-11R-A26W-07	3	0.384719	-0.644144	0.770816	-0.181102	secretory
TCGA-68-A59J-01A-21R-A26W-07	2	-0.17255	0.354789	-0.0949882	-0.0884259	classical
TCGA-90-A59Q-01A-11R-A26W-07	3	0.0266098	-0.630972	0.580785	0.210117	secretory
TCGA-O2-A52N-01A-11R-A26W-07	4	-0.189891	-0.38701	0.029531	0.343044	basal
TCGA-63-A5MB-01A-11R-A26W-07	2	0.267722	0.535939	-0.228343	-0.658642	classical
TCGA-77-A5GH-01A-11R-A27Q-07	3	0.369408	-0.463576	0.55861	-0.29041	secretory
TCGA-77-A5GF-01A-21R-A27Q-07	2	-0.0398345	0.757023	-0.554372	-0.428038	classical
TCGA-77-A5G8-01B-11R-A27Q-07	2	-0.504431	0.590572	-0.547791	0.172395	classical
TCGA-77-A5FZ-01A-31R-A27Q-07	3	0.404608	-0.713856	0.858908	-0.139308	secretory
TCGA-63-A5ML-01A-31R-A27Q-07	2	0.191859	0.375393	-0.191893	-0.398285	classical
TCGA-63-A5MH-01A-12R-A27Q-07	4	0.180577	-0.271273	0.0171733	0.245625	basal
TCGA-63-A5MG-01A-12R-A27Q-07	4	-0.500252	-0.299141	0.0437686	0.797236	basal
TCGA-O2-A52W-01A-11R-A26W-07	4	-0.191792	0.215273	-0.356054	0.35409	basal
TCGA-63-A5MJ-01A-11R-A27Q-07	2	-0.126355	0.625457	-0.509215	-0.0907952	classical
TCGA-85-8664-01A-11R-2403-07	1	0.392791	-0.21544	0.0378821	-0.0103995	primitive
TCGA-58-A46N-01A-11R-A24H-07	2	-0.287483	0.670499	-0.729231	0.056801	classical
TCGA-58-A46J-01A-11R-A24H-07	4	-0.0574074	-0.302328	0.0725057	0.467259	basal
TCGA-22-1000-01A-01R-A32Z-07	3	-0.189069	-0.697398	0.588437	0.385318	secretory
