# Supplementary material for: Factor XIIIA—expressing inflammatory monocytes promote lung squamous cancer through fibrin cross-linking
Source: Nat Commun. 2018 May 18;9:1988. doi: 10.1038/s41467-018-04355-w (PMC5959879; doi:10.1038/s41467-018-04355-w)
Supplement: Supplementary file 16 — Supplementary Data 12 [file 41467_2018_4355_MOESM16_ESM.xlsx]

## Sheet: S1
Probe Set ID	Gene Symbol	Gene Description	RNA Accession	RNA Source	RNA Description
17210852	---	---	GENSCAN00000033732	ENSEMBL	cdna:genscan chromosome:GRCm38:1:3466592:3506934:1 transcript_biotype:protein_coding
17210855	Lypla1	lysophospholipase 1	AK002674	GenBank	Mus musculus adult male kidney cDNA, RIKEN full-length enriched library, clone:0610025N20 product:CALCIUM-INDEPENDENT PHOSPHOLIPASE A2 ISOFORM 2 homolog [Oryctolagus cuniculus], full insert sequence.
17210869	Tcea1	transcription elongation factor A (SII) 1	AK131928	GenBank	Mus musculus ES cells cDNA, RIKEN full-length enriched library, clone:2400004M07 product:transcription elongation factor A (SII) 1, full insert sequence.
17210887	Atp6v1h	ATPase, H+ transporting, lysosomal V1 subunit H	AK034165	GenBank	Mus musculus adult male diencephalon cDNA, RIKEN full-length enriched library, clone:9330160M17 product:similar to MSTP042 [Homo sapiens], full insert sequence.
17210904	Oprk1	opioid receptor, kappa 1	AK039151	GenBank	Mus musculus adult male hypothalamus cDNA, RIKEN full-length enriched library, clone:A230102K24 product:weakly similar to opioid receptor, kappa 1, full insert sequence.
17210953	St18	suppression of tumorigenicity 18	AK032557	GenBank	Mus musculus adult male olfactory brain cDNA, RIKEN full-length enriched library, clone:6430594K13 product:C2-HC TYPE ZINC FINGER PROTEIN R-MYT3 homolog [Rattus norvegicus], full insert sequence.
17210984	Pcmtd1	protein-L-isoaspartate (D-aspartate) O-methyltransferase domain containing 1	AK040848	GenBank	Mus musculus adult male aorta and vein cDNA, RIKEN full-length enriched library, clone:A530030C15 product:CDNA FLJ32390 FIS, CLONE SKMUS1000177, WEAKLY SIMILAR TO PROTEIN-L-ISOASPARTATE O-METHYLTRANSFERASE (EC 2.1.1.77) homolog [Homo sapiens], full insert sequence.
17211000	Rrs1	RRS1 ribosome biogenesis regulator homolog (S. cerevisiae)	AK010178	GenBank	Mus musculus adult male tongue cDNA, RIKEN full-length enriched library, clone:2310075G19 product:regulator for ribosome resistance homolog (S. cerevisiae), full insert sequence.
17211023	3110035E14Rik	RIKEN cDNA 3110035E14 gene	AK043576	GenBank	Mus musculus 10 days neonate cortex cDNA, RIKEN full-length enriched library, clone:A830009H09 product:RIKEN cDNA 3110035E14 gene, full insert sequence.
17211066	Mcmdc2	minichromosome maintenance domain containing 2	AK031395	GenBank	Mus musculus 13 days embryo male testis cDNA, RIKEN full-length enriched library, clone:6030422M02 product:ouabain resistance 1, full insert sequence.
17211090	Cspp1	centrosome and spindle pole associated protein 1	AK013065	GenBank	Mus musculus 10, 11 days embryo whole body cDNA, RIKEN full-length enriched library, clone:2810410C16 product:RIKEN cDNA 4930413O22 gene, full insert sequence.
17211223	Xkr9	X Kell blood group precursor related family member 9 homolog	AY534255	GenBank	Mus musculus XK-related protein 9 mRNA, complete cds.
17211232	Gm9947	predicted gene 9947	ENSMUST00000067599	ENSEMBL	cdna:known chromosome:GRCm38:1:14755454:14758373:1 gene:ENSMUSG00000054493 gene_biotype:protein_coding transcript_biotype:protein_coding
17211235	Kcnb2	potassium voltage gated channel, Shab-related subfamily, member 2	AK036239	GenBank	Mus musculus 16 days neonate cerebellum cDNA, RIKEN full-length enriched library, clone:9630047L19 product:VOLTAGE-GATED POTASSIUM CHANNEL PROTEIN KV2.2 (CDRK) homolog [Rattus norvegicus], full insert sequence.
17211243	Terf1	telomeric repeat binding factor 1	AK021235	GenBank	Mus musculus 7 days embryo whole body cDNA, RIKEN full-length enriched library, clone:C430006O16 product:telomeric repeat binding factor 1, full insert sequence.
17211280	Tmem70	transmembrane protein 70	AK005075	GenBank	Mus musculus adult male cerebellum cDNA, RIKEN full-length enriched library, clone:1500000C19 product:RIKEN cDNA 1110020A09 gene, full insert sequence.
17211286	Ly96	lymphocyte antigen 96	AK019283	GenBank	Mus musculus 10, 11 days embryo whole body cDNA, RIKEN full-length enriched library, clone:2810443A20 product:lymphocyte antigen 96, full insert sequence.
17211294	Gdap1	ganglioside-induced differentiation-associated-protein 1	AK020988	GenBank	Mus musculus adult male corpora quadrigemina cDNA, RIKEN full-length enriched library, clone:B230206A18 product:ganglioside-induced differentiation-associated-protein 1, full insert sequence.
17211305	Pi15	peptidase inhibitor 15	AK030960	GenBank	Mus musculus adult male thymus cDNA, RIKEN full-length enriched library, clone:5830470A15 product:protease inhibitor 15, full insert sequence.
17211313	Crispld1	cysteine-rich secretory protein LCCL domain containing 1	AK132405	GenBank	Mus musculus 14 days embryo liver cDNA, RIKEN full-length enriched library, clone:4432412K03 product:Cocoacrisp, full insert sequence.
17211335	Tfap2d	transcription factor AP-2, delta	AK132112	GenBank	Mus musculus 13 days embryo head cDNA, RIKEN full-length enriched library, clone:3110039M02 product:transcription factor AP-2, delta, full insert sequence.
17211347	Tfap2b	transcription factor AP-2 beta	AK005128	GenBank	Mus musculus adult male cerebellum cDNA, RIKEN full-length enriched library, clone:1500003B06 product:transcription factor AP-2 beta, full insert sequence.
17211369	Il17a	interleukin 17A	AK040420	GenBank	Mus musculus 0 day neonate thymus cDNA, RIKEN full-length enriched library, clone:A430092O03 product:interleukin 17, full insert sequence.
17211382	Efhc1	EF-hand domain (C-terminal) containing 1	AK006489	GenBank	Mus musculus adult male testis cDNA, RIKEN full-length enriched library, clone:1700029F22 product:DJ304B14.2.1 (NOVEL PROTEIN ISOFORM 1) (FRAGMENT) homolog [Homo sapiens], full insert sequence.
17211396	Tmem14a	transmembrane protein 14A	AK017734	GenBank	Mus musculus 8 days embryo whole body cDNA, RIKEN full-length enriched library, clone:5730496E24 product:similar to PROTEIN PTD011 HOMOLOG [Mus musculus], full insert sequence.
17211405	---	---	BC009805	GenBank	Mus musculus glutathione S-transferase, alpha 3, mRNA (cDNA clone IMAGE:4210324).
17211423	Khdc1c	KH domain containing 1C	ENSMUST00000070223	ENSEMBL	cdna:known chromosome:GRCm38:1:21368331:21370845:1 gene:ENSMUSG00000041722 gene_biotype:protein_coding transcript_biotype:protein_coding
17211429	Khdc1b	KH domain containing 1B	AK139842	GenBank	Mus musculus 2 cells egg cDNA, RIKEN full-length enriched library, clone:B020028L23 product:similar to Nur77 downstream protein 1 [Mus musculus], full insert sequence.
17211445	B3gat2	beta-1,3-glucuronyltransferase 2 (glucuronosyltransferase S)	AK048146	GenBank	Mus musculus 16 days embryo head cDNA, RIKEN full-length enriched library, clone:C130037I06 product:similar to GALACTOSYLGALACTOSYLXYLOSYLPROTEIN 3-BETA-GLUCURONOSYLTRANSFERASE 2 (EC 2.4.1.135) (BETA-1,3-GLUCURONYLTRANSFERASE 2) (GLUCURONOSYLTRANSFERASE-S) (GLCAT-S) (UDP-GLUCURONOSYLTRANSFERASE-S) (GLCAT-D) [Rattus norvegicus], full insert sequence.
17211458	Col9a1	collagen, type IX, alpha 1	AK004383	GenBank	Mus musculus 18-day embryo whole body cDNA, RIKEN full-length enriched library, clone:1110066A10 product:procollagen, type IX, alpha 1, full insert sequence.
17211498	Lmbrd1	LMBR1 domain containing 1	AK032560	GenBank	Mus musculus adult male olfactory brain cDNA, RIKEN full-length enriched library, clone:6430596H08 product:BM-021 (MSTP044) homolog [Homo sapiens], full insert sequence.
17211519	Gm9884	predicted gene 9884	ENSMUST00000064487	ENSEMBL	cdna:known chromosome:GRCm38:1:25830657:25831878:1 gene:ENSMUSG00000052558 gene_biotype:protein_coding transcript_biotype:protein_coding
17211533	Lgsn	lengsin, lens protein with glutamine synthetase domain	AF545851	GenBank	Mus musculus lengsin (Lgs) mRNA, complete cds.
17211572	Rab23	RAB23, member RAS oncogene family	AK016493	GenBank	Mus musculus adult male testis cDNA, RIKEN full-length enriched library, clone:4931430N23 product:RAB23, member RAS oncogene family, full insert sequence.
17211700	Imp4	IMP4, U3 small nucleolar ribonucleoprotein, homolog (yeast)	AK004135	GenBank	Mus musculus 18-day embryo whole body cDNA, RIKEN full-length enriched library, clone:1110037C11 product:IMP4 homolog [Mus musculus], full insert sequence.
17211713	Ptpn18	protein tyrosine phosphatase, non-receptor type 18	AK143975	GenBank	Mus musculus adult male kidney cDNA, RIKEN full-length enriched library, clone:F530010K13 product:protein tyrosine phosphatase, non-receptor type 18, full insert sequence.
17211731	Prss39	protease, serine, 39	AB008910	GenBank	Mus musculus mRNA for TESP1, complete cds.
17211739	Cfc1	cripto, FRL-1, cryptic family 1	BC100705	GenBank	Mus musculus cripto, FRL-1, cryptic family 1, mRNA (cDNA clone MGC:123898 IMAGE:40044593), complete cds.
17211748	Amer3	APC membrane recruitment 3	BC070435	GenBank	Mus musculus family with sequence similarity 123, member C, mRNA (cDNA clone MGC:79165 IMAGE:6853754), complete cds.
17211774	Plekhb2	pleckstrin homology domain containing, family B (evectins) member 2	AK039771	GenBank	Mus musculus adult male spinal cord cDNA, RIKEN full-length enriched library, clone:A330105O19 product:EVECTIN-2 homolog [Mus musculus], full insert sequence.
17211790	Hs6st1	heparan sulfate 6-O-sulfotransferase 1	AK144809	GenBank	Mus musculus lung RCB-0558 LLC cDNA, RIKEN full-length enriched library, clone:G730037H10 product:heparan sulfate 6-O-sulfotransferase 1, full insert sequence.
17211809	Fer1l5	fer-1-like 5 (C. elegans)	KC440916	GenBank	Mus musculus clone fl-1 fer-1-like 5 protein (Fer1l5) mRNA, complete cds.
17211822	Cnnm4	cyclin M4	BC139799	GenBank	Mus musculus cyclin M4, mRNA (cDNA clone IMAGE:40062518), with apparent retained intron.
17211832	Cnnm3	cyclin M3	AK087028	GenBank	Mus musculus 0 day neonate lung cDNA, RIKEN full-length enriched library, clone:E030020M22 product:cyclin M3, full insert sequence.
17211850	Cox5b	cytochrome c oxidase subunit Vb	AK131673	GenBank	Mus musculus adult male testis cDNA, RIKEN full-length enriched library, clone:1700000A03 product:cytochrome c oxidase, subunit Vb, full insert sequence.
17211867	Zap70	zeta-chain (TCR) associated protein kinase	AK039883	GenBank	Mus musculus 0 day neonate thymus cDNA, RIKEN full-length enriched library, clone:A430025D01 product:zeta-chain (TCR) associated protein kinase (70kD), full insert sequence.
17211927	Cnga3	cyclic nucleotide gated channel alpha 3	AJ243933	GenBank	Mus musculus mRNA for cone photoreceptor cyclic nucleotide-gated channel alpha-subunit.
17211939	Inpp4a	inositol polyphosphate-4-phosphatase, type I	AK035867	GenBank	Mus musculus 16 days neonate cerebellum cDNA, RIKEN full-length enriched library, clone:9630012D15 product:inositol polyphosphate-4-phosphatase, type I, 107kD, full insert sequence.
17211973	Unc50	unc-50 homolog (C. elegans)	AK003273	GenBank	Mus musculus 18-day embryo whole body cDNA, RIKEN full-length enriched library, clone:1110002A21 product:UNC-50 RELATED PROTEIN homolog [Rattus norvegicus], full insert sequence.
17211990	Lipt1	lipoyltransferase 1	AK048005	GenBank	Mus musculus 16 days embryo head cDNA, RIKEN full-length enriched library, clone:C130029F12 product:similar to LIPOYLTRANSFERASE [Homo sapiens], full insert sequence.
17211998	Mrpl30	mitochondrial ribosomal protein L30	AK009074	GenBank	Mus musculus adult male tongue cDNA, RIKEN full-length enriched library, clone:2310001L22 product:ribosomal protein RL28, mitochondrial (fragment) homolog [Rattus norvegicus], full insert sequence.
17212009	---	---	AK030081	GenBank	Mus musculus adult male testis cDNA, RIKEN full-length enriched library, clone:4932436B18 product:similar to PMS1 PROTEIN HOMOLOG 1 (DNA MISMATCH REPAIR PROTEIN PMS1) [Homo sapiens], full insert sequence.
17212018	Eif5b	eukaryotic translation initiation factor 5B	BC103806	GenBank	Mus musculus eukaryotic translation initiation factor 5B, mRNA (cDNA clone IMAGE:30121910), with apparent retained intron.
17212057	---	---	GENSCAN00000032647	ENSEMBL	cdna:genscan chromosome:GRCm38:1:38239257:38390704:1 transcript_biotype:protein_coding
17212069	Nms	neuromedin S	AB164466	GenBank	Mus musculus NMS mRNA for neuromedin S precursor, complete cds.
17212080	Pdcl3	phosducin-like 3	AK004334	GenBank	Mus musculus 18-day embryo whole body cDNA, RIKEN full-length enriched library, clone:1110061A19 product:HTPHLP (UNKNOWN) (PROTEIN FOR MGC:3062) homolog [Homo sapiens], full insert sequence.
17212087	Npas2	neuronal PAS domain protein 2	BC109166	GenBank	Mus musculus neuronal PAS domain protein 2, mRNA (cDNA clone MGC:129355 IMAGE:40048145), complete cds.
17212114	Rpl31	ribosomal protein L31	AK014295	GenBank	Mus musculus 14, 17 days embryo head cDNA, RIKEN full-length enriched library, clone:3200001N24 product:ribosomal protein L31, full insert sequence.
17212123	Cnot11	CCR4-NOT transcription complex, subunit 11	BC049091	GenBank	Mus musculus DNA segment, Chr 1, Brigham & Women's Genetics 0212 expressed, mRNA (cDNA clone MGC:61254 IMAGE:6401756), complete cds.
17212138	Map4k4	mitogen-activated protein kinase kinase kinase kinase 4	BC056650	GenBank	Mus musculus mitogen-activated protein kinase kinase kinase kinase 4, mRNA (cDNA clone IMAGE:5036478), containing frame-shift errors.
17212174	Il1r2	interleukin 1 receptor, type II	AK132264	GenBank	Mus musculus 18 days pregnant adult female placenta and extra embryonic tissue cDNA, RIKEN full-length enriched library, clone:3830408L12 product:interleukin 1 receptor, type II, full insert sequence.
17212185	Il1r1	interleukin 1 receptor, type I	AK048550	GenBank	Mus musculus 16 days embryo head cDNA, RIKEN full-length enriched library, clone:C130072K02 product:interleukin 1 receptor, type I, full insert sequence.
17212199	Il1rl2	interleukin 1 receptor-like 2	AK054530	GenBank	Mus musculus 2 days pregnant adult female ovary cDNA, RIKEN full-length enriched library, clone:E330037N08 product:inferred: Mus musculus IL-1Rrp2 mRNA, complete cds / IL-1Rrp2 {Mus musculus}, full insert sequence.
17212211	Il1rl1	interleukin 1 receptor-like 1	AK033417	GenBank	Mus musculus adult male colon cDNA, RIKEN full-length enriched library, clone:9030010H19 product:interleukin 1 receptor-like 1, full insert sequence.
17212252	Il18rap	interleukin 18 receptor accessory protein	AK053176	GenBank	Mus musculus 0 day neonate lung cDNA, RIKEN full-length enriched library, clone:E030025K24 product:interleukin 18 receptor accessory protein, full insert sequence.
17212269	Slc9a4	solute carrier family 9 (sodium/hydrogen exchanger), member 4	AK085681	GenBank	Mus musculus 10 days lactation, adult female mammary gland cDNA, RIKEN full-length enriched library, clone:D730009J23 product:SODIUM/HYDROGEN EXCHANGER 4 (NA(+)/H(+) EXCHANGER 4) (NHE-4) homolog [Rattus norvegicus], full insert sequence.
17212286	Slc9a2	solute carrier family 9 (sodium/hydrogen exchanger), member 2	AK077026	GenBank	Mus musculus adult male testis cDNA, RIKEN full-length enriched library, clone:4932415O19 product:SODIUM/HYDROGEN EXCHANGER 2 (NA(+)/H(+) EXCHANGER 2) (NHE-2) (H7) homolog [Rattus norvegicus], full insert sequence.
17212301	Tmem182	transmembrane protein 182	BC147440	GenBank	Mus musculus transmembrane protein 182, mRNA (cDNA clone MGC:182188 IMAGE:9056082), complete cds.
17212313	---	---	BC079869	GenBank	Mus musculus cDNA clone IMAGE:6822296.
17212318	Mrps9	mitochondrial ribosomal protein S9	AK009082	GenBank	Mus musculus adult male tongue cDNA, RIKEN full-length enriched library, clone:2310002A08 product:similar to 28S RIBOSOMAL PROTEIN S9, MITOCHONDRIAL PRECURSOR (MRP-S9) [Homo sapiens], full insert sequence.
17212343	8430432A02Rik	RIKEN cDNA 8430432A02 gene	ENSMUST00000039080	ENSEMBL	cdna:known chromosome:GRCm38:1:43092588:43093835:1 gene:ENSMUSG00000041878 gene_biotype:protein_coding transcript_biotype:protein_coding
17212346	AI597479	expressed sequence AI597479	BC006931	GenBank	Mus musculus expressed sequence AI597479, mRNA (cDNA clone MGC:11912 IMAGE:3598975), complete cds.
17212364	1500015O10Rik	RIKEN cDNA 1500015O10 gene	AK018770	GenBank	Mus musculus adult male cerebellum cDNA, RIKEN full-length enriched library, clone:1500015O10 product:similar to ESOPHAGEAL CANCER RELATED GENE 4 PROTEIN [Homo sapiens], full insert sequence.
17212373	Tpp2	tripeptidyl peptidase II	BC060627	GenBank	Mus musculus cDNA clone IMAGE:6844459, containing frame-shift errors.
17212442	Gulp1	GULP, engulfment adaptor PTB domain containing 1	AK014093	GenBank	Mus musculus 13 days embryo head cDNA, RIKEN full-length enriched library, clone:3110030A04 product:CED-6 PROTEIN homolog [Homo sapiens], full insert sequence.
17212546	---	---	GENSCAN00000024328	ENSEMBL	cdna:genscan chromosome:GRCm38:1:45981548:45982015:1 transcript_biotype:protein_coding
17212548	Dnah7b	dynein, axonemal, heavy chain 7B	NM_001160386	RefSeq	Mus musculus dynein, axonemal, heavy chain 7B (Dnahc7b), mRNA.
17212696	Tmeff2	transmembrane protein with EGF-like and two follistatin-like domains 2	AK029307	GenBank	Mus musculus 0 day neonate head cDNA, RIKEN full-length enriched library, clone:4832418D20 product:transmembrane protein with EGF-like and two follistatin-like domains 2, full insert sequence.
17212719	Sdpr	serum deprivation response	AK035324	GenBank	Mus musculus adult male urinary bladder cDNA, RIKEN full-length enriched library, clone:9530015P22 product:serum deprivation response, full insert sequence.
17212724	Stat4	signal transducer and activator of transcription 4	AK037598	GenBank	Mus musculus 16 days neonate thymus cDNA, RIKEN full-length enriched library, clone:A130029B15 product:signal transducer and activator of transcription 4, full insert sequence.
17212813	Mstn	myostatin	AK132415	GenBank	Mus musculus 0 day neonate skin cDNA, RIKEN full-length enriched library, clone:4631408J24 product:growth differentiation factor 8, full insert sequence.
17212828	Osgepl1	O-sialoglycoprotein endopeptidase-like 1	AK011265	GenBank	Mus musculus 10 days embryo whole body cDNA, RIKEN full-length enriched library, clone:2610001M19 product:similar to PUTATIVE SIALOGLYCOPROTEASE TYPE 2 [Homo sapiens], full insert sequence.
17212840	Ccdc150	coiled-coil domain containing 150	AK019675	GenBank	Mus musculus adult male testis cDNA, RIKEN full-length enriched library, clone:4930511H11 product:hypothetical protein, full insert sequence.
17212882	Hspe1	heat shock protein 1 (chaperonin 10)	AK088121	GenBank	Mus musculus 2 days neonate thymus thymic cells cDNA, RIKEN full-length enriched library, clone:E430004I19 product:heat shock 10 kDa protein 1 (chaperonin 10), full insert sequence.
17212904	Mars2	methionine-tRNA synthetase 2 (mitochondrial)	AK050196	GenBank	Mus musculus adult male liver tumor cDNA, RIKEN full-length enriched library, clone:C730026E21 product:weakly similar to PUTATIVE METHIONYL TRNA SYNTHETASE [Fugu rubripes], full insert sequence.
17212908	Plcl1	phospholipase C-like 1	AK048715	GenBank	Mus musculus 0 day neonate cerebellum cDNA, RIKEN full-length enriched library, clone:C230017K02 product:similar to CDNA FLJ13484 FIS, CLONE PLACE1003888, WEAKLY SIMILAR TO 1-PHOSPHATIDYLINOSITOL-4,5-BISPHOSPHATE PHOSPHODIESTERASE DELTA 1 (EC 3.1.4.11) [Homo sapiens], full insert sequence.
17212931	1700066M21Rik	RIKEN cDNA 1700066M21 gene	NM_028546	RefSeq	Mus musculus RIKEN cDNA 1700066M21 gene (1700066M21Rik), mRNA.
17212935	9430016H08Rik	RIKEN cDNA 9430016H08 gene	AK007831	GenBank	Mus musculus 10 day old male pancreas cDNA, RIKEN full-length enriched library, clone:1810048N21 product:RIKEN cDNA 9430016H08 gene, full insert sequence.
17212982	Aox1	aldehyde oxidase 1	AK137697	GenBank	Mus musculus adult female vagina cDNA, RIKEN full-length enriched library, clone:9930038L23 product:aldehyde oxidase 1, full insert sequence.
17213021	Aox3	aldehyde oxidase 3	BC024046	GenBank	Mus musculus aldehyde oxidase 3, mRNA (cDNA clone IMAGE:5134192), with apparent retained intron.
17213101	Aox3l1	aldehyde oxidase 3-like 1	AY187018	GenBank	Mus musculus aldehyde oxidase-like protein 3 mRNA, complete cds.
17213153	Nif3l1	Ngg1 interacting factor 3-like 1 (S. pombe)	AK003978	GenBank	Mus musculus 18-day embryo whole body cDNA, RIKEN full-length enriched library, clone:1110030G24 product:NIF3L1 homolog [Mus musculus], full insert sequence.
17213179	Ndufb3	NADH dehydrogenase (ubiquinone) 1 beta subcomplex 3	BC028669	GenBank	Mus musculus NADH dehydrogenase (ubiquinone) 1 beta subcomplex 3, mRNA (cDNA clone IMAGE:1328891).
17213185	Cbx3	chromobox 3	AK083957	GenBank	Mus musculus 12 days embryo spinal ganglion cDNA, RIKEN full-length enriched library, clone:D130069M22 product:chromobox homolog 3 (Drosophila HP1 gamma), full insert sequence.
17213213	Casp8	caspase 8	AK146758	GenBank	Mus musculus 16 days embryo kidney cDNA, RIKEN full-length enriched library, clone:I920050L02 product:caspase 8, full insert sequence.
17213226	Stradb	STE20-related kinase adaptor beta	AK035207	GenBank	Mus musculus adult male urinary bladder cDNA, RIKEN full-length enriched library, clone:9530001E05 product:amyotrophic lateral sclerosis 2 (juvenile) chromosome region, candidate 2 homolog (human), full insert sequence.
17213246	Cdk15	cyclin-dependent kinase 15	AK042881	GenBank	Mus musculus 7 days neonate cerebellum cDNA, RIKEN full-length enriched library, clone:A730034C03 product:hypothetical Protein kinase containing protein, full insert sequence.
17213265	Fzd7	frizzled homolog 7 (Drosophila)	AK010239	GenBank	Mus musculus adult male tongue cDNA, RIKEN full-length enriched library, clone:2310081G03 product:frizzled homolog 7 (Drosophila), full insert sequence.
17213270	Gm973	predicted gene 973	BC072561	GenBank	Mus musculus gene model 973, (NCBI), mRNA (cDNA clone MGC:99447 IMAGE:5696757), complete cds.
17213295	Nop58	NOP58 ribonucleoprotein	AK034577	GenBank	Mus musculus 12 days embryo embryonic body between diaphragm region and neck cDNA, RIKEN full-length enriched library, clone:9430009J01 product:nucleolar protein 5, full insert sequence.
17213321	Bmpr2	bone morphogenetic protein receptor, type II (serine/threonine kinase)	AK138715	GenBank	Mus musculus 0 day neonate thymus cDNA, RIKEN full-length enriched library, clone:A430023D08 product:bone morphogenic protein receptor, type II (serine/threonine kinase), full insert sequence.
17213338	Fam117b	family with sequence similarity 117, member B	AK154812	GenBank	Mus musculus NOD-derived CD11c +ve dendritic cells cDNA, RIKEN full-length enriched library, clone:F630107I23 product:similar to ALS2CR13 protein (Fragment) [Homo sapiens], full insert sequence.
17213369	Nbeal1	neurobeachin like 1	NM_173444	RefSeq	Mus musculus neurobeachin like 1 (Nbeal1), mRNA.
17213428	Cyp20a1	cytochrome P450, family 20, subfamily a, polypeptide 1	AK020848	GenBank	Mus musculus adult retina cDNA, RIKEN full-length enriched library, clone:A930011N14 product:cytochrome P450, family 20, subfamily A, polypeptide 1, full insert sequence.
17213478	Ctla4	cytotoxic T-lymphocyte-associated protein 4	AK138891	GenBank	Mus musculus 0 day neonate thymus cDNA, RIKEN full-length enriched library, clone:A430106J16 product:cytotoxic T-lymphocyte-associated protein 4, full insert sequence.
17213490	Icos	inducible T cell co-stimulator	AK030827	GenBank	Mus musculus adult male thymus cDNA, RIKEN full-length enriched library, clone:5830414M16 product:inducible T-cell co-stimulator, full insert sequence.
17213509	---	---	GENSCAN00000008041	ENSEMBL	cdna:genscan chromosome:GRCm38:1:61441879:61459230:1 transcript_biotype:protein_coding
17213548	Nrp2	neuropilin 2	AK051873	GenBank	Mus musculus 12 days embryo eyeball cDNA, RIKEN full-length enriched library, clone:D230012O11 product:neuropilin 2, full insert sequence.
17213580	Eef1b2	eukaryotic translation elongation factor 1 beta 2	AK012756	GenBank	Mus musculus 10, 11 days embryo whole body cDNA, RIKEN full-length enriched library, clone:2810017J07 product:eukaryotic translation elongation factor 1 beta 2, full insert sequence.
17213595	---	---	AB777270	GenBank	Mus musculus RNA for long intergenic non-coding RNA isoform of Zdbf2, complete sequence.
17213598	---	---	AB777270	GenBank	Mus musculus RNA for long intergenic non-coding RNA isoform of Zdbf2, complete sequence.
17213645	Fastkd2	FAST kinase domains 2	AK013125	GenBank	Mus musculus 10, 11 days embryo whole body cDNA, RIKEN full-length enriched library, clone:2810421I24 product:SIMILAR TO KIAA0971 PROTEIN (FRAGMENT) homolog [Mus musculus], full insert sequence.
17213676	Creb1	cAMP responsive element binding protein 1	AK042595	GenBank	Mus musculus 7 days neonate cerebellum cDNA, RIKEN full-length enriched library, clone:A730008N10 product:cAMP responsive element binding protein 1, full insert sequence.
17213687	Ccnyl1	cyclin Y-like 1	AK132782	GenBank	Mus musculus adult male testis cDNA, RIKEN full-length enriched library, clone:4922505P10 product:similar to Cyclin fold protein 1 variant b [Homo sapiens], full insert sequence.
17213702	Pikfyve	phosphoinositide kinase, FYVE finger containing	AK017186	GenBank	Mus musculus 11 days pregnant adult female ovary and uterus cDNA, RIKEN full-length enriched library, clone:5033423A09 product:phosphatidylinositol-4-phosphate 5-kinase, type III, full insert sequence.
17213747	Pth2r	parathyroid hormone 2 receptor	AK045576	GenBank	Mus musculus adult male corpora quadrigemina cDNA, RIKEN full-length enriched library, clone:B230212N22 product:PARATHYROID HORMONE RECEPTOR, full insert sequence.
17213765	Crygf	crystallin, gamma F	AK013953	GenBank	Mus musculus 13 days embryo head cDNA, RIKEN full-length enriched library, clone:3110001K11 product:CRYSTALLIN, GAMMA F homolog [Mus musculus], full insert sequence.
17213808	Unc80	unc-80 homolog (C. elegans)	AK043914	GenBank	Mus musculus 10 days neonate cortex cDNA, RIKEN full-length enriched library, clone:A830050C03 product:hypothetical protein, full insert sequence.
17213880	Rpe	ribulose-5-phosphate-3-epimerase	AK007735	GenBank	Mus musculus 10 day old male pancreas cDNA, RIKEN full-length enriched library, clone:1810038L06 product:RIBULOSE-5-PHOSPHATE-EPIMERASE (FRAGMENT) homolog [Homo sapiens], full insert sequence.
17213894	Cps1	carbamoyl-phosphate synthetase 1	AK028683	GenBank	Mus musculus 10 days neonate skin cDNA, RIKEN full-length enriched library, clone:4732433M03 product:weakly similar to carbamoyl-phosphate synthase (glutamine-hydrolyzing) (EC 6.3.5.5) large chain [Schizosaccharomyces pombe], full insert sequence.
17213945	---	---	GENSCAN00000001374	ENSEMBL	cdna:genscan chromosome:GRCm38:1:67702511:67805127:1 transcript_biotype:protein_coding
17213953	Spag16	sperm associated antigen 16	AF490391	GenBank	Mus musculus sperm-associated WD repeat protein mRNA, complete cds.
17213978	Vwc2l	von Willebrand factor C domain-containing protein 2-like	AK083856	GenBank	Mus musculus 12 days embryo spinal ganglion cDNA, RIKEN full-length enriched library, clone:D130026K08 product:hypothetical Cysteine-rich region profile/Protease inhibitor, PMP and SGCI/EGF-like domain containing protein, full insert sequence.
17214023	Gm5528	predicted gene 5528	XM_910525	RefSeq	PREDICTED: Mus musculus predicted gene 5528 (Gm5528), mRNA.
17214045	Tmem169	transmembrane protein 169	AK084021	GenBank	Mus musculus 12 days embryo spinal ganglion cDNA, RIKEN full-length enriched library, clone:D130076O05 product:UNKNOWN (PROTEIN FOR MGC:17331) homolog [Homo sapiens], full insert sequence.
17214053	Xrcc5	X-ray repair complementing defective repair in Chinese hamster cells 5	AK010416	GenBank	Mus musculus ES cells cDNA, RIKEN full-length enriched library, clone:2410005I23 product:X-ray repair complementing defective repair in Chinese hamster cells 5, full insert sequence.
17214075	Smarcal1	SWI/SNF related matrix associated, actin dependent regulator of chromatin, subfamily a-like 1	AK035854	GenBank	Mus musculus 16 days neonate cerebellum cDNA, RIKEN full-length enriched library, clone:9630011C23 product:Swi/SNF related matrix associated, actin dependent regulator of chromatin, subfamily a-like 1, full insert sequence.
17214100	Rpl37a	ribosomal protein L37a	AK147108	GenBank	Mus musculus 17 days embryo kidney cDNA, RIKEN full-length enriched library, clone:I920169D01 product:ribosomal protein L37a, full insert sequence.
17214106	Igfbp2	insulin-like growth factor binding protein 2	AK011784	GenBank	Mus musculus 10 days embryo whole body cDNA, RIKEN full-length enriched library, clone:2610100G24 product:insulin-like growth factor binding protein 2, full insert sequence.
17214126	Rufy4	RUN and FYVE domain containing 4	BC150907	GenBank	Mus musculus RUN and FYVE domain containing 4, mRNA (cDNA clone MGC:183818 IMAGE:9087818), complete cds.
17214142	Cxcr2	chemokine (C-X-C motif) receptor 2	AK158234	GenBank	Mus musculus adult inner ear cDNA, RIKEN full-length enriched library, clone:F930044K23 product:interleukin 8 receptor, beta, full insert sequence.
17214162	Gpbar1	G protein-coupled bile acid receptor 1	AB086171	GenBank	Mus musculus mRNA for membrane bile acid receptor, complete cds.
17214166	Pnkd	paroxysmal nonkinesiogenic dyskinesia	AF318058	GenBank	Mus musculus FKSG19 (FKSG19) mRNA, complete cds.
17214184	Gm216	predicted gene 216	BC150857	GenBank	Mus musculus gene model 216, (NCBI), mRNA (cDNA clone MGC:183768 IMAGE:9087768), complete cds.
17214220	Ctdsp1	CTD (carboxy-terminal domain, RNA polymerase II, polypeptide A) small phosphatase 1	AK089478	GenBank	Mus musculus B6-derived CD11 +ve dendritic cells cDNA, RIKEN full-length enriched library, clone:F730037J24 product:NUCLEAR LIM INTERACTOR-INTERACTING FACTOR 3 (NLI-INTERACTING FACTOR 3) (GOLLI-INTERACTING PROTEIN) (GIP), full insert sequence.
17214234	Vil1	villin 1	AK027908	GenBank	Mus musculus adult male kidney cDNA, RIKEN full-length enriched library, clone:0610009G14 product:villin, full insert sequence.
17214257	Rqcd1	rcd1 (required for cell differentiation) homolog 1 (S. pombe)	AK005025	GenBank	Mus musculus adult male liver cDNA, RIKEN full-length enriched library, clone:1300016N11 product:rcd1 (required for cell differentiation) homolog 1 (S. pombe), full insert sequence.
17214269	Plcd4	phospholipase C, delta 4	AK016945	GenBank	Mus musculus adult male testis cDNA, RIKEN full-length enriched library, clone:4933427D11 product:phospholipase C, delta 4, full insert sequence.
17214293	Bcs1l	BCS1-like (yeast)	AK012324	GenBank	Mus musculus 11 days embryo whole body cDNA, RIKEN full-length enriched library, clone:2700033K22 product:BCS1-like (yeast), full insert sequence.
17214307	Stk36	serine/threonine kinase 36	AK007188	GenBank	Mus musculus adult male testis cDNA, RIKEN full-length enriched library, clone:1700112N14 product:weakly similar to DUAL SPECIFICITY MITOGEN-ACTIVATED PROTEIN KINASE KINASE 3 (EC 2.7.1.-) (MAP KINASE KINASE 3) (MAPKK 3) (MAPK-ERK KINASE 3) (FRAGMENT) [Xenopus laevis], full insert sequence.
17214341	Ttll4	tubulin tyrosine ligase-like family, member 4	AK129075	GenBank	Mus musculus mRNA for mKIAA0173 protein.
17214368	Cyp27a1	cytochrome P450, family 27, subfamily a, polypeptide 1	AK004977	GenBank	Mus musculus adult male liver cDNA, RIKEN full-length enriched library, clone:1300013A03 product:CYTOCHROME P450 27, MITOCHONDRIAL PRECURSOR (EC 1.14.-.-) (CYTOCHROME P-450C27/25) (STEROL 26-HYDROXYLASE) (STEROL 27-HYDROXYLASE) (VITAMIN D(3) 25-HYDROXYLASE) (5-BETA-CHOLESTANE-3-ALPHA,7-ALPHA,12-ALPHA-TRIOL 27-HYDROXYLASE) homolog [Rattus norvegicus], full insert sequence.
17214380	Wnt6	wingless-related MMTV integration site 6	AK133954	GenBank	Mus musculus 8 days embryo whole body cDNA, RIKEN full-length enriched library, clone:5730559H23 product:wingless-related MMTV integration site 6, full insert sequence.
17214387	Wnt10a	wingless related MMTV integration site 10a	AK013836	GenBank	Mus musculus adult male hippocampus cDNA, RIKEN full-length enriched library, clone:2900091F02 product:WINGLESS RELATED MMTV INTEGRATION SITE 10A (FRAGMENT), full insert sequence.
17214409	Fam134a	family with sequence similarity 134, member A	AK158940	GenBank	Mus musculus visual cortex cDNA, RIKEN full-length enriched library, clone:K530014D16 product:hypothetical protein, full insert sequence.
17214421	Zfand2b	zinc finger, AN1 type domain 2B	AK004332	GenBank	Mus musculus 18-day embryo whole body cDNA, RIKEN full-length enriched library, clone:1110060O18 product:weakly similar to Arsenite inducible RNA associated protein [Mus musculus], full insert sequence.
17214433	Ankzf1	ankyrin repeat and zinc finger domain containing 1	BC039910	GenBank	Mus musculus ankyrin repeat and zinc finger domain containing 1, mRNA (cDNA clone IMAGE:3154287), with apparent retained intron.
17214449	Stk16	serine/threonine kinase 16	AK030404	GenBank	Mus musculus adult male pituitary gland cDNA, RIKEN full-length enriched library, clone:5330407I02 product:serine/threonine kinase 16, full insert sequence.
17214476	Des	desmin	AK131922	GenBank	Mus musculus adult male tongue cDNA, RIKEN full-length enriched library, clone:2310047M03 product:desmin, full insert sequence.
17214487	Speg	SPEG complex locus	AK035543	GenBank	Mus musculus adult male urinary bladder cDNA, RIKEN full-length enriched library, clone:9530064D15 product:aortic preferentially expressed gene 1, full insert sequence.
17214543	Gmppa	GDP-mannose pyrophosphorylase A	AK007463	GenBank	Mus musculus 10 day old male pancreas cDNA, RIKEN full-length enriched library, clone:1810012N01 product:GDP-MANNOSE PYROPHOSPHORYLASE A homolog [Homo sapiens], full insert sequence.
17214564	Asic4	acid-sensing (proton-gated) ion channel family member 4	BC055772	GenBank	Mus musculus amiloride-sensitive cation channel 4, pituitary, mRNA (cDNA clone MGC:67351 IMAGE:6808924), complete cds.
17214578	Tmem198	transmembrane protein 198	BC059868	GenBank	Mus musculus transmembrane protein 198, mRNA (cDNA clone MGC:69730 IMAGE:6809137), complete cds.
17214588	Inha	inhibin alpha	BC056627	GenBank	Mus musculus inhibin alpha, mRNA (cDNA clone MGC:68170 IMAGE:5009577), complete cds.
17214593	Stk11ip	serine/threonine kinase 11 interacting protein	BC035530	GenBank	Mus musculus serine/threonine kinase 11 interacting protein, mRNA (cDNA clone IMAGE:5366096), with apparent retained intron.
17214622	Slc4a3	solute carrier family 4 (anion exchanger), member 3	BC066086	GenBank	Mus musculus cDNA clone IMAGE:30534136, containing frame-shift errors.
17214685	Acsl3	acyl-CoA synthetase long-chain family member 3	AK012088	GenBank	Mus musculus 10 days embryo whole body cDNA, RIKEN full-length enriched library, clone:2610510B12 product:fatty acid Coenzyme A ligase, long chain 3, full insert sequence.
17214711	Kcne4	potassium voltage-gated channel, Isk-related subfamily, gene 4	AK133469	GenBank	Mus musculus 11 days pregnant adult female ovary and uterus cDNA, RIKEN full-length enriched library, clone:5031403C02 product:potassium voltage-gated channel, Isk-related subfamily, gene 4, full insert sequence.
17214722	Mrpl44	mitochondrial ribosomal protein L44	AK007652	GenBank	Mus musculus 10 day old male pancreas cDNA, RIKEN full-length enriched library, clone:1810030E18 product:MITOCHONDRIAL 39S RIBOSOMAL PROTEIN L45 (MRP-L45) homolog [Homo sapiens], full insert sequence.
17214729	Serpine2	serine (or cysteine) peptidase inhibitor, clade E, member 2	AK045954	GenBank	Mus musculus adult male corpora quadrigemina cDNA, RIKEN full-length enriched library, clone:B230326M24 product:serine (or cysteine) proteinase inhibitor, clade E (nexin, plasminogen activator inhibitor type 1), member 2, full insert sequence.
17214735	Nyap2	neuronal tyrosine-phophorylated phosphoinositide 3-kinase adaptor 2	AK034747	GenBank	Mus musculus 12 days embryo embryonic body between diaphragm region and neck cDNA, RIKEN full-length enriched library, clone:9430031J16 product:CDNA FLJ30664 FIS, CLONE FCBBF1000604, WEAKLY SIMILAR TO MYOSIN HEAVY CHAIN MYR 8B homolog [Homo sapiens], full insert sequence.
17214753	Irs1	insulin receptor substrate 1	AY169784	GenBank	Mus musculus hypothetical secreted protein SST7 mRNA, complete cds.
17214759	Rhbdd1	rhomboid domain containing 1	AY973322	GenBank	Mus musculus MSD-50 mRNA, complete cds.
17214771	Col4a3	collagen, type IV, alpha 3	AF169387	GenBank	Mus musculus alpha 3 collagen IV (Col4a3) mRNA, complete cds.
17214825	LOC637796	mitochondrial fission factor-like	XM_003946049	RefSeq	PREDICTED: Mus musculus mitochondrial fission factor-like (LOC637796), mRNA.
17214841	Agfg1	ArfGAP with FG repeats 1	AK029917	GenBank	Mus musculus adult male testis cDNA, RIKEN full-length enriched library, clone:4931440E08 product:HIV-1 Rev binding protein, full insert sequence.
17214857	Ccl20	chemokine (C-C motif) ligand 20	AK079862	GenBank	Mus musculus 0 day neonate thymus cDNA, RIKEN full-length enriched library, clone:A430095C13 product:small inducible cytokine subfamily A20, full insert sequence.
17214910	Gm2427	predicted gene 2427	XM_001473524	RefSeq	PREDICTED: Mus musculus predicted gene 2427 (Gm2427), mRNA.
17214924	Sp140	Sp140 nuclear body protein	BC069971	GenBank	Mus musculus Sp140 nuclear body protein, mRNA (cDNA clone MGC:78308 IMAGE:5356021), complete cds.
17214948	---	---	AK040186	GenBank	Mus musculus 0 day neonate thymus cDNA, RIKEN full-length enriched library, clone:A430075G10 product:nuclear antigen Sp100, full insert sequence.
17214979	---	---	AK040186	GenBank	Mus musculus 0 day neonate thymus cDNA, RIKEN full-length enriched library, clone:A430075G10 product:nuclear antigen Sp100, full insert sequence.
17214983	Cab39	calcium binding protein 39	AK144665	GenBank	Mus musculus lung RCB-0558 LLC cDNA, RIKEN full-length enriched library, clone:G730021G09 product:calcium binding protein 39, full insert sequence.
17214998	Itm2c	integral membrane protein 2C	AK014144	GenBank	Mus musculus 13 days embryo head cDNA, RIKEN full-length enriched library, clone:3110038L02 product:integral membrane protein 3, full insert sequence.
17215016	Spata3	spermatogenesis associated 3	AK131709	GenBank	Mus musculus adult male testis cDNA, RIKEN full-length enriched library, clone:1700018I16 product:Testis spermatocyte apoptosis-related gene 1 protein (Testis and spermatogenesis cell related protein 1) (mTSARG1), full insert sequence.
17215029	2810459M11Rik	RIKEN cDNA 2810459M11 gene	BC137675	GenBank	Mus musculus RIKEN cDNA 2810459M11 gene, mRNA (cDNA clone MGC:169299 IMAGE:8860694), complete cds.
17215035	Psmd1	proteasome (prosome, macropain) 26S subunit, non-ATPase, 1	AK010596	GenBank	Mus musculus ES cells cDNA, RIKEN full-length enriched library, clone:2410026J11 product:proteasome (prosome, macropain) 26S subunit, non-ATPase, 1, full insert sequence.
17215101	Gm5258	predicted gene 5258	XM_905763	RefSeq	PREDICTED: Mus musculus predicted gene 5258 (Gm5258), mRNA.
17215111	1700019O17Rik	RIKEN cDNA 1700019O17 gene	BC100497	GenBank	Mus musculus RIKEN cDNA 1700019O17 gene, mRNA (cDNA clone MGC:118337 IMAGE:30916756), complete cds.
17215113	---	---	GENSCAN00000026111	ENSEMBL	cdna:genscan chromosome:GRCm38:1:86473659:86487946:1 transcript_biotype:protein_coding
17215115	Ptma	prothymosin alpha	AK037980	GenBank	Mus musculus 16 days neonate thymus cDNA, RIKEN full-length enriched library, clone:A130068L07 product:prothymosin alpha, full insert sequence.
17215123	Cops7b	COP9 (constitutive photomorphogenic) homolog, subunit 7b (Arabidopsis thaliana)	AK053615	GenBank	Mus musculus 0 day neonate eyeball cDNA, RIKEN full-length enriched library, clone:E130114M23 product:COP9 (constitutive photomorphogenic) homolog, subunit 7b (Arabidopsis thaliana), full insert sequence.
17215166	Akp3	alkaline phosphatase 3, intestine, not Mn requiring	BC145627	GenBank	Mus musculus cDNA clone IMAGE:9054195.
17215178	Prss56	protease, serine 56	AK006434	GenBank	Mus musculus adult male testis cDNA, RIKEN full-length enriched library, clone:1700027L20 product:inferred: RIKEN cDNA 1700027L20 gene / putative [Mus musculus], full insert sequence.
17215192	Chrnd	cholinergic receptor, nicotinic, delta polypeptide	AK081344	GenBank	Mus musculus 16 days embryo head cDNA, RIKEN full-length enriched library, clone:C130008G12 product:cholinergic receptor, nicotinic, delta polypeptide, full insert sequence.
17215208	Chrng	cholinergic receptor, nicotinic, gamma polypeptide	AK047974	GenBank	Mus musculus 16 days embryo head cDNA, RIKEN full-length enriched library, clone:C130025P03 product:cholinergic receptor, nicotinic, gamma polypeptide, full insert sequence.
17215222	Eif4e2	eukaryotic translation initiation factor 4E member 2	AK017221	GenBank	Mus musculus 10 days neonate intestine cDNA, RIKEN full-length enriched library, clone:5133400M17 product:EUKARYOTIC TRANSLATION INITIATION FACTOR 4E HOMOLOGOUS PROTEIN (MRNA CAP-BINDING PROTEIN 4EHP) (4E HOMOLOGOUS PROTEIN) (IF4E-LIKE PROTEIN 4E-LP) homolog [Homo sapiens], full insert sequence.
17215240	Efhd1	EF hand domain containing 1	AK016491	GenBank	Mus musculus adult male testis cDNA, RIKEN full-length enriched library, clone:4931430I01 product:similar to SWIPROSIN 2 (PP3051) [Homo sapiens], full insert sequence.
17215291	3110079O15Rik	RIKEN cDNA 3110079O15 gene	BC115669	GenBank	Mus musculus RIKEN cDNA 3110079O15 gene, mRNA (cDNA clone MGC:144598 IMAGE:40104070), complete cds.
17215298	Neu2	neuraminidase 2	AK009828	GenBank	Mus musculus adult male tongue cDNA, RIKEN full-length enriched library, clone:2310045M08 product:neuraminidase 2, full insert sequence.
17215309	Inpp5d	inositol polyphosphate-5-phosphatase D	AK143560	GenBank	Mus musculus 6 days neonate spleen cDNA, RIKEN full-length enriched library, clone:F420002E15 product:inositol polyphosphate-5-phosphatase D, full insert sequence.
17215345	Atg16l1	autophagy related 16-like 1 (S. cerevisiae)	BC033362	GenBank	Mus musculus autophagy-related 16-like 1 (yeast), mRNA (cDNA clone IMAGE:5363227), with apparent retained intron.
17215374	5830472F04Rik	RIKEN cDNA 5830472F04 gene	ENSMUST00000097661	ENSEMBL	cdna:known chromosome:GRCm38:1:87796467:87796817:1 gene:ENSMUSG00000073623 gene_biotype:protein_coding transcript_biotype:protein_coding
17215376	Sag	retinal S-antigen	BC026984	GenBank	Mus musculus cDNA clone IMAGE:5362014, containing frame-shift errors.
17215395	Dgkd	diacylglycerol kinase, delta	AK076439	GenBank	Mus musculus 0 day neonate head cDNA, RIKEN full-length enriched library, clone:4832425N18 product:DIACYLGLYCEROL KINASE, DELTA (EC 2.7.1.107) (DIGLYCERIDE KINASE) (DGK-DELTA) (DAG KINASE DELTA) (130 KDA DIACYLGLYCEROL KINASE) (FRAGMENT) homolog [Homo sapiens], full insert sequence.
17215429	Ugt1a2	UDP glucuronosyltransferase 1 family, polypeptide A2	AK002629	GenBank	Mus musculus adult male kidney cDNA, RIKEN full-length enriched library, clone:0610013P07 product:UDP-glucuronosyltransferase 1 family, member 1, full insert sequence.
17215462	Mroh2a	maestro heat-like repeat family member 2A	NM_001177364	RefSeq	Mus musculus maestro heat-like repeat family member 2A (Mroh2a), mRNA.
17215507	Trpm8	transient receptor potential cation channel, subfamily M, member 8	AF481480	GenBank	Mus musculus TRP ion channel TRPM8 (Trpm8) mRNA, complete cds.
17215539	Spp2	secreted phosphoprotein 2	AK002814	GenBank	Mus musculus adult male kidney cDNA, RIKEN full-length enriched library, clone:0610038O04 product:SECRETED PHOSPHOPROTEIN 24, full insert sequence.
17215565	Sh3bp4	SH3-domain binding protein 4	AK028826	GenBank	Mus musculus 10 days neonate skin cDNA, RIKEN full-length enriched library, clone:4732460A20 product:SIMILAR TO SH3-DOMAIN BINDING PROTEIN 4 homolog [Mus musculus], full insert sequence.
17215576	Agap1	ArfGAP with GTPase domain, ankyrin repeat and PH domain 1	AK046523	GenBank	Mus musculus adult male adrenal gland cDNA, RIKEN full-length enriched library, clone:B330006J06 product:CENTAURIN GAMMA2 homolog [Homo sapiens], full insert sequence.
17215605	Cxcr7	chemokine (C-X-C motif) receptor 7	AK031100	GenBank	Mus musculus 13 days embryo forelimb cDNA, RIKEN full-length enriched library, clone:5930404N18 product:chemokine orphan receptor 1, full insert sequence.
17215612	Cops8	COP9 (constitutive photomorphogenic) homolog, subunit 8 (Arabidopsis thaliana)	AK079111	GenBank	Mus musculus 12 days embryo embryonic body between diaphragm region and neck cDNA, RIKEN full-length enriched library, clone:9430009J09 product:HCOP9 (COP9 HOMOLOG) homolog [Homo sapiens], full insert sequence.
17215647	Prlh	prolactin releasing hormone	FJ424613	GenBank	Mus musculus prolactin-releasing peptide mRNA, complete cds.
17215650	Lrrfip1	leucine rich repeat (in FLII) interacting protein 1	AK041162	GenBank	Mus musculus adult male aorta and vein cDNA, RIKEN full-length enriched library, clone:A530086M05 product:leucine rich repeat (in FLII) interacting protein 1, full insert sequence.
17215681	Rbm44	RNA binding motif protein 44	BC150950	GenBank	Mus musculus RNA binding motif protein 44, mRNA (cDNA clone MGC:183861 IMAGE:9087861), complete cds.
17215705	Ube2f	ubiquitin-conjugating enzyme E2F (putative)	AK007549	GenBank	Mus musculus 10 day old male pancreas cDNA, RIKEN full-length enriched library, clone:1810019G20 product:NEDD8-conjugating enzyme NCE2 (EC 6.3.2.19) (Ubiquitin-conjugating enzyme E2) (Ubiquitin-protein ligase) (Ubiquitin carrier protein) homolog [Homo sapiens], full insert sequence.
17215720	Scly	selenocysteine lyase	AK036533	GenBank	Mus musculus adult male bone cDNA, RIKEN full-length enriched library, clone:9830130K22 product:selenocysteine lyase, full insert sequence.
17215738	Espnl	espin-like	NM_001033292	RefSeq	Mus musculus espin-like (Espnl), mRNA.
17215750	Klhl30	kelch-like 30	AK014532	GenBank	Mus musculus 0 day neonate skin cDNA, RIKEN full-length enriched library, clone:4631423F02 product:RIKEN cDNA 4631423F02 gene, full insert sequence.
17215762	Fam132b	family with sequence similarity 132, member B	BC056923	GenBank	Mus musculus family with sequence similarity 132, member B, mRNA (cDNA clone MGC:66507 IMAGE:5716432), complete cds.
17215773	Traf3ip1	TRAF3 interacting protein 1	AK014457	GenBank	Mus musculus 13 days embryo whole body cDNA, RIKEN full-length enriched library, clone:3930402D05 product:similar to MIP-T3 [Homo sapiens], full insert sequence.
17215788	Asb1	ankyrin repeat and SOCS box-containing 1	BC049699	GenBank	Mus musculus ankyrin repeat and SOCS box-containing 1, mRNA (cDNA clone IMAGE:6706819), with apparent retained intron.
17215799	Twist2	twist basic helix-loop-helix transcription factor 2	AK011180	GenBank	Mus musculus 10 days embryo whole body cDNA, RIKEN full-length enriched library, clone:2600010G23 product:DERMO-1 PROTEIN (DERMIS EXPRESSED 1) homolog [Mus musculus], full insert sequence.
17215807	Olfr1413	olfactory receptor 1413	BC116898	GenBank	Mus musculus olfactory receptor 1413, mRNA (cDNA clone MGC:151275 IMAGE:40126217), complete cds.
17215811	Olfr1412	olfactory receptor 1412	BC125241	GenBank	Mus musculus olfactory receptor 1412, mRNA (cDNA clone MGC:130488 IMAGE:40044004), complete cds.
17215813	Olfr1411	olfactory receptor 1411	BC128013	GenBank	Mus musculus olfactory receptor 1411, mRNA (cDNA clone MGC:157607 IMAGE:40136041), complete cds.
17215815	Olfr1410	olfactory receptor 1410	BC106991	GenBank	Mus musculus olfactory receptor 1410, mRNA (cDNA clone MGC:129256 IMAGE:40044064), complete cds.
17215817	Olfr12	olfactory receptor 12	BC120559	GenBank	Mus musculus olfactory receptor 12, mRNA (cDNA clone MGC:155796 IMAGE:40129482), complete cds.
17215820	Gpc1	glypican 1	AK031768	GenBank	Mus musculus 11 days embryo head cDNA, RIKEN full-length enriched library, clone:6230415P16 product:glypican 1, full insert sequence.
17215834	Dusp28	dual specificity phosphatase 28	BC119127	GenBank	Mus musculus dual specificity phosphatase 28, mRNA (cDNA clone MGC:155443 IMAGE:8733876), complete cds.
17215853	Capn10	calpain 10	AK002548	GenBank	Mus musculus adult male kidney cDNA, RIKEN full-length enriched library, clone:0610011I19 product:calpain 10, full insert sequence.
17215873	Gpr35	G protein-coupled receptor 35	AK034870	GenBank	Mus musculus 12 days embryo embryonic body between diaphragm region and neck cDNA, RIKEN full-length enriched library, clone:9430051L15 product:PROBABLE G PROTEIN-COUPLED RECEPTOR GPR35, full insert sequence.
17215879	Aqp12	aquaporin 12	AK131815	GenBank	Mus musculus 10 day old male pancreas cDNA, RIKEN full-length enriched library, clone:1810012M12 product:Aquaporin 12, full insert sequence.
17215885	Agxt	alanine-glyoxylate aminotransferase	AK149432	GenBank	Mus musculus adult male liver tumor cDNA, RIKEN full-length enriched library, clone:C730009H22 product:alanine-glyoxylate aminotransferase, full insert sequence.
17215932	Sned1	sushi, nidogen and EGF-like domains 1	AK086298	GenBank	Mus musculus 15 days embryo head cDNA, RIKEN full-length enriched library, clone:D930019E21 product:hypothetical Extracellular domain in nidogen containing protein, full insert sequence.
17215968	Ppp1r7	protein phosphatase 1, regulatory (inhibitor) subunit 7	AK009342	GenBank	Mus musculus adult male tongue cDNA, RIKEN full-length enriched library, clone:2310014J01 product:protein phosphatase 1, regulatory (inhibitor) subunit 7, full insert sequence.
17215984	Ano7	anoctamin 7	BC116706	GenBank	Mus musculus anoctamin 7, mRNA (cDNA clone MGC:144016 IMAGE:40096570), complete cds.
17216010	LOC101055829	60S ribosomal protein L7a-like	XM_003946041	RefSeq	PREDICTED: Mus musculus 60S ribosomal protein L7a-like (LOC101055829), mRNA.
17216012	Sept2	septin 2	AK028072	GenBank	Mus musculus adult female placenta cDNA, RIKEN full-length enriched library, clone:1620401M05 product:SEPTIN 2 (NEDD5 PROTEIN HOMOLOG) homolog [Homo sapiens], full insert sequence.
17216031	Farp2	FERM, RhoGEF and pleckstrin domain protein 2	AK050860	GenBank	Mus musculus 9 days embryo whole body cDNA, RIKEN full-length enriched library, clone:D030026M03 product:weakly similar to CDEP [Homo sapiens], full insert sequence.
17216063	Bok	BCL2-related ovarian killer protein	AK156243	GenBank	Mus musculus activated spleen cDNA, RIKEN full-length enriched library, clone:F830013G18 product:Bcl-2-related ovarian killer protein, full insert sequence.
17216070	Atg4b	autophagy related 4B, cysteine peptidase	AK010949	GenBank	Mus musculus 13 days embryo liver cDNA, RIKEN full-length enriched library, clone:2510009N07 product:APG4B homolog [Homo sapiens], full insert sequence.
17216087	Ing5	inhibitor of growth family, member 5	AK006421	GenBank	Mus musculus adult male testis cDNA, RIKEN full-length enriched library, clone:1700027H23 product:hypothetical FYVE/PHD zinc finger structure containing protein, full insert sequence.
17216096	D2hgdh	D-2-hydroxyglutarate dehydrogenase	AK088200	GenBank	Mus musculus 2 days neonate thymus thymic cells cDNA, RIKEN full-length enriched library, clone:E430007C20 product:weakly similar to ACTIN INTERACTING PROTEIN [Arabidopsis thaliana], full insert sequence.
17216113	Gal3st2	galactose-3-O-sulfotransferase 2	AK144526	GenBank	Mus musculus adult male intestinal mucosa cDNA, RIKEN full-length enriched library, clone:G630090B01 product:gene model 988, (NCBI), full insert sequence.
17216120	Gm9994	predicted gene 9994	AY216522	GenBank	Mus musculus galactose 3-O-sulfotransferase-2 mRNA, complete cds.
17216133	Gm6086	predicted gene 6086	AK145447	GenBank	Mus musculus 1 cell embryo 1 cell cDNA, RIKEN full-length enriched library, clone:I0C0046L01 product:weakly similar to Glycoprotein beta-Gal 3'-sulfotransferase [Homo sapiens], full insert sequence.
17216144	Neu4	sialidase 4	AK034236	GenBank	Mus musculus adult male diencephalon cDNA, RIKEN full-length enriched library, clone:9330166I04 product:similar to SIALIDASE (EC 3.2.1.18) [Homo sapiens], full insert sequence.
17216158	Fam174a	family with sequence similarity 174, member A	AK009797	GenBank	Mus musculus adult male tongue cDNA, RIKEN full-length enriched library, clone:2310044D20 product:RIKEN cDNA 2310044D20 gene, full insert sequence.
17216172	Gm7133	predicted gene 7133	XM_909031	RefSeq	PREDICTED: Mus musculus predicted gene 7133 (Gm7133), mRNA.
17216186	Gm7135	predicted gene 7135	XM_001474984	RefSeq	PREDICTED: Mus musculus predicted gene 7135 (Gm7135), mRNA.
17216201	Gin1	gypsy retrotransposon integrase 1	AK015243	GenBank	Mus musculus adult male testis cDNA, RIKEN full-length enriched library, clone:4930429M06 product:gross passage A viral integration region 1, full insert sequence.
17216223	Slco6d1	solute carrier organic anion transporter family, member 6d1	AK014872	GenBank	Mus musculus adult male testis cDNA, RIKEN full-length enriched library, clone:4921511I05 product:solute carrier organic anion transporter family, member 6d1, full insert sequence.
17216246	Cntnap5b	contactin associated protein-like 5B	AK133394	GenBank	Mus musculus adult male testis cDNA, RIKEN full-length enriched library, clone:4933408P06 product:similar to Caspr5 [Homo sapiens], full insert sequence.
17216280	Cdh20	cadherin 20	AK034475	GenBank	Mus musculus adult male diencephalon cDNA, RIKEN full-length enriched library, clone:9330198E05 product:cadherin 7, full insert sequence.
17216303	2310035C23Rik	RIKEN cDNA 2310035C23 gene	AK009628	GenBank	Mus musculus adult male tongue cDNA, RIKEN full-length enriched library, clone:2310035C23 product:hypothetical protein, full insert sequence.
17216353	Zcchc2	zinc finger, CCHC domain containing 2	NM_001122676	RefSeq	Mus musculus zinc finger, CCHC domain containing 2 (Zcchc2), transcript variant A, mRNA.
17216373	Phlpp1	PH domain and leucine rich repeat protein phosphatase 1	AK081093	GenBank	Mus musculus 10 days neonate cerebellum cDNA, RIKEN full-length enriched library, clone:B930085C24 product:similar to SCOP [Rattus norvegicus], full insert sequence.
17216402	Serpinb5	serine (or cysteine) peptidase inhibitor, clade B, member 5	AK136532	GenBank	Mus musculus adult male cecum cDNA, RIKEN full-length enriched library, clone:9130201B20 product:serine (or cysteine) proteinase inhibitor, clade B, member 5, full insert sequence.
17216412	Serpinb12	serine (or cysteine) peptidase inhibitor, clade B (ovalbumin), member 12	AK009018	GenBank	Mus musculus adult male tongue cDNA, RIKEN full-length enriched library, clone:2300003F07 product:weakly similar to SERPIN B12 [Homo sapiens], full insert sequence.
17216425	Serpinb13	serine (or cysteine) peptidase inhibitor, clade B (ovalbumin), member 13	AK030670	GenBank	Mus musculus 6 days neonate head cDNA, RIKEN full-length enriched library, clone:5430417G24 product:similar to headpin serine proteinase inhibitor [Homo sapiens], full insert sequence.
17216436	Serpinb11	serine (or cysteine) peptidase inhibitor, clade B (ovalbumin), member 11	AK009003	GenBank	Mus musculus adult male tongue cDNA, RIKEN full-length enriched library, clone:2300002C09 product:weakly similar to SERPIN B11 [Homo sapiens], full insert sequence.
17216447	Serpinb7	serine (or cysteine) peptidase inhibitor, clade B, member 7	AK014524	GenBank	Mus musculus 0 day neonate skin cDNA, RIKEN full-length enriched library, clone:4631416M05 product:serine (or cysteine) proteinase inhibitor, clade B (ovalbumin), member 7, full insert sequence.
17216458	Serpinb2	serine (or cysteine) peptidase inhibitor, clade B, member 2	AK081487	GenBank	Mus musculus 16 days embryo head cDNA, RIKEN full-length enriched library, clone:C130020L09 product:serine (or cysteine) proteinase inhibitor, clade B (ovalbumin), member 2, full insert sequence.
17216469	Serpinb10	serine (or cysteine) peptidase inhibitor, clade B (ovalbumin), member 10	AK036537	GenBank	Mus musculus adult male bone cDNA, RIKEN full-length enriched library, clone:9830131G07 product:similar to BOMAPIN (PROTEASE INHIBITOR 10) (SERPIN B10) [Homo sapiens], full insert sequence.
17216478	Serpinb8	serine (or cysteine) peptidase inhibitor, clade B, member 8	AK032659	GenBank	Mus musculus 10 days neonate cerebellum cDNA, RIKEN full-length enriched library, clone:6530404K23 product:serine protease inhibitor 8, full insert sequence.
17216498	Cdh7	cadherin 7, type 2	AK034096	GenBank	Mus musculus adult male diencephalon cDNA, RIKEN full-length enriched library, clone:9330156F07 product:CADHERIN-7 PRECURSOR homolog [Homo sapiens], full insert sequence.
17216527	Cntnap5a	contactin associated protein-like 5A	NM_001077425	RefSeq	Mus musculus contactin associated protein-like 5A (Cntnap5a), mRNA.
17216563	Mki67ip	Mki67 (FHA domain) interacting nucleolar phosphoprotein	AK009440	GenBank	Mus musculus adult male tongue cDNA, RIKEN full-length enriched library, clone:2310021G21 product:NUCLEOLAR PROTEIN MNIFK (RNA BINDING PROTEIN), full insert sequence.
17216574	Clasp1	CLIP associating protein 1	AK006534	GenBank	Mus musculus adult male testis cDNA, RIKEN full-length enriched library, clone:1700030C23 product:CLIP-ASSOCIATING PROTEIN CLASP1 (FRAGMENT) homolog [Mus musculus], full insert sequence.
17216638	Tmem185b	transmembrane protein 185B	BC024712	GenBank	Mus musculus transmembrane protein 185B, mRNA (cDNA clone MGC:25511 IMAGE:2646072), complete cds.
17216642	Sctr	secretin receptor	AK032652	GenBank	Mus musculus 10 days neonate cerebellum cDNA, RIKEN full-length enriched library, clone:6530402O03 product:SECRETIN RECEPTOR PRECURSOR, full insert sequence.
17216659	3110009E18Rik	RIKEN cDNA 3110009E18 gene	BC028767	GenBank	Mus musculus RIKEN cDNA 3110009E18 gene, mRNA (cDNA clone MGC:41348 IMAGE:1264217), complete cds.
17216671	C1ql2	complement component 1, q subcomponent-like 2	AK144471	GenBank	Mus musculus 15 days embryo brain cDNA, RIKEN full-length enriched library, clone:G630075L11 product:Similar to C1q-like, full insert sequence.
17216676	En1	engrailed 1	AK140408	GenBank	Mus musculus 6 days neonate medulla oblongata cDNA, RIKEN full-length enriched library, clone:B730018E24 product:engrailed 1, full insert sequence.
17216718	Ddx18	DEAD (Asp-Glu-Ala-Asp) box polypeptide 18	AK019845	GenBank	Mus musculus adult male testis cDNA, RIKEN full-length enriched library, clone:4930599F06 product:DEAD/H (ASP-GLU-ALA-ASP/HIS) BOX POLYPEPTIDE 18 (MYC-REGULATED) homolog [Homo sapiens], full insert sequence.
17216727	Slc35f5	solute carrier family 35, member F5	AK145848	GenBank	Mus musculus 11 days pregnant adult female placenta cDNA, RIKEN full-length enriched library, clone:I530005N23 product:solute carrier family 35, member F5, full insert sequence.
17216745	Gpr39	G protein-coupled receptor 39	AK016817	GenBank	Mus musculus adult male testis cDNA, RIKEN full-length enriched library, clone:4933415E13 product:similar to PUTATIVE G PROTEIN-COUPLED RECEPTOR GPR39 [Homo sapiens], full insert sequence.
17216753	Mgat5	mannoside acetylglucosaminyltransferase 5	AK030402	GenBank	Mus musculus adult male pituitary gland cDNA, RIKEN full-length enriched library, clone:5330407H02 product:ALPHA-1,3(6)-MANNOSYLGLYCOPROTEIN BETA-1,6-N-ACETYL-GLUCOSAMINYLTRANSFERASE V (EC 2.4.1.155) (ALPHA-MANNOSIDE BETA-1,6-N- ACETYLGLUCOSAMINYLTRANSFERASE) (N-ACETYLGLUCOSAMINYL-TRANSFERASE V) (GNT-V) (GLCNAC-T V) homolog [Rattus norvegicus], full insert sequence.
17216779	Acmsd	amino carboxymuconate semialdehyde decarboxylase	AK143962	GenBank	Mus musculus adult male kidney cDNA, RIKEN full-length enriched library, clone:F530007C24 product:amino carboxymuconate semialdehyde decarboxylase, full insert sequence.
17216792	Ccnt2	cyclin T2	AK013634	GenBank	Mus musculus adult male hippocampus cDNA, RIKEN full-length enriched library, clone:2900041I18 product:cyclin T2, full insert sequence.
17216834	Rpl28	ribosomal protein L28	AK012368	GenBank	Mus musculus 11 days embryo whole body cDNA, RIKEN full-length enriched library, clone:2700043M16 product:ribosomal protein L28, full insert sequence.
17216836	R3hdm1	R3H domain containing 1	AK141150	GenBank	Mus musculus 0 day neonate cerebellum cDNA, RIKEN full-length enriched library, clone:C230073P16 product:R3H domain (binds single-stranded nucleic acids), full insert sequence.
17216942	AA986860	expressed sequence AA986860	BC099401	GenBank	Mus musculus expressed sequence AA986860, mRNA (cDNA clone MGC:117564 IMAGE:30713499), complete cds.
17216949	Fcamr	Fc receptor, IgA, IgM, high affinity	AB048834	GenBank	Mus musculus mRNA for Fca/m receptor, complete cds.
17216960	Pigr	polymeric immunoglobulin receptor	AK142656	GenBank	Mus musculus 10 days lactation, adult female mammary gland cDNA, RIKEN full-length enriched library, clone:D730035M13 product:polymeric immunoglobulin receptor, full insert sequence.
17216976	Faim3	Fas apoptotic inhibitory molecule 3	AK007714	GenBank	Mus musculus 10 day old male pancreas cDNA, RIKEN full-length enriched library, clone:1810037B05 product:weakly similar to ANTI-FAS-INDUCED APOPTOSIS (REGULATOR OF FAS-INDUCED APOPTOSIS) [Homo sapiens], full insert sequence.
17216990	Il10	interleukin 10	AK152344	GenBank	Mus musculus bone marrow macrophage cDNA, RIKEN full-length enriched library, clone:I830063M09 product:interleukin 10, full insert sequence.
17216998	Eif2d	eukaryotic translation initiation factor 2D	BC023709	GenBank	Mus musculus ligatin, mRNA (cDNA clone IMAGE:5346162), containing frame-shift errors.
17217022	Fam72a	family with sequence similarity 72, member A	BC090647	GenBank	Mus musculus RIKEN cDNA 2700049P18 gene, mRNA (cDNA clone MGC:116018 IMAGE:30633261), complete cds.
17217030	Avpr1b	arginine vasopressin receptor 1B	AK033416	GenBank	Mus musculus adult male colon cDNA, RIKEN full-length enriched library, clone:9030006L23 product:VASOPRESSIN V1B RECEPTOR, full insert sequence.
17217035	Ctse	cathepsin E	AK143581	GenBank	Mus musculus 6 days neonate spleen cDNA, RIKEN full-length enriched library, clone:F420008G07 product:cathepsin E, full insert sequence.
17217048	5430435G22Rik	RIKEN cDNA 5430435G22 gene	AK030688	GenBank	Mus musculus 6 days neonate head cDNA, RIKEN full-length enriched library, clone:5430435G22 product:SIMILAR TO RAB7, MEMBER RAS ONCOGENE FAMILY homolog [Homo sapiens], full insert sequence.
17217058	Slc26a9	solute carrier family 26, member 9	AK078966	GenBank	Mus musculus adult male cecum cDNA, RIKEN full-length enriched library, clone:9130414B07 product:PUTATIVE ANION TRANSPORTER homolog [Homo sapiens], full insert sequence.
17217083	Pm20d1	peptidase M20 domain containing 1	AK128969	GenBank	Mus musculus cDNA fis, clone TRACH3014415, weakly similar to Carboxypeptidase S precursor (EC 3.4.17.4).
17217101	Slc41a1	solute carrier family 41, member 1	AK154819	GenBank	Mus musculus NOD-derived CD11c +ve dendritic cells cDNA, RIKEN full-length enriched library, clone:F630107L11 product:solute carrier family 41, member 1, full insert sequence.
17217116	Rab7l1	RAB7, member RAS oncogene family-like 1	AK079752	GenBank	Mus musculus 0 day neonate thymus cDNA, RIKEN full-length enriched library, clone:A430057A20 product:RAB7, MEMBER RAS ONCOGENE FAMILY-LIKE 1 homolog [Homo sapiens], full insert sequence.
17217136	Slc45a3	solute carrier family 45, member 3	AK035428	GenBank	Mus musculus adult male urinary bladder cDNA, RIKEN full-length enriched library, clone:9530042D02 product:PROSTEIN homolog [Homo sapiens], full insert sequence.
17217174	Klhdc8a	kelch domain containing 8A	AK043039	GenBank	Mus musculus 7 days neonate cerebellum cDNA, RIKEN full-length enriched library, clone:A730049N12 product:CDNA FLJ10748 FIS, CLONE NT2RP3001819, WEAKLY SIMILAR TO RING CANAL PROTEIN homolog [Homo sapiens], full insert sequence.
17217182	Nuak2	NUAK family, SNF1-like kinase, 2	AK004737	GenBank	Mus musculus adult male lung cDNA, RIKEN full-length enriched library, clone:1200013B22 product:weakly similar to PROBABLE SERINE/THREONINE-PROTEIN KINASE KIAA0537 (EC 2.7.1.-) [Homo sapiens], full insert sequence.
17217197	Dstyk	dual serine/threonine and tyrosine protein kinase	AK020880	GenBank	Mus musculus adult retina cDNA, RIKEN full-length enriched library, clone:A930019K20 product:Dusty protein kinase homolog [Mus musculus], full insert sequence.
17217216	Rbbp5	retinoblastoma binding protein 5	AK049247	GenBank	Mus musculus ES cells cDNA, RIKEN full-length enriched library, clone:C330016J05 product:RETINOBLASTOMA-BINDING PROTEIN 5 (RBBP-5) (RETINOBLASTOMA-BINDING PROTEIN RBQ-3) homolog [Homo sapiens], full insert sequence.
17217232	Tmem81	transmembrane protein 81	BC095954	GenBank	Mus musculus transmembrane protein 81, mRNA (cDNA clone MGC:106324 IMAGE:5068880), complete cds.
17217241	Lrrn2	leucine rich repeat protein 2, neuronal	AK036271	GenBank	Mus musculus 16 days neonate cerebellum cDNA, RIKEN full-length enriched library, clone:9630050N01 product:leucine rich repeat protein 2, neuronal, full insert sequence.
17217247	Pik3c2b	phosphoinositide-3-kinase, class 2, beta polypeptide	NM_001099276	RefSeq	Mus musculus phosphoinositide-3-kinase, class 2, beta polypeptide (Pik3c2b), mRNA.
17217283	Ppp1r15b	protein phosphatase 1, regulatory (inhibitor) subunit 15b	AK144678	GenBank	Mus musculus lung RCB-0558 LLC cDNA, RIKEN full-length enriched library, clone:G730022I03 product:protein phosphatase 1, regulatory (inhibitor) subunit 15b, full insert sequence.
17217291	Plekha6	pleckstrin homology domain containing, family A member 6	AK149273	GenBank	Mus musculus adult retina cDNA, RIKEN full-length enriched library, clone:A930008N08 product:phosphoinositol 3-phosphate-binding protein-3, full insert sequence.
17217321	Golt1a	golgi transport 1 homolog A (S. cerevisiae)	AK002581	GenBank	Mus musculus adult male kidney cDNA, RIKEN full-length enriched library, clone:0610012C01 product:weakly similar to HDCMA39P (FRAGMENT) [Homo sapiens], full insert sequence.
17217329	Kiss1	KiSS-1 metastasis-suppressor	AB162440	GenBank	Mus musculus mRNA for KiSS-1 peptide, complete cds.
17217335	Ren1	renin 1 structural	AK052685	GenBank	Mus musculus 0 day neonate kidney cDNA, RIKEN full-length enriched library, clone:D630023D24 product:renin 1 structural, full insert sequence.
17217350	Etnk2	ethanolamine kinase 2	AK077179	GenBank	Mus musculus adult male testis cDNA, RIKEN full-length enriched library, clone:4933417N20 product:similar to ETHANOLAMINE KINASE-LIKE PROTEIN EKI2 (FLJ10761) [Homo sapiens], full insert sequence.
17217373	Fmod	fibromodulin	AK032302	GenBank	Mus musculus adult male olfactory brain cDNA, RIKEN full-length enriched library, clone:6430517K11 product:fibromodulin, full insert sequence.
17217380	Gm8618	predicted gene 8618	XM_001479170	RefSeq	PREDICTED: Mus musculus predicted gene 8618 (Gm8618), mRNA.
17217383	Chit1	chitinase 1 (chitotriosidase)	AK009012	GenBank	Mus musculus adult male tongue cDNA, RIKEN full-length enriched library, clone:2300002L19 product:similar to CHITOTRIOSIDASE PRECURSOR [Homo sapiens], full insert sequence.
17217399	Chi3l1	chitinase 3-like 1	AK051475	GenBank	Mus musculus 12 days embryo spinal ganglion cDNA, RIKEN full-length enriched library, clone:D130051O18 product:SIMILAR TO CHITINASE 3-LIKE 1 (CARTILAGE GLYCOPROTEIN-39), full insert sequence.
17217415	Mybph	myosin binding protein H	AK029449	GenBank	Mus musculus 0 day neonate head cDNA, RIKEN full-length enriched library, clone:4833439E12 product:myosin binding protein H, full insert sequence.
17217428	Myog	myogenin	BC048683	GenBank	Mus musculus myogenin, mRNA (cDNA clone MGC:59257 IMAGE:6516364), complete cds.
17217434	4933406M09Rik	RIKEN cDNA 4933406M09 gene	AK030161	GenBank	Mus musculus adult male testis cDNA, RIKEN full-length enriched library, clone:4933406M09 product:weakly similar to N-ACETYLGLUCOSAMINYLTRANSFERASE VI [Gallus gallus], full insert sequence.
17217440	Cyb5r1	cytochrome b5 reductase 1	AK005159	GenBank	Mus musculus adult male cerebellum cDNA, RIKEN full-length enriched library, clone:1500005G05 product:NADH-CYTOCHROME B5 REDUCTASE ISOFORM homolog [Homo sapiens], full insert sequence.
17217455	Adipor1	adiponectin receptor 1	AK137258	GenBank	Mus musculus adult male urinary bladder cDNA, RIKEN full-length enriched library, clone:9530072K07 product:Adiponectin receptor protein 2 homolog [Mus musculus], full insert sequence.
17217469	Klhl12	kelch-like 12	AK034170	GenBank	Mus musculus adult male diencephalon cDNA, RIKEN full-length enriched library, clone:9330161D09 product:KELCH-LIKE PROTEIN C3IP1 (CDNA FLJ14750 FIS, CLONE NT2RP3002948, WEAKLY SIMILAR TO RING CANAL PROTEIN) homolog [Homo sapiens], full insert sequence.
17217487	Rabif	RAB interacting factor	AK087547	GenBank	Mus musculus 0 day neonate eyeball cDNA, RIKEN full-length enriched library, clone:E130318E12 product:GUANINE NUCLEOTIDE EXCHANGE FACTOR MSS4 (RAB INTERACTING FACTOR), full insert sequence.
17217497	LOC100503055	60S ribosomal protein L29-like	XM_003086155	RefSeq	PREDICTED: Mus musculus 60S ribosomal protein L29-like (LOC100503055), mRNA.
17217500	Kdm5b	lysine (K)-specific demethylase 5B	AK008738	GenBank	Mus musculus adult male stomach cDNA, RIKEN full-length enriched library, clone:2210016I17 product:weakly similar to RB-BINDING PROTEIN [Homo sapiens], full insert sequence.
17217536	Syt2	synaptotagmin II	AK036357	GenBank	Mus musculus 16 days neonate cerebellum cDNA, RIKEN full-length enriched library, clone:9630060H01 product:synaptotagmin 2, full insert sequence.
17217552	Ube2t	ubiquitin-conjugating enzyme E2T (putative)	AK166098	GenBank	Mus musculus lung RCB-0558 LLC cDNA, RIKEN full-length enriched library, clone:G730037N18 product:2700084L22Rik protein (EC 6.3.2.19) (Ubiquitin-conjugating enzyme E2) (Ubiquitin-protein ligase) (Ubiquitin carrier protein) (RIKEN cDNA 2700084L22 gene), full insert sequence.
17217580	Arl8a	ADP-ribosylation factor-like 8A	AK004080	GenBank	Mus musculus 18-day embryo whole body cDNA, RIKEN full-length enriched library, clone:1110033P22 product:RIKEN cDNA 1110033P22 gene, full insert sequence.
17217596	Lmod1	leiomodin 1 (smooth muscle)	AK079173	GenBank	Mus musculus adult male urinary bladder cDNA, RIKEN full-length enriched library, clone:9530004A21 product:leiomodin 1 (smooth muscle), full insert sequence.
17217610	Csrp1	cysteine and glycine-rich protein 1	AK077787	GenBank	Mus musculus adult male thymus cDNA, RIKEN full-length enriched library, clone:5830462K22 product:cysteine rich protein, full insert sequence.
17217619	Phlda3	pleckstrin homology-like domain, family A, member 3	AK003767	GenBank	Mus musculus 18-day embryo whole body cDNA, RIKEN full-length enriched library, clone:1110018C11 product:pleckstrin homology-like domain, family A, member 3, full insert sequence.
17217625	Tnni1	troponin I, skeletal, slow 1	AK012258	GenBank	Mus musculus 11 days embryo whole body cDNA, RIKEN full-length enriched library, clone:2700018B22 product:troponin I, skeletal, slow 1, full insert sequence.
17217639	Lad1	ladinin	AK083526	GenBank	Mus musculus 9 days embryo whole body cDNA, RIKEN full-length enriched library, clone:D030041D11 product:ladinin, full insert sequence.
17217651	Tnnt2	troponin T2, cardiac	AK146945	GenBank	Mus musculus 17 days embryo heart cDNA, RIKEN full-length enriched library, clone:I920078H23 product:troponin T2, cardiac, full insert sequence.
17217666	Tmem9	transmembrane protein 9	AK134909	GenBank	Mus musculus adult male olfactory brain cDNA, RIKEN full-length enriched library, clone:6430514D09 product:transmembrane protein 9, full insert sequence.
17217678	Cacna1s	calcium channel, voltage-dependent, L type, alpha 1S subunit	BC094499	GenBank	Mus musculus calcium channel, voltage-dependent, L type, alpha 1S subunit, mRNA (cDNA clone IMAGE:4925543).
17217728	Kif21b	kinesin family member 21B	AK048770	GenBank	Mus musculus 0 day neonate cerebellum cDNA, RIKEN full-length enriched library, clone:C230056K15 product:kinesin family member 21B, full insert sequence.
17217777	Ddx59	DEAD (Asp-Glu-Ala-Asp) box polypeptide 59	AK004833	GenBank	Mus musculus adult male lung cDNA, RIKEN full-length enriched library, clone:1210002B07 product:inferred: putative [Mus musculus], full insert sequence.
17217789	Kif14	kinesin family member 14	AK087451	GenBank	Mus musculus 0 day neonate eyeball cDNA, RIKEN full-length enriched library, clone:E130203M01 product:weakly similar to KIAA0042 PROTEIN [Homo sapiens], full insert sequence.
17217821	Zfp281	zinc finger protein 281	AK034110	GenBank	Mus musculus adult male diencephalon cDNA, RIKEN full-length enriched library, clone:9330157H23 product:zinc finger protein 281, full insert sequence.
17217848	Atp6v1g3	ATPase, H+ transporting, lysosomal V1 subunit G3	AK032887	GenBank	Mus musculus 12 days embryo male wolffian duct includes surrounding region cDNA, RIKEN full-length enriched library, clone:6720467K22 product:similar to VACUOLAR ATP SYNTHASE SUBUNIT G 3 (EC 3.6.3.14) (V-ATPASE G SUBUNIT 3) (VACUOLAR PROTON PUMP G SUBUNIT 3) (V-ATPASE 13 KDA SUBUNIT 3) [Homo sapiens], full insert sequence.
17217946	F13b	coagulation factor XIII, beta subunit	AK149397	GenBank	Mus musculus adult male liver tumor cDNA, RIKEN full-length enriched library, clone:C730005G24 product:coagulation factor XIII, beta subunit, full insert sequence.
17217969	Kcnt2	potassium channel, subfamily T, member 2	NM_001081027	RefSeq	Mus musculus potassium channel, subfamily T, member 2 (Kcnt2), mRNA.
17218027	Uchl5	ubiquitin carboxyl-terminal esterase L5	AK007860	GenBank	Mus musculus 10 day old male pancreas cDNA, RIKEN full-length enriched library, clone:1810054K05 product:ubiquitin carboxyl-terminal esterase L5, full insert sequence.
17218042	---	---	GENSCAN00000002396	ENSEMBL	cdna:genscan chromosome:GRCm38:1:146358425:146456468:1 transcript_biotype:protein_coding
17218044	Fam5c	family with sequence similarity 5, member C	AK083233	GenBank	Mus musculus adult male hippocampus cDNA, RIKEN full-length enriched library, clone:C630029O22 product:weakly similar to BMP/RETINOIC ACID-INDUCIBLE NEURAL-SPECIFIC PROTEIN (BRINP) [Mus musculus], full insert sequence.
17218060	Ptgs2	prostaglandin-endoperoxide synthase 2	AK049923	GenBank	Mus musculus adult male hippocampus cDNA, RIKEN full-length enriched library, clone:C630011G21 product:prostaglandin-endoperoxide synthase 2, full insert sequence.
17218073	Pdc	phosducin	BC037176	GenBank	Mus musculus phosducin, mRNA (cDNA clone IMAGE:4527413), with apparent retained intron.
17218079	Tpr	translocated promoter region	BC026677	GenBank	Mus musculus translocated promoter region, mRNA (cDNA clone IMAGE:5059599), with apparent retained intron.
17218149	Ivns1abp	influenza virus NS1A binding protein	AK007291	GenBank	Mus musculus adult male testis cDNA, RIKEN full-length enriched library, clone:1700126I16 product:Nd1, full insert sequence.
17218168	Trmt1l	tRNA methyltransferase 1 like	BC061491	GenBank	Mus musculus RIKEN cDNA 1190005F20 gene, mRNA (cDNA clone IMAGE:3498291), with apparent retained intron.
17218186	Fam129a	family with sequence similarity 129, member A	BC069904	GenBank	Mus musculus family with sequence similarity 129, member A, mRNA (cDNA clone IMAGE:5376157), with apparent retained intron.
17218209	Edem3	ER degradation enhancer, mannosidase alpha-like 3	AK141326	GenBank	Mus musculus 7 days embryo whole body cDNA, RIKEN full-length enriched library, clone:C430029G18 product:Putative alpha-mannosidase C1orf22 (EC 3.2.1.-) homolog [Homo sapiens], full insert sequence.
17218233	Colgalt2	collagen beta(1-O)galactosyltransferase 2	AK052838	GenBank	Mus musculus 10 days lactation, adult female mammary gland cDNA, RIKEN full-length enriched library, clone:D730045O08 product:C1ORF17 homolog [Homo sapiens], full insert sequence.
17218254	Arpc5	actin related protein 2/3 complex, subunit 5	AK008097	GenBank	Mus musculus adult male small intestine cDNA, RIKEN full-length enriched library, clone:2010004J17 product:actin related protein 2/3 complex, subunit 5 (165 kDa), full insert sequence.
17218277	Nmnat2	nicotinamide nucleotide adenylyltransferase 2	AK129155	GenBank	Mus musculus mRNA for mKIAA0479 protein.
17218290	Shcbp1l	Shc SH2-domain binding protein 1-like	AK005886	GenBank	Mus musculus adult male testis cDNA, RIKEN full-length enriched library, clone:1700012A16 product:similar to GE36 [Homo sapiens], full insert sequence.
17218305	Rgs8	regulator of G-protein signaling 8	AK044337	GenBank	Mus musculus adult retina cDNA, RIKEN full-length enriched library, clone:A930008A16 product:REGULATOR OF G-PROTEIN SIGNALING 8 (RGS8) homolog [Rattus norvegicus], full insert sequence.
17218321	Rgs16	regulator of G-protein signaling 16	AK079543	GenBank	Mus musculus adult male hypothalamus cDNA, RIKEN full-length enriched library, clone:A230048L19 product:regulator of G-protein signaling 16, full insert sequence.
17218328	Rnasel	ribonuclease L (2', 5'-oligoisoadenylate synthetase-dependent)	AK053125	GenBank	Mus musculus 0 day neonate lung cDNA, RIKEN full-length enriched library, clone:E030007F09 product:ribonuclease L (2', 5'-oligoisoadenylate synthetase-dependent), full insert sequence.
17218341	Gm5531	predicted gene 5531	NM_001008426	RefSeq	Mus musculus predicted gene 5531 (Gm5531), mRNA.
17218345	Teddm1	transmembrane epididymal protein 1	BC141344	GenBank	Mus musculus transmembrane epididymal protein 1, mRNA (cDNA clone MGC:176305 IMAGE:9055956), complete cds.
17218349	Glul	glutamate-ammonia ligase (glutamine synthetase)	AK137969	GenBank	Mus musculus 16 days neonate thymus cDNA, RIKEN full-length enriched library, clone:A130050I24 product:glutamate-ammonia ligase (glutamine synthase), full insert sequence.
17218361	---	---	AK080751	GenBank	Mus musculus adult retina cDNA, RIKEN full-length enriched library, clone:A930039A15 product:hypothetical protein, full insert sequence.
17218363	Zfp648	zinc finger protein 648	NM_001204908	RefSeq	Mus musculus zinc finger protein 648 (Zfp648), mRNA.
17218366	Stx6	syntaxin 6	AK009690	GenBank	Mus musculus adult male tongue cDNA, RIKEN full-length enriched library, clone:2310039E05 product:syntaxin 6, full insert sequence.
17218377	Acbd6	acyl-Coenzyme A binding domain containing 6	AK167959	GenBank	Mus musculus TIB-55 BB88 cDNA, RIKEN full-length enriched library, clone:I730043G23 product:acyl-Coenzyme A binding domain containing 6, full insert sequence.
17218412	Nphs2	nephrosis 2 homolog, podocin (human)	AK052746	GenBank	Mus musculus 0 day neonate kidney cDNA, RIKEN full-length enriched library, clone:D630041P21 product:nephrosis 2 homolog, podocin (human), full insert sequence.
17218423	---	---	GENSCAN00000014517	ENSEMBL	cdna:genscan chromosome:GRCm38:1:156353617:156366449:1 transcript_biotype:protein_coding
17218427	LOC100047957	casein kinase II subunit alpha-like	XM_001479232	RefSeq	PREDICTED: Mus musculus casein kinase II subunit alpha-like (LOC100047957), mRNA.
17218430	Abl2	v-abl Abelson murine leukemia viral oncogene 2 (arg, Abelson-related gene)	BC137771	GenBank	Mus musculus v-abl Abelson murine leukemia viral oncogene homolog 2 (arg, Abelson-related gene), mRNA (cDNA clone MGC:169395 IMAGE:8860790), complete cds.
17218446	Fam20b	family with sequence similarity 20, member B	AK205389	GenBank	Mus musculus cDNA, clone:Y2G0101I09, strand:unspecified.
17218449	Angptl1	angiopoietin-like 1	AK012888	GenBank	Mus musculus 10, 11 days embryo whole body cDNA, RIKEN full-length enriched library, clone:2810039D03 product:angiopoietin-like 1, full insert sequence.
17218514	Astn1	astrotactin 1	AK045561	GenBank	Mus musculus adult male corpora quadrigemina cDNA, RIKEN full-length enriched library, clone:B230210L19 product:astrotactin 1, full insert sequence.
17218543	Rfwd2	ring finger and WD repeat domain 2	AF151110	GenBank	Mus musculus constitutive photomorphogenic protein (Cop1) mRNA, complete cds.
17218568	Tnr	tenascin R	AK039390	GenBank	Mus musculus adult male spinal cord cDNA, RIKEN full-length enriched library, clone:A330038A22 product:TENASCIN-R (RESTRICTIN) homolog [Homo sapiens], full insert sequence.
17218594	---	---	GENSCAN00000033872	ENSEMBL	cdna:genscan chromosome:GRCm38:1:159614816:159626817:1 transcript_biotype:protein_coding
17218607	Mrps14	mitochondrial ribosomal protein S14	AK083352	GenBank	Mus musculus 2 days neonate thymus thymic cells cDNA, RIKEN full-length enriched library, clone:C920014K01 product:mitochondrial ribosomal protein S14, full insert sequence.
17218620	Rc3h1	RING CCCH (C3H) domains 1	AK139648	GenBank	Mus musculus 2 cells egg cDNA, RIKEN full-length enriched library, clone:B020008A02 product:weakly similar to Membrane-associated nucleic acid binding protein (Fragment) [Homo sapiens], full insert sequence.
17218643	Serpinc1	serine (or cysteine) peptidase inhibitor, clade C (antithrombin), member 1	AK050295	GenBank	Mus musculus adult male liver tumor cDNA, RIKEN full-length enriched library, clone:C730035E04 product:serine (or cysteine) proteinase inhibitor, clade C (antithrombin), member 1, full insert sequence.
17218694	Ankrd45	ankyrin repeat domain 45	BC049713	GenBank	Mus musculus ankyrin repeat domain 45, mRNA (cDNA clone MGC:58667 IMAGE:6741553), complete cds.
17218701	Tnfsf4	tumor necrosis factor (ligand) superfamily, member 4	FJ176943	GenBank	Mus musculus tumor necrosis factor (ligand) superfamily member 4 (Tnfsf4) mRNA, complete cds.
17218707	Tnfsf18	tumor necrosis factor (ligand) superfamily, member 18	AJ577579	GenBank	Mus musculus mRNA for GITR ligand (tnfsf 18 gene), first splice variant.
17218713	Pigc	phosphatidylinositol glycan anchor biosynthesis, class C	AK008524	GenBank	Mus musculus adult male small intestine cDNA, RIKEN full-length enriched library, clone:2010305D18 product:PHOSPHATIDYLINOSITOL-GLYCAN BIOSYNTHESIS, CLASS C PROTEIN (PIG-C) homolog [Homo sapiens], full insert sequence.
17218733	Gm10176	predicted gene 10176	AK029767	GenBank	Mus musculus adult male testis cDNA, RIKEN full-length enriched library, clone:4930539E22 product:hypothetical protein, full insert sequence.
17218736	Vamp4	vesicle-associated membrane protein 4	AK002977	GenBank	Mus musculus adult male brain cDNA, RIKEN full-length enriched library, clone:0710001O18 product:vesicle-associated membrane protein 4, full insert sequence.
17218752	Myoc	myocilin	AK144395	GenBank	Mus musculus 16 days neonate male diencephalon cDNA, RIKEN full-length enriched library, clone:G630052D03 product:myocilin, full insert sequence.
17218765	Kifap3	kinesin-associated protein 3	AK013954	GenBank	Mus musculus 13 days embryo head cDNA, RIKEN full-length enriched library, clone:3110001K12 product:kinesin-associated protein 3, full insert sequence.
17218790	Scyl3	SCY1-like 3 (S. cerevisiae)	AK004809	GenBank	Mus musculus adult male lung cDNA, RIKEN full-length enriched library, clone:1200016D23 product:similar to Ezrin-binding protein PACE-1 [Homo sapiens], full insert sequence.
17218813	Mettl18	methyltransferase like 18	BC050143	GenBank	Mus musculus RIKEN cDNA 2810422O20 gene, mRNA (cDNA clone MGC:60987 IMAGE:30016117), complete cds.
17218820	Sele	selectin, endothelial cell	AK153623	GenBank	Mus musculus 3 days neonate thymus cDNA, RIKEN full-length enriched library, clone:A630023I17 product:selectin, endothelial cell, full insert sequence.
17218835	Sell	selectin, lymphocyte	AK137509	GenBank	Mus musculus adult male bone cDNA, RIKEN full-length enriched library, clone:9830122M17 product:selectin, lymphocyte, full insert sequence.
17218845	Selp	selectin, platelet	AK136243	GenBank	Mus musculus in vitro fertilized eggs cDNA, RIKEN full-length enriched library, clone:7420490C01 product:selectin, platelet, full insert sequence.
17218861	F5	coagulation factor V	AK137521	GenBank	Mus musculus adult male bone cDNA, RIKEN full-length enriched library, clone:9830126N09 product:coagulation factor V, full insert sequence.
17218889	Slc19a2	solute carrier family 19 (thiamine transporter), member 2	AK044825	GenBank	Mus musculus 9.5 days embryo parthenogenote cDNA, RIKEN full-length enriched library, clone:B130006D19 product:thiamine transporter (Slc19a2) mRNA, full insert sequence.
17218899	Ccdc181	coiled-coil domain containing 181	BC060044	GenBank	Mus musculus cDNA clone IMAGE:5689784, containing frame-shift errors.
17218927	Dpt	dermatopontin	AK019890	GenBank	Mus musculus 11 days pregnant adult female ovary and uterus cDNA, RIKEN full-length enriched library, clone:5033416F05 product:dermatopontin, full insert sequence.
17218942	Gpr161	G protein-coupled receptor 161	AK145635	GenBank	Mus musculus blastocyst blastocyst cDNA, RIKEN full-length enriched library, clone:I1C0025C17 product:G-protein coupled receptor homolog [Homo sapiens], full insert sequence.
17218965	Adcy10	adenylate cyclase 10	AK029849	GenBank	Mus musculus adult male testis cDNA, RIKEN full-length enriched library, clone:4931412F17 product:SOLUBLE ADENYLYL CYCLASE homolog [Rattus norvegicus], full insert sequence.
17219005	Creg1	cellular repressor of E1A-stimulated genes 1	AK005388	GenBank	Mus musculus adult female placenta cDNA, RIKEN full-length enriched library, clone:1600000E17 product:cellular repressor of E1A-stimulated genes, full insert sequence.
17219039	Gpa33	glycoprotein A33 (transmembrane)	AK008784	GenBank	Mus musculus adult male stomach cDNA, RIKEN full-length enriched library, clone:2210401D16 product:glycoprotein A33 (transmembrane), full insert sequence.
17219053	Ildr2	immunoglobulin-like domain containing receptor 2	FJ024495	GenBank	Mus musculus strain DBA/2J Lisch-like isoform 1 (Ll) mRNA, complete cds.
17219086	Tmco1	transmembrane and coiled-coil domains 1	AK004504	GenBank	Mus musculus 18-day embryo whole body cDNA, RIKEN full-length enriched library, clone:1190006A08 product:Membrane protein homolog [Homo sapiens], full insert sequence.
17219096	Aldh9a1	aldehyde dehydrogenase 9, subfamily A1	AK010526	GenBank	Mus musculus ES cells cDNA, RIKEN full-length enriched library, clone:2410017L05 product:aldehyde dehydrogenase 9, subfamily A1, full insert sequence.
17219110	Rxrg	retinoid X receptor gamma	AK132607	GenBank	Mus musculus 0 day neonate head cDNA, RIKEN full-length enriched library, clone:4833419I10 product:retinoid X receptor gamma, full insert sequence.
17219127	Lmx1a	LIM homeobox transcription factor 1 alpha	AK044944	GenBank	Mus musculus 9.5 days embryo parthenogenote cDNA, RIKEN full-length enriched library, clone:B130014N10 product:LIM homeobox transcription factor 1 alpha, full insert sequence.
17219139	Rgs5	regulator of G-protein signaling 5	AK004165	GenBank	Mus musculus 18-day embryo whole body cDNA, RIKEN full-length enriched library, clone:1110038N04 product:regulator of G-protein signaling 5, full insert sequence.
17219148	1700084C01Rik	RIKEN cDNA 1700084C01 gene	BC150846	GenBank	Mus musculus RIKEN cDNA 1700084C01 gene, mRNA (cDNA clone MGC:183757 IMAGE:9087757), complete cds.
17219160	---	---	AK015669	GenBank	Mus musculus adult male testis cDNA, RIKEN full-length enriched library, clone:4930500M09 product:hypothetical HMG-I and HMG-Y DNA-binding domain (A+T-hook) containing protein, full insert sequence.
17219164	Sh2d1b2	SH2 domain protein 1B2	DQ131181	GenBank	Mus musculus EAT-2B (Sh2d1c) mRNA, complete cds.
17219171	Sh2d1b1	SH2 domain protein 1B1	AK089191	GenBank	Mus musculus NOD-derived CD11c +ve dendritic cells cDNA, RIKEN full-length enriched library, clone:F630034C03 product:EWS/FLI1 activated transcript 2, full insert sequence.
17219182	Nos1ap	nitric oxide synthase 1 (neuronal) adaptor protein	AK046282	GenBank	Mus musculus adult male corpora quadrigemina cDNA, RIKEN full-length enriched library, clone:B230364I19 product:hypothetical Glycine-rich region containing protein, full insert sequence.
17219185	Olfml2b	olfactomedin-like 2B	BC023743	GenBank	Mus musculus olfactomedin-like 2B, mRNA (cDNA clone IMAGE:5353638).
17219199	Fcgr4	Fc receptor, IgG, low affinity IV	AK076532	GenBank	Mus musculus 0 day neonate head cDNA, RIKEN full-length enriched library, clone:4833442P21 product:weakly similar to LOW AFFINITY IMMUNOGLOBULIN GAMMA FC REGION RECEPTOR III-A PRECURSOR (IGG FC RECEPTOR III-2) (FC-GAMMA RIII-ALPHA) (FC-GAMMA RIIIA) (FCRIIIA) (FC-GAMMA RIII) (FCRIII) (CD16-A) (FCR-10) [Homo sapiens], full insert sequence.
17219208	1700009P17Rik	RIKEN cDNA 1700009P17 gene	BC061017	GenBank	Mus musculus RIKEN cDNA 1700009P17 gene, mRNA (cDNA clone MGC:74123 IMAGE:6774925), complete cds.
17219222	Mpz	myelin protein zero	AK089180	GenBank	Mus musculus NOD-derived CD11c +ve dendritic cells cDNA, RIKEN full-length enriched library, clone:F630016F01 product:myelin protein zero, full insert sequence.
17219231	Nr1i3	nuclear receptor subfamily 1, group I, member 3	AK133515	GenBank	Mus musculus 11 days pregnant adult female ovary and uterus cDNA, RIKEN full-length enriched library, clone:5033407J02 product:nuclear receptor subfamily 1, group I, member 3, full insert sequence.
17219242	Apoa2	apolipoprotein A-II	AK145823	GenBank	Mus musculus 14 days pregnant adult female amnion cDNA, RIKEN full-length enriched library, clone:I530003A11 product:apolipoprotein A-II, full insert sequence.
17219248	Adamts4	a disintegrin-like and metallopeptidase (reprolysin type) with thrombospondin type 1 motif, 4	AK028364	GenBank	Mus musculus 18 days pregnant adult female placenta and extra embryonic tissue cDNA, RIKEN full-length enriched library, clone:3830423K05 product:a disintegrin-like and metalloprotease (reprolysin type) with thrombospondin type 1 motif, 4, full insert sequence.
17219282	Ufc1	ubiquitin-fold modifier conjugating enzyme 1	AK011260	GenBank	Mus musculus 10 days embryo whole body cDNA, RIKEN full-length enriched library, clone:2610001J18 product:EST AA062310, full insert sequence.
17219299	Pfdn2	prefoldin 2	BC026839	GenBank	Mus musculus prefoldin 2, mRNA (cDNA clone MGC:25898 IMAGE:4219635), complete cds.
17219308	Pvrl4	poliovirus receptor-related 4	AK004821	GenBank	Mus musculus adult male lung cDNA, RIKEN full-length enriched library, clone:1200017F15 product:NECTIN 4 homolog [Homo sapiens], full insert sequence.
17219339	Usf1	upstream transcription factor 1	AK142437	GenBank	Mus musculus 13 days embryo stomach cDNA, RIKEN full-length enriched library, clone:D530007I20 product:upstream transcription factor 1, full insert sequence.
17219356	Tstd1	thiosulfate sulfurtransferase (rhodanese)-like domain containing 1	NM_001164525	RefSeq	Mus musculus thiosulfate sulfurtransferase (rhodanese)-like domain containing 1 (Tstd1), mRNA.
17219362	F11r	F11 receptor	AK033574	GenBank	Mus musculus adult male cecum cDNA, RIKEN full-length enriched library, clone:9130004G24 product:junction cell adhesion molecule1, full insert sequence.
17219374	Alyref2	Aly/REF export factor 2	AK048243	GenBank	Mus musculus 16 days embryo head cDNA, RIKEN full-length enriched library, clone:C130042O11 product:RNA and export factor binding protein 2, full insert sequence.
17219382	Cd244	CD244 natural killer cell receptor 2B4	AK033178	GenBank	Mus musculus 15 days embryo male testis cDNA, RIKEN full-length enriched library, clone:8030453O03 product:non MHC restricted killing associated, full insert sequence.
17219397	Cd48	CD48 antigen	AK007741	GenBank	Mus musculus 10 day old male pancreas cDNA, RIKEN full-length enriched library, clone:1810041B03 product:CD48 antigen, full insert sequence.
17219407	Slamf1	signaling lymphocytic activation molecule family member 1	AK016818	GenBank	Mus musculus adult male testis cDNA, RIKEN full-length enriched library, clone:4933415F16 product:signaling lymphocyte activation molecule, full insert sequence.
17219418	Cd84	CD84 antigen	AK040694	GenBank	Mus musculus adult male aorta and vein cDNA, RIKEN full-length enriched library, clone:A530016A13 product:CD84 antigen, full insert sequence.
17219435	Slamf6	SLAM family member 6	AK042280	GenBank	Mus musculus 3 days neonate thymus cDNA, RIKEN full-length enriched library, clone:A630078E16 product:inferred: lymphocyte antigen 108, full insert sequence.
17219489	Pex19	peroxisomal biogenesis factor 19	AK012785	GenBank	Mus musculus 10, 11 days embryo whole body cDNA, RIKEN full-length enriched library, clone:2810021M01 product:peroxisomal farnesylated protein, full insert sequence.
17219542	Pigm	phosphatidylinositol glycan anchor biosynthesis, class M	AK018560	GenBank	Mus musculus adult male colon cDNA, RIKEN full-length enriched library, clone:9030618N22 product:phosphatidylinositol glycan, class M, full insert sequence.
17219546	Slamf9	SLAM family member 9	AK009505	GenBank	Mus musculus adult male tongue cDNA, RIKEN full-length enriched library, clone:2310026I04 product:weakly similar to CD84-H1 (CD2 FAMILY 10) [Homo sapiens], full insert sequence.
17219554	Igsf9	immunoglobulin superfamily, member 9	AK053544	GenBank	Mus musculus 0 day neonate eyeball cDNA, RIKEN full-length enriched library, clone:E130106M13 product:neural cell adhesion molecule (Ncam)-like, full insert sequence.
17219581	Tagln2	transgelin 2	AK019231	GenBank	Mus musculus 11 days embryo whole body cDNA, RIKEN full-length enriched library, clone:2700094C18 product:inferred: transgelin 2 / Similar to transgelin 2 [Mus musculus], full insert sequence.
17219591	Ccdc19	coiled-coil domain containing 19	AK006449	GenBank	Mus musculus adult male testis cDNA, RIKEN full-length enriched library, clone:1700028D05 product:nasopharyngeal epithelium specific protein 1, full insert sequence.
17219623	Crp	C-reactive protein, pentraxin-related	AK050392	GenBank	Mus musculus adult male liver tumor cDNA, RIKEN full-length enriched library, clone:C730043I02 product:C-reactive protein, petaxin related, full insert sequence.
17219629	Olfr16	olfactory receptor 16	BC119300	GenBank	Mus musculus olfactory receptor 16, mRNA (cDNA clone MGC:155616 IMAGE:8734049), complete cds.
17219633	Olfr218	olfactory receptor 218	BC104291	GenBank	Mus musculus olfactory receptor 218, mRNA (cDNA clone MGC:129219 IMAGE:40042773), complete cds.
17219635	Olfr1404	olfactory receptor 1404	BC120856	GenBank	Mus musculus olfactory receptor 1404, mRNA (cDNA clone MGC:156093 IMAGE:40129779), complete cds.
17219643	Aim2	absent in melanoma 2	BC009664	GenBank	Mus musculus absent in melanoma 2, mRNA (cDNA clone MGC:7442 IMAGE:3489512), complete cds.
17219662	Pyhin1	pyrin and HIN domain family, member 1	AK076726	GenBank	Mus musculus adult male testis cDNA, RIKEN full-length enriched library, clone:4930422C14 product:inferred: Similar to interferon activated gene 204 {Mus musculus}, full insert sequence.
17219670	Pydc3	pyrin domain containing 3	AK041099	GenBank	Mus musculus adult male aorta and vein cDNA, RIKEN full-length enriched library, clone:A530083B17 product:weakly similar to GAMMA-INTERFERON-INDUCIBLE PROTEIN IFI-16 (INTERFERON-INDUCIBLE MYELOID DIFFERENTIATION TRANSCRIPTIONAL ACTIVATOR) (IFI 16) [Homo sapiens], full insert sequence.
17219677	Olfr433	olfactory receptor 433	AK154347	GenBank	Mus musculus NOD-derived CD11c +ve dendritic cells cDNA, RIKEN full-length enriched library, clone:F630022F24 product:olfactory receptor 433, full insert sequence.
17219680	Olfr432	olfactory receptor 432	BC106793	GenBank	Mus musculus olfactory receptor 432, mRNA (cDNA clone MGC:123596 IMAGE:40041669), complete cds.
17219682	Olfr430	olfactory receptor 430	NM_146718	RefSeq	Mus musculus olfactory receptor 430 (Olfr430), mRNA.
17219684	Olfr429	olfactory receptor 429	BC127973	GenBank	Mus musculus olfactory receptor 429, mRNA (cDNA clone MGC:157526 IMAGE:40135130), complete cds.
17219686	Olfr427	olfactory receptor 427	BC104103	GenBank	Mus musculus olfactory receptor 427, mRNA (cDNA clone MGC:123739 IMAGE:40043136), complete cds.
17219688	Olfr424	olfactory receptor 424	BC104096	GenBank	Mus musculus olfactory receptor 424, mRNA (cDNA clone MGC:123722 IMAGE:40043031), complete cds.
17219694	Olfr420	olfactory receptor 420	BC145885	GenBank	Mus musculus olfactory receptor 420, mRNA (cDNA clone MGC:175772 IMAGE:40131188), complete cds.
17219698	Spta1	spectrin alpha, erythrocytic 1	AK086017	GenBank	Mus musculus 16 days neonate heart cDNA, RIKEN full-length enriched library, clone:D830045D01 product:alpha-spectrin 1, erythroid, full insert sequence.
17219751	Mptx1	mucosal pentraxin 1	AK007658	GenBank	Mus musculus 10 day old male pancreas cDNA, RIKEN full-length enriched library, clone:1810030J14 product:weakly similar to SERUM AMYLOID P-COMPONENT PRECURSOR (SAP) [Cavia porcellus], full insert sequence.
17219756	Olfr417	olfactory receptor 417	NM_207137	RefSeq	Mus musculus olfactory receptor 417 (Olfr417), mRNA.
17219758	Olfr248	olfactory receptor 248	BC131960	GenBank	Mus musculus olfactory receptor 415, mRNA (cDNA clone MGC:163591 IMAGE:40130237), complete cds.
17219762	Olfr414	olfactory receptor 414	BC106815	GenBank	Mus musculus olfactory receptor 414, mRNA (cDNA clone MGC:123767 IMAGE:40043364), complete cds.
17219764	Olfr220	olfactory receptor 220	NM_207694	RefSeq	Mus musculus olfactory receptor 220 (Olfr220), mRNA.
17219766	Fmn2	formin 2	AK013585	GenBank	Mus musculus adult male hippocampus cDNA, RIKEN full-length enriched library, clone:2900024F01 product:formin 2, full insert sequence.
17219789	Kmo	kynurenine 3-monooxygenase (kynurenine 3-hydroxylase)	AK133074	GenBank	Mus musculus adult male testis cDNA, RIKEN full-length enriched library, clone:4930567E01 product:kynurenine 3-monooxygenase (kynurenine 3-hydroxylase), full insert sequence.
17219811	Wdr64	WD repeat domain 64	AK015153	GenBank	Mus musculus adult male testis cDNA, RIKEN full-length enriched library, clone:4930415O10 product:RIKEN cDNA 4930415O10 gene, full insert sequence.
17219848	Exo1	exonuclease 1	AK028728	GenBank	Mus musculus 10 days neonate skin cDNA, RIKEN full-length enriched library, clone:4732447H02 product:exonuclease 1, full insert sequence.
17219869	Sdccag8	serologically defined colon cancer antigen 8	AK012392	GenBank	Mus musculus 11 days embryo whole body cDNA, RIKEN full-length enriched library, clone:2700048G21 product:similar to ANTIGEN NY-CO-8 (FRAGMENT) [Homo sapiens], full insert sequence.
17219897	Zbtb18	zinc finger and BTB domain containing 18	AK088899	GenBank	Mus musculus 2 days neonate thymus thymic cells cDNA, RIKEN full-length enriched library, clone:E430030L07 product:weakly similar to zinc finger protein ZNF65 (C2-H2 zinc finger motif) (fragment) [Homo sapiens], full insert sequence.
17219902	1700016C15Rik	RIKEN cDNA 1700016C15 gene	NM_027077	RefSeq	Mus musculus RIKEN cDNA 1700016C15 gene (1700016C15Rik), mRNA.
17219909	Gm7068	predicted gene 7068	XM_905449	RefSeq	PREDICTED: Mus musculus predicted gene 7068 (Gm7068), mRNA.
17219963	Desi2	desumoylating isopeptidase 2	AK020014	GenBank	Mus musculus adult male thymus cDNA, RIKEN full-length enriched library, clone:5830417C01 product:similar to APOPTOSIS-RELATED PROTEIN PNAS-4 (FRAGMENT) [Homo sapiens], full insert sequence.
17219978	Cox20	COX20 Cox2 chaperone	AK019293	GenBank	Mus musculus 10, 11 days embryo whole body cDNA, RIKEN full-length enriched library, clone:2810462K13 product:RIKEN cDNA 2310005N03 gene, full insert sequence.
17219988	Efcab2	EF-hand calcium binding domain 2	AK010880	GenBank	Mus musculus 13 days embryo liver cDNA, RIKEN full-length enriched library, clone:2510001H18 product:RIKEN cDNA 1700073K01 gene, full insert sequence.
17219997	Kif26b	kinesin family member 26B	AB355846	GenBank	Mus musculus Kif26b mRNA for kinesin family protein 26b, complete cds.
17220051	LOC101056322	uncharacterized LOC101056322	XM_003946056	RefSeq	PREDICTED: Mus musculus uncharacterized LOC101056322 (LOC101056322), mRNA.
17220110	Itpkb	inositol 1,4,5-trisphosphate 3-kinase B	AK039369	GenBank	Mus musculus adult male spinal cord cDNA, RIKEN full-length enriched library, clone:A330033F05 product:1D-myo-inositol-trisphosphate 3-kinase (EC 2.7.1.127) B homolog [Rattus norvegicus], full insert sequence.
17220122	Parp1	poly (ADP-ribose) polymerase family, member 1	AK028042	GenBank	Mus musculus adult male lung cDNA, RIKEN full-length enriched library, clone:1200004M19 product:ADP-ribosyltransferase (NAD+; poly (ADP-ribose) polymerase) 1, full insert sequence.
17220188	Sde2	SDE2 telomere maintenance homolog (S. pombe)	AK078485	GenBank	Mus musculus 12 days embryo female mullerian duct includes surrounding region cDNA, RIKEN full-length enriched library, clone:6820412G23 product:DJ671D7.1 (SIMILAR TO D.MELANOGASTER CG5986 PROTEIN) (FRAGMENT) homolog [Homo sapiens], full insert sequence.
17220197	Lefty2	left-right determination factor 2	AK031621	GenBank	Mus musculus 13 days embryo male testis cDNA, RIKEN full-length enriched library, clone:6030463A22 product:LEFT-RIGHT DETERMINATION FACTOR B PRECURSOR (LEFTY-2 PROTEIN), full insert sequence.
17220204	Pycr2	pyrroline-5-carboxylate reductase family, member 2	AK007535	GenBank	Mus musculus 10 day old male pancreas cDNA, RIKEN full-length enriched library, clone:1810018M05 product:similar to PYRROLINE-5-CARBOXYLATE REDUCTASE 1 [Homo sapiens], full insert sequence.
17220214	Lefty1	left right determination factor 1	AK131943	GenBank	Mus musculus ES cells cDNA, RIKEN full-length enriched library, clone:2410018B15 product:left-right determination, factor B, full insert sequence.
17220221	Tmem63a	transmembrane protein 63a	BC014795	GenBank	Mus musculus transmembrane protein 63a, mRNA (cDNA clone MGC:11687 IMAGE:3961992), complete cds.
17220249	9130409I23Rik	RIKEN cDNA 9130409I23 gene	AK162201	GenBank	Mus musculus in vitro fertilized eggs cDNA, RIKEN full-length enriched library, clone:7420452M24 product:similar to DEGENERATIVE spermatocyte homolog (MDES protein) (DROSOPHILA) [Mus musculus], full insert sequence.
17220268	Cnih3	cornichon homolog 3 (Drosophila)	AK033911	GenBank	Mus musculus adult male diencephalon cDNA, RIKEN full-length enriched library, clone:9330115A01 product:weakly similar to CORNICHON [Boltenia villosa], full insert sequence.
17220277	Dnah14	dynein, axonemal, heavy chain 14	XM_003689335	RefSeq	PREDICTED: Mus musculus dynein, axonemal, heavy chain 14 (Dnahc14), mRNA.
17220364	Srp9	signal recognition particle 9	AK011720	GenBank	Mus musculus 10 days embryo whole body cDNA, RIKEN full-length enriched library, clone:2610039E24 product:signal recognition particle 9 kDa, full insert sequence.
17220373	Trp53bp2	transformation related protein 53 binding protein 2	BC025187	GenBank	Mus musculus transformation related protein 53 binding protein 2, mRNA (cDNA clone IMAGE:5041029), with apparent retained intron.
17220394	Capn8	calpain 8	AK132449	GenBank	Mus musculus 10 days neonate skin cDNA, RIKEN full-length enriched library, clone:4732408H20 product:calpain 8, full insert sequence.
17220432	Tlr5	toll-like receptor 5	AK036842	GenBank	Mus musculus adult female vagina cDNA, RIKEN full-length enriched library, clone:9930017K03 product:toll-like receptor 5, full insert sequence.
17220452	Taf1a	TATA box binding protein (Tbp)-associated factor, RNA polymerase I, A	AK040747	GenBank	Mus musculus adult male aorta and vein cDNA, RIKEN full-length enriched library, clone:A530022L03 product:TATA box binding protein (Tbp)-associated factor, RNA polymerase I, A, full insert sequence.
17220464	Hhipl2	hedgehog interacting protein-like 2	AK019671	GenBank	Mus musculus adult male testis cDNA, RIKEN full-length enriched library, clone:4930507C10 product:similar to CDNA FLJ13840 FIS, CLONE THYRO1000783, MODERATELY SIMILAR TO XENOPUS LAEVIS TAIL-SPECIFIC THYROID HORMONE UP-REGULATED (GENE 5) MRNA [Homo sapiens], full insert sequence.
17220475	Dusp10	dual specificity phosphatase 10	AK011995	GenBank	Mus musculus 10 days embryo whole body cDNA, RIKEN full-length enriched library, clone:2610306G15 product:dual specificity phosphatase 10, full insert sequence.
17220489	Rab3gap2	RAB3 GTPase activating protein subunit 2	BC052505	GenBank	Mus musculus cDNA clone IMAGE:1245109, containing frame-shift errors.
17220533	Bpnt1	bisphosphate 3'-nucleotidase 1	AK008091	GenBank	Mus musculus adult male small intestine cDNA, RIKEN full-length enriched library, clone:2010004G04 product:bisphosphate 3'-nucleotidase 1, full insert sequence.
17220548	Eprs	glutamyl-prolyl-tRNA synthetase	AK010734	GenBank	Mus musculus ES cells cDNA, RIKEN full-length enriched library, clone:2410081F06 product:BIFUNCTIONAL AMINOACYL-TRNA SYNTHETASE [INCLUDES: GLUTAMYL-TRNA SYNTHETASE (EC 6.1.1.17) (GLUTAMATE--TRNA LIGASE); PROLYL-TRNA SYNTHETASE (EC 6.1.1.15) (PROLINE--TRNA LIGASE)], homolog [Homo sapiens], full insert sequence.
17220584	Slc30a10	solute carrier family 30, member 10	BC054548	GenBank	Mus musculus solute carrier family 30, member 10, mRNA (cDNA clone IMAGE:6402620).
17220600	D1Pas1	DNA segment, Chr 1, Pasteur Institute 1	AK029542	GenBank	Mus musculus adult male testis cDNA, RIKEN full-length enriched library, clone:4921521M13 product:PUTATIVE ATP-DEPENDENT RNA HELICASE PL10, full insert sequence.
17220608	Gpatch2	G patch domain containing 2	AK017975	GenBank	Mus musculus adult male thymus cDNA, RIKEN full-length enriched library, clone:5830436K05 product:hypothetical protein, full insert sequence.
17220644	Ush2a	Usher syndrome 2A (autosomal recessive, mild)	AK020845	GenBank	Mus musculus adult retina cDNA, RIKEN full-length enriched library, clone:A930011D15 product:Usher syndrome 2A (autosomal recessive, mild) homolog (human), full insert sequence.
17220724	Ptpn14	protein tyrosine phosphatase, non-receptor type 14	AK028783	GenBank	Mus musculus 10 days neonate skin cDNA, RIKEN full-length enriched library, clone:4732456F18 product:protein tyrosine phosphatase, non-receptor type 14, full insert sequence.
17220771	1700022P22Rik	RIKEN cDNA 1700022P22 gene	NM_029336	RefSeq	Mus musculus RIKEN cDNA 1700022P22 gene (1700022P22Rik), mRNA.
17220776	Nsl1	NSL1, MIND kinetochore complex component, homolog (S. cerevisiae)	AK029421	GenBank	Mus musculus 0 day neonate head cDNA, RIKEN full-length enriched library, clone:4833432M17 product:weakly similar to DC31 [Homo sapiens], full insert sequence.
17220797	Tmem206	transmembrane protein 206	AK218944	GenBank	Mus musculus cDNA, clone:Y2G0146N11, strand:plus, reference:ENSEMBL:Mouse-Transcript-ENST:ENSMUST00000027940, based on BLAT search.
17220809	Ints7	integrator complex subunit 7	AK034856	GenBank	Mus musculus 12 days embryo embryonic body between diaphragm region and neck cDNA, RIKEN full-length enriched library, clone:9430048M23 product:RIKEN cDNA 5930412E23 gene, full insert sequence.
17220833	Lpgat1	lysophosphatidylglycerol acyltransferase 1	BC013667	GenBank	Mus musculus lysophosphatidylglycerol acyltransferase 1, mRNA (cDNA clone MGC:18768 IMAGE:4020003), complete cds.
17220844	Nek2	NIMA (never in mitosis gene a)-related expressed kinase 2	AK077627	GenBank	Mus musculus 8 days embryo whole body cDNA, RIKEN full-length enriched library, clone:5730484K07 product:NIMA (never in mitosis gene a)-related expressed kinase 2, full insert sequence.
17220866	Rd3	retinal degeneration 3	BC033593	GenBank	Mus musculus, clone IMAGE:5367695, mRNA.
17220882	Kcnh1	potassium voltage-gated channel, subfamily H (eag-related), member 1	AK140193	GenBank	Mus musculus adult male corpora quadrigemina cDNA, RIKEN full-length enriched library, clone:B230338N11 product:potassium voltage-gated channel, subfamily H (eag-related), member 1, full insert sequence.
17220907	Irf6	interferon regulatory factor 6	AK037932	GenBank	Mus musculus 16 days neonate thymus cDNA, RIKEN full-length enriched library, clone:A130064P06 product:interferon regulatory factor 6, full insert sequence.
17220919	---	---	AK005889	GenBank	Mus musculus adult male testis cDNA, RIKEN full-length enriched library, clone:1700012B08 product:ADULT MALE TESTIS CDNA, RIKEN FULL-LENGTH ENRICHED LIBRARY, CLONE:1700012B08, FULL INSERT SEQUENCE, full insert sequence.
17220921	---	---	AK005889	GenBank	Mus musculus adult male testis cDNA, RIKEN full-length enriched library, clone:1700012B08 product:ADULT MALE TESTIS CDNA, RIKEN FULL-LENGTH ENRICHED LIBRARY, CLONE:1700012B08, FULL INSERT SEQUENCE, full insert sequence.
17220941	G0s2	G0/G1 switch gene 2	NM_008059	RefSeq	Mus musculus G0/G1 switch gene 2 (G0s2), mRNA.
17220944	Lamb3	laminin, beta 3	AK078970	GenBank	Mus musculus adult male cecum cDNA, RIKEN full-length enriched library, clone:9130419P18 product:laminin, beta 3, full insert sequence.
17220974	Plxna2	plexin A2	BC051045	GenBank	Mus musculus plexin A2, mRNA (cDNA clone IMAGE:4505411), complete cds.
17221061	Rp1	retinitis pigmentosa 1 (human)	AK044413	GenBank	Mus musculus adult retina cDNA, RIKEN full-length enriched library, clone:A930011G17 product:retinitis pigmentosa 1 homolog (human), full insert sequence.
17221071	Sox17	SRY-box containing gene 17	BC027687	GenBank	Mus musculus SRY-box containing gene 17, mRNA (cDNA clone IMAGE:1349361).
17221093	---	---	GENSCAN00000005059	ENSEMBL	cdna:genscan chromosome:GRCm38:1:4880049:4880651:-1 transcript_biotype:protein_coding
17221096	Rgs20	regulator of G-protein signaling 20	AK013773	GenBank	Mus musculus adult male hippocampus cDNA, RIKEN full-length enriched library, clone:2900073E09 product:regulator of G-protein signaling 20, full insert sequence.
17221110	Npbwr1	neuropeptides B/W receptor 1	AK138357	GenBank	Mus musculus adult male hypothalamus cDNA, RIKEN full-length enriched library, clone:A230077K02 product:similar to Neuropeptides B/W receptor type 1 (G protein-coupled receptor 7) [Bos taurus], full insert sequence.
17221117	4732440D04Rik	RIKEN cDNA 4732440D04 gene	ENSMUST00000097832	ENSEMBL	cdna:known chromosome:GRCm38:1:6214612:6215292:-1 gene:ENSMUSG00000073741 gene_biotype:protein_coding transcript_biotype:protein_coding
17221122	Sntg1	syntrophin, gamma 1	AK016927	GenBank	Mus musculus adult male testis cDNA, RIKEN full-length enriched library, clone:4933426D16 product:syntrophin, gamma 1, full insert sequence.
17221158	Mybl1	myeloblastosis oncogene-like 1	BC103533	GenBank	Mus musculus myeloblastosis oncogene-like 1, mRNA (cDNA clone MGC:123416 IMAGE:40039678), complete cds.
17221197	Tcf24	transcription factor 24	XM_003688767	RefSeq	PREDICTED: Mus musculus transcription factor 24 (Tcf24), mRNA.
17221200	Ppp1r42	protein phosphatase 1, regulatory subunit 42	BC022722	GenBank	Mus musculus leucine rich repeat containing 67, mRNA (cDNA clone MGC:31545 IMAGE:4503172), complete cds.
17221215	Cops5	COP9 (constitutive photomorphogenic) homolog, subunit 5 (Arabidopsis thaliana)	AK002761	GenBank	Mus musculus adult male kidney cDNA, RIKEN full-length enriched library, clone:0610037A03 product:COP9 (constitutive photomorphogenic) homolog, subunit 5 (Arabidopsis thaliana), full insert sequence.
17221228	Arfgef1	ADP-ribosylation factor guanine nucleotide-exchange factor 1(brefeldin A-inhibited)	AK035885	GenBank	Mus musculus 16 days neonate cerebellum cDNA, RIKEN full-length enriched library, clone:9630014D14 product:BREFELDIN A-INHIBITED GUANINE NUCLEOTIDE-EXCHANGE PROTEIN 1 (BREFELDIN A-INHIBITED GEP 1) (P200 ARF-GEP1) (P200 ARF GUANINE NUCLEOTIDE EXCHANGE FACTOR) homolog [Homo sapiens], full insert sequence.
17221269	Cpa6	carboxypeptidase A6	AY773477	GenBank	Mus musculus carboxypeptidase A6 mRNA, complete cds, alternatively spliced.
17221288	Slco5a1	solute carrier organic anion transporter family, member 5A1	NM_172841	RefSeq	Mus musculus solute carrier organic anion transporter family, member 5A1 (Slco5a1), mRNA.
17221307	Prdm14	PR domain containing 14	AK134292	GenBank	Mus musculus 13 days embryo male testis cDNA, RIKEN full-length enriched library, clone:6030400A03 product:weakly similar to PR-domain zinc finger protein 14 [Homo sapiens], full insert sequence.
17221317	Ncoa2	nuclear receptor coactivator 2	AK035719	GenBank	Mus musculus adult male urinary bladder cDNA, RIKEN full-length enriched library, clone:9530095N19 product:nuclear receptor coactivator 2, full insert sequence.
17221347	Tram1	translocating chain-associating membrane protein 1	AK007839	GenBank	Mus musculus 10 day old male pancreas cDNA, RIKEN full-length enriched library, clone:1810049E02 product:TRAM1 (UNKNOWN) (PROTEIN FOR MGC:11724) homolog [Mus musculus], full insert sequence.
17221360	Lactb2	lactamase, beta 2	AK143912	GenBank	Mus musculus adult male kidney cDNA, RIKEN full-length enriched library, clone:F520011L19 product:lactamase, beta 2, full insert sequence.
17221396	Msc	musculin	AK138917	GenBank	Mus musculus adult male aorta and vein cDNA, RIKEN full-length enriched library, clone:A530004K05 product:musculin, full insert sequence.
17221401	Trpa1	transient receptor potential cation channel, subfamily A, member 1	AK045771	GenBank	Mus musculus adult male corpora quadrigemina cDNA, RIKEN full-length enriched library, clone:B230310H18 product:similar to ANKYRIN-LIKE PROTEIN [Homo sapiens], full insert sequence.
17221432	---	---	GENSCAN00000016140	ENSEMBL	cdna:genscan chromosome:GRCm38:1:15268799:15269797:-1 transcript_biotype:protein_coding
17221436	Sbspon	somatomedin B and thrombospondin, type 1 domain containing	AK137144	GenBank	Mus musculus adult male urinary bladder cDNA, RIKEN full-length enriched library, clone:9530008A11 product:RPE-spondin (Fragment) homolog [Homo sapiens], full insert sequence.
17221454	Rpl7	ribosomal protein L7	NM_011291	RefSeq	Mus musculus ribosomal protein L7 (Rpl7), mRNA.
17221465	Stau2	staufen (RNA binding protein) homolog 2 (Drosophila)	BC027017	GenBank	Mus musculus, Similar to staufen, RNA binding protein, homolog 2 (Drosophila), clone IMAGE:5363910, mRNA.
17221497	Tceb1	transcription elongation factor B (SIII), polypeptide 1	AK011757	GenBank	Mus musculus 10 days embryo whole body cDNA, RIKEN full-length enriched library, clone:2610043E24 product:RNA POLYMERASE II ELONGATION FACTOR SIII, P15 SUBUNIT (TRANSCRIPTION ELONGATION FACTOR B (SIII), POLYPEPTIDE 1) (15KD, ELONGIN C) homolog [Homo sapiens], full insert sequence.
17221502	Jph1	junctophilin 1	AB024445	GenBank	Mus musculus JP-1 mRNA for junctophilin type 1, complete cds.
17221533	Defb18	defensin beta 18	DQ012029	GenBank	Mus musculus beta-defensin 18 (Defb18) mRNA, complete cds.
17221536	Defb41	defensin beta 41	DQ012027	GenBank	Mus musculus beta-defensin 16 (Defb16) mRNA, complete cds.
17221553	Pkhd1	polycystic kidney and hepatic disease 1	AK052698	GenBank	Mus musculus 0 day neonate kidney cDNA, RIKEN full-length enriched library, clone:D630026G14 product:polycystic kidney and hepatic disease 1, full insert sequence.
17221627	Il17f	interleukin 17F	BC145977	GenBank	Mus musculus cDNA clone IMAGE:40131280, with apparent retained intron.
17221633	Mcm3	minichromosome maintenance deficient 3 (S. cerevisiae)	AK088142	GenBank	Mus musculus 2 days neonate thymus thymic cells cDNA, RIKEN full-length enriched library, clone:E430004P22 product:mini chromosome maintenance deficient (S. cerevisiae), full insert sequence.
17221662	Tram2	translocating chain-associating membrane protein 2	AK082751	GenBank	Mus musculus ES cells cDNA, RIKEN full-length enriched library, clone:C330003D03 product:TRAM2, full insert sequence.
17221686	Kcnq5	potassium voltage-gated channel, subfamily Q, member 5	AK033079	GenBank	Mus musculus adult male cortex cDNA, RIKEN full-length enriched library, clone:7730402H11 product:potassium voltage-gated channel, subfamily Q, member 5, full insert sequence.
17221709	Rims1	regulating synaptic membrane exocytosis 1	AK134597	GenBank	Mus musculus adult male medulla oblongata cDNA, RIKEN full-length enriched library, clone:6330441K02 product:weakly similar to Regulating synaptic membrane exocytosis protein 1 (Rab3-interacting molecule 1) (RIM 1) [Rattus norvegicus], full insert sequence.
17221754	Gm6420	predicted gene 6420	AK131727	GenBank	Mus musculus adult male testis cDNA, RIKEN full-length enriched library, clone:1700028D19 product:hypothetical Proline-rich region profile containing protein, full insert sequence.
17221768	Smap1	stromal membrane-associated protein 1	AK014888	GenBank	Mus musculus adult male testis cDNA, RIKEN full-length enriched library, clone:4921514B13 product:STROMAL MEMBRANE-ASSOCIATED PROTEIN SMAP1B homolog [Homo sapiens], full insert sequence.
17221786	1110058L19Rik	RIKEN cDNA 1110058L19 gene	BC028981	GenBank	Mus musculus RIKEN cDNA 1110058L19 gene, mRNA (cDNA clone MGC:35651 IMAGE:5367409), complete cds.
17221792	Fam135a	family with sequence similarity 135, member A	AK012197	GenBank	Mus musculus 11 days embryo whole body cDNA, RIKEN full-length enriched library, clone:2700001I06 product:weakly similar to DJ198I9.1.1 (KIAA1411 (CONTAINS TRANSLATION OF CDNA PLACE1007843 (EM:AK002067)) (ISOFORM 1)) [Homo sapiens], full insert sequence.
17221817	Col19a1	collagen, type XIX, alpha 1	AK019854	GenBank	Mus musculus adult male testis cDNA, RIKEN full-length enriched library, clone:4931426B13 product:procollagen, type XIX, alpha 1, full insert sequence.
17221871	---	---	NC_005089	GenBank	NADH dehydrogenase subunit 4L, Mitochondrion [Mus musculus]
17221873	---	---	NC_005089 // NC_005089	GenBank // GenBank	ATP synthase F0 subunit 8, Mitochondrion [Mus musculus] // ATP synthase F0 subunit 6, Mitochondrion [Mus musculus]
17221878	Bai3	brain-specific angiogenesis inhibitor 3	AK034015	GenBank	Mus musculus adult male diencephalon cDNA, RIKEN full-length enriched library, clone:9330140O14 product:brain-specific angiogenesis inhibitor 3, full insert sequence.
17221914	Gm20172	predicted gene, 20172	NM_001204913	RefSeq	Mus musculus predicted gene, 20172 (Gm20172), mRNA.
17221918	4931408C20Rik	RIKEN cDNA 4931408C20 gene	NM_001033764	RefSeq	Mus musculus RIKEN cDNA 4931408C20 gene (4931408C20Rik), mRNA.
17221939	Phf3	PHD finger protein 3	AK133490	GenBank	Mus musculus 11 days pregnant adult female ovary and uterus cDNA, RIKEN full-length enriched library, clone:5031423P18 product:PHD finger protein 3, full insert sequence.
17221960	Ptp4a1	protein tyrosine phosphatase 4a1	AK078120	GenBank	Mus musculus adult male medulla oblongata cDNA, RIKEN full-length enriched library, clone:6330521E18 product:protein tyrosine phosphatase 4a1, full insert sequence.
17221970	---	---	GENSCAN00000010521	ENSEMBL	cdna:genscan chromosome:GRCm38:1:30977243:30977968:-1 transcript_biotype:protein_coding
17221975	Gm5699	predicted gene 5699	ENSMUST00000152491	ENSEMBL	cdna:putative chromosome:GRCm38:1:30997867:30999905:-1 gene:ENSMUSG00000087346 gene_biotype:protein_coding transcript_biotype:protein_coding
17221993	---	---	GENSCAN00000040883	ENSEMBL	cdna:genscan chromosome:GRCm38:1:32519563:32520999:-1 transcript_biotype:protein_coding
17221995	Gm5415	predicted gene 5415	NM_001164286	RefSeq	Mus musculus predicted gene 5415 (Gm5415), mRNA.
17222001	Prim2	DNA primase, p58 subunit	AK076095	GenBank	Mus musculus 10, 11 days embryo whole body cDNA, RIKEN full-length enriched library, clone:2810012E16 product:DNA primase, p58 subunit, full insert sequence.
17222026	Zfp451	zinc finger protein 451	AK015797	GenBank	Mus musculus adult male testis cDNA, RIKEN full-length enriched library, clone:4930515K21 product:hypothetical Serine-rich region containing protein, full insert sequence.
17222051	Gm15455	predicted gene 15455	NM_001161816	RefSeq	Mus musculus predicted gene 15455 (Gm15455), mRNA.
17222053	Bend6	BEN domain containing 6	AK045534	GenBank	Mus musculus adult male corpora quadrigemina cDNA, RIKEN full-length enriched library, clone:B230209C24 product:similar to CDNA FLJ30162 FIS, CLONE BRACE2000565 [Homo sapiens], full insert sequence.
17222080	Prss40	protease, serine, 40	AK006524	GenBank	Mus musculus adult male testis cDNA, RIKEN full-length enriched library, clone:1700030B16 product:testicular serine protease 2, full insert sequence.
17222092	1700101I19Rik	RIKEN cDNA 1700101I19 gene	AK007108	GenBank	Mus musculus adult male testis cDNA, RIKEN full-length enriched library, clone:1700101I19 product:hypothetical protein, full insert sequence.
17222096	Fam168b	family with sequence similarity 168, member B	BC040511	GenBank	Mus musculus family with sequence similarity 168, member B, mRNA (cDNA clone MGC:37401 IMAGE:4977517), complete cds.
17222149	Neurl3	neuralized homolog 3 homolog (Drosophila)	AK040949	GenBank	Mus musculus adult male aorta and vein cDNA, RIKEN full-length enriched library, clone:A530050E01 product:hypothetical protein, full insert sequence.
17222179	Lman2l	lectin, mannose-binding 2-like	AK142024	GenBank	Mus musculus 12 days embryo eyeball cDNA, RIKEN full-length enriched library, clone:D230005K05 product:lectin, mannose-binding 2-like, full insert sequence.
17222211	Sema4c	sema domain, immunoglobulin domain (Ig), transmembrane domain (TM) and short cytoplasmic domain, (semaphorin) 4C	AK090073	GenBank	Mus musculus nullipotent stem cell CRL-2070 NE cDNA, RIKEN full-length enriched library, clone:G430091K07 product:sema domain, immunoglobulin domain (Ig), transmembrane domain (TM) and short cytoplasmic domain, (semaphorin) 4C, full insert sequence.
17222232	Fam178b	family with sequence similarity 178, member B	NM_001126046	RefSeq	Mus musculus family with sequence similarity 178, member B (Fam178b), transcript variant A, mRNA.
17222256	Actr1b	ARP1 actin-related protein 1B, centractin beta	AK078508	GenBank	Mus musculus 12 days embryo female mullerian duct includes surrounding region cDNA, RIKEN full-length enriched library, clone:6820426C07 product:BETA-CENTRACTIN (ACTIN-RELATED PROTEIN 1B) (ARP1B) homolog [Homo sapiens], full insert sequence.
17222274	Tmem131	transmembrane protein 131	AK079825	GenBank	Mus musculus 0 day neonate thymus cDNA, RIKEN full-length enriched library, clone:A430077D20 product:RW1 protein, full insert sequence.
17222356	2010300C02Rik	RIKEN cDNA 2010300C02 gene	BC029089	GenBank	Mus musculus RIKEN cDNA 2010300C02 gene, mRNA (cDNA clone IMAGE:3599818), complete cds.
17222396	Mitd1	MIT, microtubule interacting and transport, domain containing 1	BC020137	GenBank	Mus musculus MIT, microtubule interacting and transport, domain containing 1, mRNA (cDNA clone MGC:28063 IMAGE:3709157), complete cds.
17222411	Lyg2	lysozyme G-like 2	AK132442	GenBank	Mus musculus 10 days neonate skin cDNA, RIKEN full-length enriched library, clone:4732401I07 product:similar to LYG2 (LYGH) [Homo sapiens], full insert sequence.
17222420	Lyg1	lysozyme G-like 1	BC119394	GenBank	Mus musculus lysozyme G-like 1, mRNA (cDNA clone MGC:155710 IMAGE:8734143), complete cds.
17222465	Aff3	AF4/FMR2 family, member 3	AK014322	GenBank	Mus musculus 14, 17 days embryo head cDNA, RIKEN full-length enriched library, clone:3222402O04 product:similar to LAF-4 PROTEIN (LYMPHOID NUCLEAR PROTEIN RELATED TO AF4) [Homo sapiens], full insert sequence.
17222495	Lonrf2	LON peptidase N-terminal domain and ring finger 2	AK132156	GenBank	Mus musculus 14, 17 days embryo head cDNA, RIKEN full-length enriched library, clone:3222402O17 product:hypothetical protein, full insert sequence.
17222511	Chst10	carbohydrate sulfotransferase 10	BC056956	GenBank	Mus musculus carbohydrate sulfotransferase 10, mRNA (cDNA clone IMAGE:6825823), with apparent retained intron.
17222527	Tbc1d8	TBC1 domain family, member 8	AK138630	GenBank	Mus musculus adult male spinal cord cDNA, RIKEN full-length enriched library, clone:A330080E24 product:TBC1 domain family, member 8, full insert sequence.
17222568	Creg2	cellular repressor of E1A-stimulated genes 2	AK134713	GenBank	Mus musculus adult male medulla oblongata cDNA, RIKEN full-length enriched library, clone:6330534J20 product:cellular repressor of E1A-stimulated genes 2, full insert sequence.
17222575	Rfx8	regulatory factor X 8	NM_001145660	RefSeq	Mus musculus regulatory factor X 8 (Rfx8), mRNA.
17222606	Mfsd9	major facilitator superfamily domain containing 9	AK170820	GenBank	Mus musculus NOD-derived CD11c +ve dendritic cells cDNA, RIKEN full-length enriched library, clone:F630201P15 product:hypothetical protein, full insert sequence.
17222614	---	---	GENSCAN00000037393	ENSEMBL	cdna:genscan chromosome:GRCm38:1:41153012:41187253:-1 transcript_biotype:protein_coding
17222625	Tgfbrap1	transforming growth factor, beta receptor associated protein 1	AK082918	GenBank	Mus musculus 7 days embryo whole body cDNA, RIKEN full-length enriched library, clone:C430019A16 product:TGF BETA RECEPTOR ASSOCIATED PROTEIN-1 homolog [Homo sapiens], full insert sequence.
17222642	Fhl2	four and a half LIM domains 2	AK052936	GenBank	Mus musculus 16 days neonate heart cDNA, RIKEN full-length enriched library, clone:D830048O10 product:SKELETAL MUSCLE LIM-PROTEIN 3 (SLIM 3) (LIM-DOMAIN PROTEIN DRAL) (FOUR AND A HALF LIM DOMAINS PROTEIN 2) (FHL-2), full insert sequence.
17222650	Uxs1	UDP-glucuronate decarboxylase 1	AK005536	GenBank	Mus musculus adult female placenta cDNA, RIKEN full-length enriched library, clone:1600025I13 product:UDP-GLUCURONIC ACID DECARBOXYLASE homolog [Mus musculus], full insert sequence.
17222668	Mettl21c	methyltransferase like 21C	AK163176	GenBank	Mus musculus 7 days neonate cerebellum cDNA, RIKEN full-length enriched library, clone:A730069E18 product:hypothetical protein, full insert sequence.
17222677	---	---	GENSCAN00000002095	ENSEMBL	cdna:genscan chromosome:GRCm38:1:44025071:44084549:-1 transcript_biotype:protein_coding
17222694	Kdelc1	KDEL (Lys-Asp-Glu-Leu) containing 1	AK007835	GenBank	Mus musculus 10 day old male pancreas cDNA, RIKEN full-length enriched library, clone:1810049A15 product:KDEL containing protein 1, full insert sequence.
17222707	Mettl21e	methyltransferase like 21E	BC100531	GenBank	Mus musculus RIKEN cDNA 4832428D23 gene, mRNA (cDNA clone MGC:118402 IMAGE:30292619), complete cds.
17222719	Col5a2	collagen, type V, alpha 2	AK080811	GenBank	Mus musculus adult male corpora quadrigemina cDNA, RIKEN full-length enriched library, clone:B230306G11 product:procollagen, type V, alpha 2, full insert sequence.
17222788	Gm3852	predicted gene 3852	ENSMUST00000169792	ENSEMBL	cdna:known chromosome:GRCm38:1:46011547:46012266:-1 gene:ENSMUSG00000090682 gene_biotype:protein_coding transcript_biotype:protein_coding
17222800	Slc39a10	solute carrier family 39 (zinc transporter), member 10	AK030685	GenBank	Mus musculus 6 days neonate head cDNA, RIKEN full-length enriched library, clone:5430433I10 product:weakly similar to CDNA FLJ32338 FIS, CLONE PROST2005919, MODERATELY SIMILAR TO HUMAN BREAST CANCER, ESTROGEN REGULATED LIV-1 PROTEIN (LIV-1) MRNA [Homo sapiens], full insert sequence.
17222876	---	---	GENSCAN00000019649	ENSEMBL	cdna:genscan chromosome:GRCm38:1:51938311:51941261:-1 transcript_biotype:protein_coding
17222878	---	---	GENSCAN00000019632	ENSEMBL	cdna:genscan chromosome:GRCm38:1:52090635:52096795:-1 transcript_biotype:protein_coding
17222913	Nab1	Ngfi-A binding protein 1	BC005627	GenBank	Mus musculus Ngfi-A binding protein 1, mRNA (cDNA clone MGC:7025 IMAGE:3155795), complete cds.
17222925	Mfsd6	major facilitator superfamily domain containing 6	AK046866	GenBank	Mus musculus 10 days neonate medulla oblongata cDNA, RIKEN full-length enriched library, clone:B830038L24 product:hypothetical protein, full insert sequence.
17222940	Inpp1	inositol polyphosphate-1-phosphatase	AK078382	GenBank	Mus musculus 10 days neonate cerebellum cDNA, RIKEN full-length enriched library, clone:6530433A08 product:inositol polyphosphate-1-phosphatase, full insert sequence.
17222951	1700019D03Rik	RIKEN cDNA 1700019D03 gene	AK006110	GenBank	Mus musculus adult male testis cDNA, RIKEN full-length enriched library, clone:1700019D03 product:RIKEN cDNA 1700019D03 gene, full insert sequence.
17222959	1700019A02Rik	RIKEN cDNA 1700019A02 gene	NM_027070	RefSeq	Mus musculus RIKEN cDNA 1700019A02 gene (1700019A02Rik), mRNA.
17222988	Asnsd1	asparagine synthetase domain containing 1	AK034746	GenBank	Mus musculus 12 days embryo embryonic body between diaphragm region and neck cDNA, RIKEN full-length enriched library, clone:9430031J04 product:RIKEN cDNA 2210409M21 gene, full insert sequence.
17223002	Dnah7a	dynein, axonemal, heavy chain 7A	NM_001252070	RefSeq	Mus musculus dynein, axonemal, heavy chain 7A (Dnahc7a), mRNA.
17223080	Hecw2	HECT, C2 and WW domain containing E3 ubiquitin protein ligase 2	AB182244	GenBank	Mus musculus Nedl2 mRNA for ubiquitin-protein ligase NEDL2, complete cds.
17223117	Gtf3c3	general transcription factor IIIC, polypeptide 3	AK145040	GenBank	Mus musculus mammary gland RCB-0526 Jyg-MC(A) cDNA, RIKEN full-length enriched library, clone:G830029K15 product:Transcription factor IIIC102 homolog [Homo sapiens], full insert sequence.
17223138	Pgap1	post-GPI attachment to proteins 1	NM_001163314	RefSeq	Mus musculus post-GPI attachment to proteins 1 (Pgap1), mRNA.
17223200	Sf3b1	splicing factor 3b, subunit 1	BC037098	GenBank	Mus musculus splicing factor 3b, subunit 1, mRNA (cDNA clone IMAGE:5347143), with apparent retained intron.
17223228	LOC101056370	60 kDa heat shock protein, mitochondrial-like	XM_003946023	RefSeq	PREDICTED: Mus musculus 60 kDa heat shock protein, mitochondrial-like (LOC101056370), mRNA.
17223261	Boll	bol, boule-like (Drosophila)	AK016125	GenBank	Mus musculus adult male testis cDNA, RIKEN full-length enriched library, clone:4930554P13 product:weakly similar to BOL PROTEIN [Drosophila melanogaster], full insert sequence.
17223279	Hsfy2	heat shock transcription factor, Y linked 2	AK016803	GenBank	Mus musculus adult male testis cDNA, RIKEN full-length enriched library, clone:4933413G11 product:weakly similar to HEAT SHOCK TRANSCRIPTION FACTOR 2-LIKE PROTEIN [Homo sapiens], full insert sequence.
17223283	Satb2	special AT-rich sequence binding protein 2	AF319623	GenBank	Mus musculus KIAA1034-like DNA binding protein mRNA, complete cds.
17223378	Ppil3	peptidylprolyl isomerase (cyclophilin)-like 3	AK010207	GenBank	Mus musculus adult male tongue cDNA, RIKEN full-length enriched library, clone:2310076N22 product:Ngg1 interacting factor 3-like 1 (S. pombe), full insert sequence.
17223390	Orc2	origin recognition complex, subunit 2	AK048408	GenBank	Mus musculus 16 days embryo head cDNA, RIKEN full-length enriched library, clone:C130058B22 product:origin recognition complex, subunit 2 homolog (S. cerevisiae), full insert sequence.
17223412	Fam126b	family with sequence similarity 126, member B	AK052638	GenBank	Mus musculus 0 day neonate kidney cDNA, RIKEN full-length enriched library, clone:D630010C10 product:weakly similar to DRCTNNB1A [Mus musculus], full insert sequence.
17223429	Als2cr12	amyotrophic lateral sclerosis 2 (juvenile) chromosome region, candidate 12 (human)	AK016678	GenBank	Mus musculus adult male testis cDNA, RIKEN full-length enriched library, clone:4933405P16 product:hypothetical protein, full insert sequence.
17223467	Als2cr11	amyotrophic lateral sclerosis 2 (juvenile) chromosome region, candidate 11 (human)	AK015211	GenBank	Mus musculus adult male testis cDNA, RIKEN full-length enriched library, clone:4930427H07 product:weakly similar to ALS2CR11 PROTEIN (FRAGMENT) [Homo sapiens], full insert sequence.
17223471	---	---	GENSCAN00000011221	ENSEMBL	cdna:genscan chromosome:GRCm38:1:58997263:59094860:-1 transcript_biotype:protein_coding
17223473	Als2cr11	amyotrophic lateral sclerosis 2 (juvenile) chromosome region, candidate 11 (human)	BC118929	GenBank	Mus musculus amyotrophic lateral sclerosis 2 (juvenile) chromosome region, candidate 11 (human), mRNA (cDNA clone MGC:143518 IMAGE:40090362), complete cds.
17223490	Tmem237	transmembrane protein 237	AK133112	GenBank	Mus musculus adult male testis cDNA, RIKEN full-length enriched library, clone:4930579E14 product:Potential LAG1 interactor (Fragment) homolog [Homo sapiens], full insert sequence.
17223509	Mpp4	membrane protein, palmitoylated 4 (MAGUK p55 subfamily member 4)	BC029664	GenBank	Mus musculus membrane protein, palmitoylated 4 (MAGUK p55 subfamily member 4), mRNA (cDNA clone IMAGE:5361944), with apparent retained intron.
17223532	Als2	amyotrophic lateral sclerosis 2 (juvenile)	AK014320	GenBank	Mus musculus 14, 17 days embryo head cDNA, RIKEN full-length enriched library, clone:3222402C23 product:amyotrophic lateral sclerosis 2 (juvenile) homolog (human), full insert sequence.
17223574	Sumo1	SMT3 suppressor of mif two 3 homolog 1 (yeast)	AK002536	GenBank	Mus musculus adult male kidney cDNA, RIKEN full-length enriched library, clone:0610011F08 product:ubiquitin-like 1, full insert sequence.
17223581	Ica1l	islet cell autoantigen 1-like	AK006525	GenBank	Mus musculus adult male testis cDNA, RIKEN full-length enriched library, clone:1700030B17 product:weakly similar to ALS2CR15 PROTEIN (FRAGMENT) [Homo sapiens], full insert sequence.
17223594	Wdr12	WD repeat domain 12	AK007500	GenBank	Mus musculus 10 day old male pancreas cDNA, RIKEN full-length enriched library, clone:1810014N03 product:WD repeat domain 12, full insert sequence.
17223685	Ndufs1	NADH dehydrogenase (ubiquinone) Fe-S protein 1	BC034908	GenBank	Mus musculus cDNA clone IMAGE:1380460, with apparent retained intron.
17223710	Gpr1	G protein-coupled receptor 1	BC032934	GenBank	Mus musculus G protein-coupled receptor 1, mRNA (cDNA clone MGC:41704 IMAGE:1363204), complete cds.
17223717	---	---	GENSCAN00000000880	ENSEMBL	cdna:genscan chromosome:GRCm38:1:63263476:63267057:-1 transcript_biotype:protein_coding
17223730	Dytn	dystrotelin	DQ443727	GenBank	Mus musculus dystrotelin mRNA, complete cds.
17223747	Mdh1b	malate dehydrogenase 1B, NAD (soluble)	BC050786	GenBank	Mus musculus malate dehydrogenase 1B, NAD (soluble), mRNA (cDNA clone MGC:58554 IMAGE:6703279), complete cds.
17223760	4933402D24Rik	RIKEN cDNA 4933402D24 gene	NM_001256158	RefSeq	Mus musculus RIKEN cDNA 4933402D24 gene (4933402D24Rik), mRNA.
17223766	Klf7	Kruppel-like factor 7 (ubiquitous)	AK036514	GenBank	Mus musculus adult male bone cDNA, RIKEN full-length enriched library, clone:9830124P08 product:Kruppel-like factor 7 (ubiquitous), full insert sequence.
17223777	Mettl21a	methyltransferase like 21A	AK009673	GenBank	Mus musculus adult male tongue cDNA, RIKEN full-length enriched library, clone:2310038G14 product:HEPATOCELLULAR CARCINOMA-ASSOCIATED ANTIGEN HCA557B homolog [Homo sapiens], full insert sequence.
17223793	Fzd5	frizzled homolog 5 (Drosophila)	AK030111	GenBank	Mus musculus adult male testis cDNA, RIKEN full-length enriched library, clone:4932442J11 product:FRIZZLED 5 PRECURSOR, full insert sequence.
17223813	Akr1cl	aldo-keto reductase family 1, member C-like	BC028632	GenBank	Mus musculus RIKEN cDNA 4921521F21 gene, mRNA (cDNA clone IMAGE:1196292), with apparent retained intron.
17223828	Cryge	crystallin, gamma E	AK014301	GenBank	Mus musculus 14, 17 days embryo head cDNA, RIKEN full-length enriched library, clone:3200002G02 product:crystallin, gamma F, full insert sequence.
17223834	Crygd	crystallin, gamma D	AK136286	GenBank	Mus musculus adult male eyeball cDNA, RIKEN full-length enriched library, clone:7530426P10 product:crystallin, gamma D, full insert sequence.
17223839	Crygc	crystallin, gamma C	BC056454	GenBank	Mus musculus crystallin, gamma C, mRNA (cDNA clone MGC:67068 IMAGE:6824225), complete cds.
17223844	Crygb	crystallin, gamma B	AK143110	GenBank	Mus musculus 0 day neonate eyeball cDNA, RIKEN full-length enriched library, clone:E130105D02 product:crystallin, gamma B, full insert sequence.
17223852	D630023F18Rik	RIKEN cDNA D630023F18 gene	AK164708	GenBank	Mus musculus 0 day neonate kidney cDNA, RIKEN full-length enriched library, clone:D630024C21 product:hypothetical protein, full insert sequence.
17223863	Idh1	isocitrate dehydrogenase 1 (NADP+), soluble	AK087063	GenBank	Mus musculus 0 day neonate lung cDNA, RIKEN full-length enriched library, clone:E030024J03 product:isocitrate dehydrogenase 1 (NADP+), soluble, full insert sequence.
17223880	Kansl1l	KAT8 regulatory NSL complex subunit 1-like	AK138707	GenBank	Mus musculus 0 day neonate thymus cDNA, RIKEN full-length enriched library, clone:A430019I04 product:hypothetical protein, full insert sequence.
17223903	Acadl	acyl-Coenzyme A dehydrogenase, long-chain	AK005140	GenBank	Mus musculus adult male cerebellum cDNA, RIKEN full-length enriched library, clone:1500004A07 product:acetyl-Coenzyme A dehydrogenase, long-chain, full insert sequence.
17223916	Myl1	myosin, light polypeptide 1	AK003182	GenBank	Mus musculus 18-day embryo whole body cDNA, RIKEN full-length enriched library, clone:1100001J17 product:myosin light chain, alkali, fast skeletal muscle, full insert sequence.
17223932	Lancl1	LanC (bacterial lantibiotic synthetase component C)-like 1	AK146120	GenBank	Mus musculus TIB-55 BB88 cDNA, RIKEN full-length enriched library, clone:I730005E14 product:LanC (bacterial lantibiotic synthetase component C)-like 1, full insert sequence.
17223946	Erbb4	v-erb-a erythroblastic leukemia viral oncogene homolog 4 (avian)	AK144050	GenBank	Mus musculus adult male kidney cDNA, RIKEN full-length enriched library, clone:F530209F06 product:v-erb-a erythroblastic leukemia viral oncogene homolog 4 (avian), full insert sequence.
17223985	Ikzf2	IKAROS family zinc finger 2	BC050049	GenBank	Mus musculus IKAROS family zinc finger 2, mRNA (cDNA clone IMAGE:30006524), with apparent retained intron.
17223999	Bard1	BRCA1 associated RING domain 1	AK041449	GenBank	Mus musculus 3 days neonate thymus cDNA, RIKEN full-length enriched library, clone:A630010M03 product:BRCA1 associated RING domain 1, full insert sequence.
17224125	Mreg	melanoregulin	AY628210	GenBank	Mus musculus dilute suppressor protein (Dsu) mRNA, complete cds.
17224133	Pecr	peroxisomal trans-2-enoyl-CoA reductase	AK010260	GenBank	Mus musculus ES cells cDNA, RIKEN full-length enriched library, clone:2400003B18 product:perosisomal 2-enoyl-CoA reductase, full insert sequence.
17224154	Ankar	ankyrin and armadillo repeat containing	BC132415	GenBank	Mus musculus ankyrin and armadillo repeat containing, mRNA (cDNA clone MGC:164046 IMAGE:40130692), complete cds.
17224191	Tnp1	transition protein 1	AK006495	GenBank	Mus musculus adult male testis cDNA, RIKEN full-length enriched library, clone:1700029H23 product:transition protein 1, full insert sequence.
17224251	Cxcr1	chemokine (C-X-C motif) receptor 1	AY227797	GenBank	Mus musculus CXC chemokine receptor1-like protein mRNA, complete cds.
17224256	Aamp	angio-associated migratory protein	BC080766	GenBank	Mus musculus angio-associated migratory protein, mRNA (cDNA clone IMAGE:6465979), with apparent retained intron.
17224270	Tmbim1	transmembrane BAX inhibitor motif containing 1	AK009992	GenBank	Mus musculus adult male tongue cDNA, RIKEN full-length enriched library, clone:2310061B02 product:inferred: Similar to PP1201 protein [Mus musculus], full insert sequence.
17224291	Usp37	ubiquitin specific peptidase 37	BC114208	GenBank	Mus musculus cDNA clone IMAGE:30730577.
17224320	Zfp142	zinc finger protein 142	AK020384	GenBank	Mus musculus adult male diencephalon cDNA, RIKEN full-length enriched library, clone:9330177B18 product:hypothetical protein, full insert sequence.
17224342	Rnf25	ring finger protein 25	AK002399	GenBank	Mus musculus adult male kidney cDNA, RIKEN full-length enriched library, clone:0610009H16 product:ring finger protein 25, full insert sequence.
17224360	Prkag3	protein kinase, AMP-activated, gamma 3 non-catatlytic subunit	AK036585	GenBank	Mus musculus adult male bone cDNA, RIKEN full-length enriched library, clone:9830138C07 product:5'-AMP-ACTIVATED PROTEIN KINASE, GAMMA-3 SUBUNIT (AMPK GAMMA-3 CHAIN) (AMPK GAMMA3) homolog [Homo sapiens], full insert sequence.
17224379	Fev	FEV (ETS oncogene family)	AY049085	GenBank	Mus musculus ETS-domain transcription factor mRNA, complete cds.
17224386	Cryba2	crystallin, beta A2	AK021374	GenBank	Mus musculus 0 day neonate eyeball cDNA, RIKEN full-length enriched library, clone:E130107M19 product:crystallin, beta A2, full insert sequence.
17224397	Ccdc108	coiled-coil domain containing 108	AK038623	GenBank	Mus musculus adult male hypothalamus cDNA, RIKEN full-length enriched library, clone:A230051F10 product:hypothetical PapD-like structure containing protein, full insert sequence.
17224433	Ihh	Indian hedgehog	AK090147	GenBank	Mus musculus adult male intestinal mucosa cDNA, RIKEN full-length enriched library, clone:G630005N21 product:Indian hedgehog homolog, (Drosophila), full insert sequence.
17224440	---	---	GENSCAN00000054718	ENSEMBL	cdna:genscan chromosome:GRCm38:1:75023871:75142696:-1 transcript_biotype:protein_coding
17224447	Slc23a3	solute carrier family 23 (nucleobase transporters), member 3	BC094893	GenBank	Mus musculus solute carrier family 23 (nucleobase transporters), member 3, mRNA (cDNA clone MGC:107352 IMAGE:30017276), complete cds.
17224500	Atg9a	autophagy related 9A	BC056488	GenBank	Mus musculus autophagy-related 9A (yeast), mRNA (cDNA clone IMAGE:5698097), with apparent retained intron.
17224520	Glb1l	galactosidase, beta 1-like	AK014667	GenBank	Mus musculus 0 day neonate head cDNA, RIKEN full-length enriched library, clone:4833408P15 product:similar to GALACTOSIDASE, BETA 1 [Mus musculus], full insert sequence.
17224540	Tuba4a	tubulin, alpha 4A	AK002427	GenBank	Mus musculus adult male kidney cDNA, RIKEN full-length enriched library, clone:0610009N15 product:tubulin alpha 4, full insert sequence.
17224551	Ptprn	protein tyrosine phosphatase, receptor type, N	AK041296	GenBank	Mus musculus adult male aorta and vein cDNA, RIKEN full-length enriched library, clone:A530097K05 product:protein tyrosine phosphatase, receptor type, N, full insert sequence.
17224577	Resp18	regulated endocrine-specific protein 18	AK012477	GenBank	Mus musculus 11 days embryo whole body cDNA, RIKEN full-length enriched library, clone:2700063L16 product:regulated endocrine-specific protein 18, full insert sequence.
17224587	Dnpep	aspartyl aminopeptidase	AK038646	GenBank	Mus musculus adult male hypothalamus cDNA, RIKEN full-length enriched library, clone:A230052F13 product:aspartyl aminopeptidase, full insert sequence.
17224617	Gmppa	GDP-mannose pyrophosphorylase A	AK007463	GenBank	Mus musculus 10 day old male pancreas cDNA, RIKEN full-length enriched library, clone:1810012N01 product:GDP-MANNOSE PYROPHOSPHORYLASE A homolog [Homo sapiens], full insert sequence.
17224620	Chpf	chondroitin polymerizing factor	BC071273	GenBank	Mus musculus chondroitin polymerizing factor, mRNA (cDNA clone MGC:78374 IMAGE:6334418), complete cds.
17224629	Obsl1	obscurin-like 1	BC025848	GenBank	Mus musculus obscurin-like 1, mRNA (cDNA clone IMAGE:5009820), with apparent retained intron.
17224661	Epha4	Eph receptor A4	AK028509	GenBank	Mus musculus 0 day neonate skin cDNA, RIKEN full-length enriched library, clone:4632410M06 product:Eph receptor A4, full insert sequence.
17224698	Gm2102	predicted gene 2102	XM_001472451	RefSeq	PREDICTED: Mus musculus predicted gene 2102 (Gm2102), mRNA.
17224702	Farsb	phenylalanyl-tRNA synthetase, beta subunit	AK010271	GenBank	Mus musculus ES cells cDNA, RIKEN full-length enriched library, clone:2400003L21 product:phenylalanine-tRNA synthetase-like, full insert sequence.
17224724	---	---	GENSCAN00000011442	ENSEMBL	cdna:genscan chromosome:GRCm38:1:78450509:78511963:-1 transcript_biotype:protein_coding
17224727	---	---	GENSCAN00000044764	ENSEMBL	cdna:genscan chromosome:GRCm38:1:78958306:78968079:-1 transcript_biotype:protein_coding
17224730	Scg2	secretogranin II	AK002953	GenBank	Mus musculus adult male brain cDNA, RIKEN full-length enriched library, clone:0710001E22 product:secretogranin II, full insert sequence.
17224738	Ap1s3	adaptor-related protein complex AP-1, sigma 3	AK028013	GenBank	Mus musculus 18-day embryo whole body cDNA, RIKEN full-length enriched library, clone:1190009B22 product:SIGMA 1C ADAPTIN homolog [Homo sapiens], full insert sequence.
17224745	Wdfy1	WD repeat and FYVE domain containing 1	AK157204	GenBank	Mus musculus activated spleen cDNA, RIKEN full-length enriched library, clone:F830206J05 product:WD repeat and FYVE domain containing 1, full insert sequence.
17224783	Fam124b	family with sequence similarity 124, member B	AK043867	GenBank	Mus musculus 10 days neonate cortex cDNA, RIKEN full-length enriched library, clone:A830043J08 product:similar to CDNA: FLJ22746 FIS, CLONE HUV01174 [Homo sapiens], full insert sequence.
17224791	Cul3	cullin 3	AK003885	GenBank	Mus musculus 18-day embryo whole body cDNA, RIKEN full-length enriched library, clone:1110021B17 product:cullin 3, full insert sequence.
17224811	---	---	GENSCAN00000008591	ENSEMBL	cdna:genscan chromosome:GRCm38:1:80383104:80385206:-1 transcript_biotype:protein_coding
17224882	Col4a4	collagen, type IV, alpha 4	AK142553	GenBank	Mus musculus 0 day neonate kidney cDNA, RIKEN full-length enriched library, clone:D630033A10 product:procollagen, type IV, alpha 4, full insert sequence.
17224935	Tm4sf20	transmembrane 4 L six family member 20	AK007532	GenBank	Mus musculus 10 day old male pancreas cDNA, RIKEN full-length enriched library, clone:1810018L02 product:similar to CDNA: FLJ22800 FIS, CLONE KAIA2630 [Homo sapiens], full insert sequence.
17224942	Slc19a3	solute carrier family 19, member 3	AK079566	GenBank	Mus musculus adult male hypothalamus cDNA, RIKEN full-length enriched library, clone:A230084E24 product:solute carrier family 19 (sodium/hydrogen exchanger), member 3, full insert sequence.
17224954	Sphkap	SPHK1 interactor, AKAP domain containing	AK019735	GenBank	Mus musculus adult male testis cDNA, RIKEN full-length enriched library, clone:4930544G21 product:hypothetical protein, full insert sequence.
17224971	Pid1	phosphotyrosine interaction domain containing 1	AK151267	GenBank	Mus musculus bone marrow macrophage cDNA, RIKEN full-length enriched library, clone:I830027H13 product:NYGGF4 homolog [Homo sapiens], full insert sequence.
17224977	Dner	delta/notch-like EGF-related receptor	AK030642	GenBank	Mus musculus adult male pituitary gland cDNA, RIKEN full-length enriched library, clone:5330440O04 product:delta/notch-like EGF-related receptor, full insert sequence.
17225037	Slc16a14	solute carrier family 16 (monocarboxylic acid transporters), member 14	AK003423	GenBank	Mus musculus 18-day embryo whole body cDNA, RIKEN full-length enriched library, clone:1110004H10 product:similar to CDNA FLJ30794 FIS, CLONE FEBRA2001093, WEAKLY SIMILAR TO MONOCARBOXYLATE TRANSPORTER 4 [Homo sapiens], full insert sequence.
17225066	A530032D15Rik	RIKEN cDNA A530032D15Rik gene	BC094285	GenBank	Mus musculus RIKEN cDNA A530032D15Rik gene, mRNA (cDNA clone IMAGE:4978098), complete cds.
17225134	Gpr55	G protein-coupled receptor 55	AK146484	GenBank	Mus musculus 17 days pregnant adult female amnion cDNA, RIKEN full-length enriched library, clone:I920012I16 product:similar to G protein-coupled receptor (Fragment) [Rattus norvegicus], full insert sequence.
17225138	Htr2b	5-hydroxytryptamine (serotonin) receptor 2B	AK033713	GenBank	Mus musculus adult male cecum cDNA, RIKEN full-length enriched library, clone:9130230B07 product:5-HYDROXYTRYPTAMINE 2B RECEPTOR, full insert sequence.
17225153	Ncl	nucleolin	AK011201	GenBank	Mus musculus 10 days embryo whole body cDNA, RIKEN full-length enriched library, clone:2600013M03 product:nucleolin, full insert sequence.
17225175	Nmur1	neuromedin U receptor 1	AF044602	GenBank	Mus musculus orphan G protein-coupled receptor mRNA, complete cds.
17225179	Pde6d	phosphodiesterase 6D, cGMP-specific, rod, delta	AK141209	GenBank	Mus musculus ES cells cDNA, RIKEN full-length enriched library, clone:C330007B07 product:phosphodiesterase 6D, cGMP-specific, rod, delta, full insert sequence.
17225191	Nppc	natriuretic peptide type C	AK020093	GenBank	Mus musculus adult male medulla oblongata cDNA, RIKEN full-length enriched library, clone:6330418K03 product:natriuretic peptide precursor type C, full insert sequence.
17225196	Alppl2	alkaline phosphatase, placental-like 2	AK145571	GenBank	Mus musculus blastocyst blastocyst cDNA, RIKEN full-length enriched library, clone:I1C0016O10 product:alkaline phosphatase 5, full insert sequence.
17225210	Alpi	alkaline phosphatase, intestinal	AK008000	GenBank	Mus musculus adult male small intestine cDNA, RIKEN full-length enriched library, clone:2010001C14 product:similar to ALKALINE PHOSPHATASE (FRAGMENT) [Homo sapiens], full insert sequence.
17225224	Ecel1	endothelin converting enzyme-like 1	AK039467	GenBank	Mus musculus adult male spinal cord cDNA, RIKEN full-length enriched library, clone:A330046D23 product:endothelin converting enzyme-like 1, full insert sequence.
17225253	Kcnj13	potassium inwardly-rectifying channel, subfamily J, member 13	NM_001110227	RefSeq	Mus musculus potassium inwardly-rectifying channel, subfamily J, member 13 (Kcnj13), mRNA.
17225261	Ngef	neuronal guanine nucleotide exchange factor	AK138433	GenBank	Mus musculus adult male hypothalamus cDNA, RIKEN full-length enriched library, clone:A230106I06 product:neuronal guanine nucleotide exchange factor, full insert sequence.
17225283	Gm19582	predicted gene, 19582	XM_003085323	RefSeq	PREDICTED: Mus musculus predicted gene, 19582 (Gm19582), mRNA.
17225286	Usp40	ubiquitin specific peptidase 40	BC059078	GenBank	Mus musculus ubiquitin specific peptidase 40, mRNA (cDNA clone IMAGE:6826935), with apparent retained intron.
17225325	Dnajb3	DnaJ (Hsp40) homolog, subfamily B, member 3	AK005688	GenBank	Mus musculus adult male testis cDNA, RIKEN full-length enriched library, clone:1700007A04 product:DnaJ (Hsp40) homolog, subfamily B, member 3, full insert sequence.
17225356	Glrp1	glutamine repeat protein 1	BC139128	GenBank	Mus musculus glutamine repeat protein 1, mRNA (cDNA clone MGC:170755 IMAGE:8862150), complete cds.
17225360	Arl4c	ADP-ribosylation factor-like 4C	AK080335	GenBank	Mus musculus 3 days neonate thymus cDNA, RIKEN full-length enriched library, clone:A630056D19 product:ADP-RIBOSYLATION FACTOR-LIKE PROTEIN 7 (ADP-RIBOSYLATION FACTOR-LIKE PROTEIN LAK) homolog [Homo sapiens], full insert sequence.
17225373	Gbx2	gastrulation brain homeobox 2	AK138361	GenBank	Mus musculus adult male hypothalamus cDNA, RIKEN full-length enriched library, clone:A230078E08 product:gastrulation brain homeobox 2, full insert sequence.
17225379	Asb18	ankyrin repeat and SOCS box-containing 18	AY057054	GenBank	Mus musculus SOCS box protein ASB-18 mRNA, complete cds.
17225391	Iqca	IQ motif containing with AAA domain	AK016353	GenBank	Mus musculus adult male testis cDNA, RIKEN full-length enriched library, clone:4930585L22 product:hypothetical IQ calmodulin-binding motif containing protein, full insert sequence.
17225413	Col6a3	collagen, type VI, alpha 3	AK076391	GenBank	Mus musculus 10 days neonate skin cDNA, RIKEN full-length enriched library, clone:4732489C18 product:procollagen, type VI, alpha 3, full insert sequence.
17225460	Rab17	RAB17, member RAS oncogene family	AK009707	GenBank	Mus musculus adult male tongue cDNA, RIKEN full-length enriched library, clone:2310039M14 product:RAB17, member RAS oncogene family, full insert sequence.
17225478	Ilkap	integrin-linked kinase-associated serine/threonine phosphatase 2C	AK003007	GenBank	Mus musculus adult male brain cDNA, RIKEN full-length enriched library, clone:0710007A14 product:similar to PROTEIN PHOSPHATASE 2C [Rattus norvegicus], full insert sequence.
17225499	Hes6	hairy and enhancer of split 6	AK005022	GenBank	Mus musculus adult male liver cDNA, RIKEN full-length enriched library, clone:1300016D08 product:HES6 (HAIRY/ENHANCER OF SPLIT 6) (HAIRY AND ENHANCER OF SPLIT 6,) (DROSOPHILA) (SIMILAR TO HAIRY AND ENHANCER OF SPLIT 6,) homolog [Mus musculus], full insert sequence.
17225506	Per2	period circadian clock 2	AK044658	GenBank	Mus musculus adult retina cDNA, RIKEN full-length enriched library, clone:A930030B13 product:period homolog 2 (Drosophila), full insert sequence.
17225531	Hdac4	histone deacetylase 4	AK170461	GenBank	Mus musculus NOD-derived CD11c +ve dendritic cells cDNA, RIKEN full-length enriched library, clone:F630104H03 product:hypothetical protein, full insert sequence.
17225535	Hdac4	histone deacetylase 4	AK029933	GenBank	Mus musculus adult male testis cDNA, RIKEN full-length enriched library, clone:4932408F19 product:Similar to histone deacetylase 4 homolog [Homo sapiens], full insert sequence.
17225564	Ndufa10	NADH dehydrogenase (ubiquinone) 1 alpha subcomplex 10	AK005339	GenBank	Mus musculus adult male cerebellum cDNA, RIKEN full-length enriched library, clone:1500032C21 product:similar to NADH-UBIQUINONE OXIDOREDUCTASE 42 KDA SUBUNIT, MITOCHONDRIAL PRECURSOR (EC 1.6.5.3) (EC 1.6.99.3) (COMPLEX I-42KD) (CI-42KD) [Homo sapiens], full insert sequence.
17225580	Olfr1415	olfactory receptor 1415	NM_001011525	RefSeq	Mus musculus olfactory receptor 1415 (Olfr1415), mRNA.
17225582	Olfr1414	olfactory receptor 1414	BC120830	GenBank	Mus musculus olfactory receptor 1414, mRNA (cDNA clone MGC:156067 IMAGE:40129753), complete cds.
17225603	Ankmy1	ankyrin repeat and MYND domain containing 1	AK029700	GenBank	Mus musculus adult male testis cDNA, RIKEN full-length enriched library, clone:4930483I10 product:weakly similar to TESTIS SPECIFIC ANKYRIN-LIKE PROTEIN 1 [Homo sapiens], full insert sequence.
17225630	Kif1a	kinesin family member 1A	AK138237	GenBank	Mus musculus adult male hypothalamus cDNA, RIKEN full-length enriched library, clone:A230042A05 product:kinesin family member 1A, full insert sequence.
17225683	2310007B03Rik	RIKEN cDNA 2310007B03 gene	AK009193	GenBank	Mus musculus adult male tongue cDNA, RIKEN full-length enriched library, clone:2310007B03 product:hypothetical protein, full insert sequence.
17225728	Hdlbp	high density lipoprotein (HDL) binding protein	AK048780	GenBank	Mus musculus 0 day neonate cerebellum cDNA, RIKEN full-length enriched library, clone:C230064E07 product:VIGILIN (HIGH DENSITY LIPOPROTEIN-BINDING PROTEIN) (HDL-BINDING PROTEIN) homolog [Homo sapiens], full insert sequence.
17225760	Stk25	serine/threonine kinase 25 (yeast)	BC029875	GenBank	Mus musculus serine/threonine kinase 25 (yeast), mRNA (cDNA clone IMAGE:4527370), with apparent retained intron.
17225775	Thap4	THAP domain containing 4	AK008304	GenBank	Mus musculus adult male small intestine cDNA, RIKEN full-length enriched library, clone:2010103E12 product:CGI-36 PROTEIN homolog [Homo sapiens], full insert sequence.
17225785	Dtymk	deoxythymidylate kinase	AK009220	GenBank	Mus musculus adult male tongue cDNA, RIKEN full-length enriched library, clone:2310008C05 product:thymidylate kinase, full insert sequence.
17225801	Pdcd1	programmed cell death 1	AK039828	GenBank	Mus musculus 0 day neonate thymus cDNA, RIKEN full-length enriched library, clone:A430011K15 product:programmed cell death 1, full insert sequence.
17225815	St8sia4	ST8 alpha-N-acetyl-neuraminide alpha-2,8-sialyltransferase 4	AK003690	GenBank	Mus musculus 18-day embryo whole body cDNA, RIKEN full-length enriched library, clone:1110014F07 product:sialyltransferase 8 (alpha-2, 8-sialytransferase) D, full insert sequence.
17225837	Slco4c1	solute carrier organic anion transporter family, member 4C1	AY654588	GenBank	Mus musculus organic anion transporer OATP-r mRNA, complete cds.
17225853	Slco6b1	solute carrier organic anion transporter family, member 6b1	AK006249	GenBank	Mus musculus adult male testis cDNA, RIKEN full-length enriched library, clone:1700022M03 product:weakly similar to TESTIS-SPECIFIC TRANSPORTER TST1 [Rattus norvegicus], full insert sequence.
17225871	Slco6c1	solute carrier organic anion transporter family, member 6c1	AK132668	GenBank	Mus musculus adult male testis cDNA, RIKEN full-length enriched library, clone:4921517P09 product:solute carrier organic anion transporter family, member 6c1, full insert sequence.
17225888	D1Ertd622e // D1Ertd622e	DNA segment, Chr 1, ERATO Doi 622, expressed // DNA segment, Chr 1, ERATO Doi 622, expressed	BC034088 // BC034088	GenBank // GenBank HTC	Mus musculus DNA segment, Chr 1, ERATO Doi 622, expressed, mRNA (cDNA clone IMAGE:4481615), with apparent retained intron. // Mus musculus DNA segment, Chr 1, ERATO Doi 622, expressed, mRNA (cDNA clone IMAGE:4481615), with apparent retained intron.
17225893	Ppip5k2	diphosphoinositol pentakisphosphate kinase 2	AK137392	GenBank	Mus musculus 16 days neonate cerebellum cDNA, RIKEN full-length enriched library, clone:9630044G12 product:Hypothetical phosphoglycerate mutase-like structure containing protein, full insert sequence.
17225993	Rnf152	ring finger protein 152	BC118961	GenBank	Mus musculus ring finger protein 152, mRNA (cDNA clone MGC:143891 IMAGE:40094497), complete cds.
17226049	Kdsr	3-ketodihydrosphingosine reductase	AK018155	GenBank	Mus musculus adult male medulla oblongata cDNA, RIKEN full-length enriched library, clone:6330410P18 product:follicular lymphoma variant translocation 1, full insert sequence.
17226062	Vps4b	vacuolar protein sorting 4b (yeast)	AK034641	GenBank	Mus musculus 12 days embryo embryonic body between diaphragm region and neck cDNA, RIKEN full-length enriched library, clone:9430017H18 product:vacuolar protein sorting 4b (yeast), full insert sequence.
17226080	Serpinb3a	serine (or cysteine) peptidase inhibitor, clade B (ovalbumin), member 3A	AY144683	GenBank	Mus musculus strain Car-S squamous cell carcinoma antigen 2 (Scca2) mRNA, complete cds.
17226089	Serpinb3d	serine (or cysteine) peptidase inhibitor, clade B (ovalbumin), member 3D	AY367776	GenBank	Mus musculus serpinb3d mRNA, complete cds.
17226098	Serpinb3b	serine (or cysteine) peptidase inhibitor, clade B (ovalbumin), member 3B	AK003220	GenBank	Mus musculus 18-day embryo whole body cDNA, RIKEN full-length enriched library, clone:1110001H02 product:SQUAMOUS CELL CARCINOMA ANTIGEN 2 homolog [Mus musculus], full insert sequence.
17226109	Serpinb3c	serine (or cysteine) peptidase inhibitor, clade B, member 3C	AK003650	GenBank	Mus musculus 18-day embryo whole body cDNA, RIKEN full-length enriched library, clone:1110013A16 product:similar to SQUAMOUS CELL CARCINOMA ANTIGEN 2 [Mus musculus], full insert sequence.
17226127	Cdh19	cadherin 19, type 2	BC157927	GenBank	Mus musculus cadherin 19, type 2, mRNA (cDNA clone MGC:189913 IMAGE:9088100), complete cds.
17226142	Dsel	dermatan sulfate epimerase-like	AK032110	GenBank	Mus musculus adult male medulla oblongata cDNA, RIKEN full-length enriched library, clone:6330592M07 product:NCAG1 homolog [Homo sapiens], full insert sequence.
17226155	Tsn	translin	AK010737	GenBank	Mus musculus ES cells cDNA, RIKEN full-length enriched library, clone:2410083E08 product:translin, full insert sequence.
17226189	Inhbb	inhibin beta-B	AK132352	GenBank	Mus musculus 15 days embryo head cDNA, RIKEN full-length enriched library, clone:4022431B02 product:inhibin beta-B, full insert sequence.
17226194	Ralb	v-ral simian leukemia viral oncogene homolog B (ras related)	AK017698	GenBank	Mus musculus 8 days embryo whole body cDNA, RIKEN full-length enriched library, clone:5730472O18 product:v-ral simian leukemia viral oncogene homolog B (ras related), full insert sequence.
17226232	Ptpn4	protein tyrosine phosphatase, non-receptor type 4	AK046683	GenBank	Mus musculus 4 days neonate male adipose cDNA, RIKEN full-length enriched library, clone:B430311G24 product:protein tyrosine phosphatase, non-receptor type 4, full insert sequence.
17226263	Tmem177	transmembrane protein 177	AK076108	GenBank	Mus musculus 10, 11 days embryo whole body cDNA, RIKEN full-length enriched library, clone:2810406I15 product:RIKEN cDNA 2300008B03 gene, full insert sequence.
17226269	Gm101	predicted gene 101	EF632061	GenBank	Mus musculus primary ciliary dyskinesia protein 1 (Pcdp1) mRNA, complete cds.
17226297	Tmem37	transmembrane protein 37	AK002424	GenBank	Mus musculus adult male kidney cDNA, RIKEN full-length enriched library, clone:0610009M22 product:calcium channel, voltage-dependent, gamma subunit 6, full insert sequence.
17226302	Dbi	diazepam binding inhibitor	EF437365	GenBank	Mus musculus isolate NTA3L6 diazepam binding inhibitor (Dbi) mRNA, complete cds.
17226313	Steap3	STEAP family member 3	AK003108	GenBank	Mus musculus adult male heart cDNA, RIKEN full-length enriched library, clone:1010001D01 product:similar to DUDULIN 2 [Mus musculus], full insert sequence.
17226327	Marco	macrophage receptor with collagenous structure	AK156388	GenBank	Mus musculus activated spleen cDNA, RIKEN full-length enriched library, clone:F830019K15 product:macrophage receptor with collagenous structure, full insert sequence.
17226346	Insig2	insulin induced gene 2	AK040703	GenBank	Mus musculus adult male aorta and vein cDNA, RIKEN full-length enriched library, clone:A530017D05 product:INSULIN INDUCED PROTEIN 2 homolog [Homo sapiens], full insert sequence.
17226364	Htr5b	5-hydroxytryptamine (serotonin) receptor 5B	BC114988	GenBank	Mus musculus 5-hydroxytryptamine (serotonin) receptor 5B, mRNA (cDNA clone MGC:141198 IMAGE:40056207), complete cds.
17226369	Ddx18	DEAD (Asp-Glu-Ala-Asp) box polypeptide 18	AK019845	GenBank	Mus musculus adult male testis cDNA, RIKEN full-length enriched library, clone:4930599F06 product:DEAD/H (ASP-GLU-ALA-ASP/HIS) BOX POLYPEPTIDE 18 (MYC-REGULATED) homolog [Homo sapiens], full insert sequence.
17226387	Dpp10	dipeptidylpeptidase 10	AK046842	GenBank	Mus musculus 10 days neonate medulla oblongata cDNA, RIKEN full-length enriched library, clone:B830023M14 product:weakly similar to DIPEPTIDYL PEPTIDASE IV LIKE PROTEIN (DIPEPTIDYL AMINOPEPTIDASE- RELATED PROTEIN) (DIPEPTIDYLPEPTIDASE VI) (DPPX) [Homo sapiens], full insert sequence.
17226420	Actr3	ARP3 actin-related protein 3	AK004554	GenBank	Mus musculus adult male lung cDNA, RIKEN full-length enriched library, clone:1200003A09 product:actin-related protein 3 homolog (yeast), full insert sequence.
17226435	Lypd1	Ly6/Plaur domain containing 1	AK082941	GenBank	Mus musculus 12 days embryo spinal cord cDNA, RIKEN full-length enriched library, clone:C530008O16 product:Hypothetical snake toxin-like structure containing protein homolog [Mus musculus], full insert sequence.
17226473	Tmem163	transmembrane protein 163	BC046234	GenBank	Mus musculus transmembrane protein 163, mRNA (cDNA clone MGC:58089 IMAGE:6816957), complete cds.
17226489	Map3k19	mitogen-activated protein kinase kinase kinase 19	NM_011737	RefSeq	Mus musculus mitogen-activated protein kinase kinase kinase 19 (Map3k19), mRNA.
17226531	Lct	lactase	AK158042	GenBank	Mus musculus adult inner ear cDNA, RIKEN full-length enriched library, clone:F930020G04 product:Rat lactase-phlorizin hydrolase (Fragment) homolog [Rattus norvegicus], full insert sequence.
17226550	Mcm6	minichromosome maintenance deficient 6 (MIS5 homolog, S. pombe) (S. cerevisiae)	AK078126	GenBank	Mus musculus adult male medulla oblongata cDNA, RIKEN full-length enriched library, clone:6330532G08 product:mini chromosome maintenance deficient 6 (S. cerevisiae), full insert sequence.
17226593	Cxcr4	chemokine (C-X-C motif) receptor 4	AK088663	GenBank	Mus musculus 2 days neonate thymus thymic cells cDNA, RIKEN full-length enriched library, clone:E430023B02 product:chemokine (C-X-C) receptor 4 / CXCR-4, full insert sequence.
17226605	Daf2	decay accelerating factor 2	BC127150	GenBank	Mus musculus decay accelerating factor 2, mRNA (cDNA clone MGC:156369 IMAGE:40055987), complete cds.
17226637	Zp3r	zona pellucida 3 receptor	BC119121	GenBank	Mus musculus zona pellucida 3 receptor, mRNA (cDNA clone MGC:155437 IMAGE:8733870), complete cds.
17226655	C4bp	complement component 4 binding protein	AK136735	GenBank	Mus musculus adult male epididymis cDNA, RIKEN full-length enriched library, clone:9230110E19 product:complement component 4 binding protein, full insert sequence.
17226708	Il24	interleukin 24	AF235006	GenBank	Mus musculus melanoma differentiation associated gene-7 mRNA, complete cds.
17226720	Il20	interleukin 20	AK078698	GenBank	Mus musculus adult male eyeball cDNA, RIKEN full-length enriched library, clone:7530415H19 product:interleukin 20, full insert sequence.
17226728	Il19	interleukin 19	BC115793	GenBank	Mus musculus interleukin 19, mRNA (cDNA clone MGC:144324 IMAGE:40100999), complete cds.
17226736	Mapkapk2	MAP kinase-activated protein kinase 2	BC063064	GenBank	Mus musculus MAP kinase-activated protein kinase 2, mRNA (cDNA clone MGC:67217 IMAGE:5687007), complete cds.
17226752	Dyrk3	dual-specificity tyrosine-(Y)-phosphorylation regulated kinase 3	AK035114	GenBank	Mus musculus 12 days embryo embryonic body between diaphragm region and neck cDNA, RIKEN full-length enriched library, clone:9430089O14 product:REGULATORY ERYTHROID KINASE SHORT FORM (DUAL-SPECIFICITY TYROSINE-(Y)- PHOSPHORYLATION REGULATED KINASE 5) homolog [Homo sapiens], full insert sequence.
17226757	Rassf5	Ras association (RalGDS/AF-6) domain family member 5	AK005059	GenBank	Mus musculus adult male liver cDNA, RIKEN full-length enriched library, clone:1300019G20 product:novel ras effector 1, full insert sequence.
17226771	Ikbke	inhibitor of kappaB kinase epsilon	AK088580	GenBank	Mus musculus 2 days neonate thymus thymic cells cDNA, RIKEN full-length enriched library, clone:E430020M09 product:inhibitor of kappaB kinase epsilon, full insert sequence.
17226829	Mfsd4	major facilitator superfamily domain containing 4	BC058790	GenBank	Mus musculus major facilitator superfamily domain containing 4, mRNA (cDNA clone MGC:67710 IMAGE:6395070), complete cds.
17226847	Cdk18	cyclin-dependent kinase 18	AK004998	GenBank	Mus musculus adult male liver cDNA, RIKEN full-length enriched library, clone:1300013P10 product:PCTAIRE-motif protein kinase 3, full insert sequence.
17226870	Gm10188	predicted gene 10188	AK015739	GenBank	Mus musculus adult male testis cDNA, RIKEN full-length enriched library, clone:4930509N14 product:hypothetical Glutamine amidotransferase, class-II containing protein, full insert sequence.
17226874	Tmcc2	transmembrane and coiled-coil domains 2	AK172720	GenBank	Mus musculus activated spleen cDNA, RIKEN full-length enriched library, clone:F830305D01 product:weakly similar to Hypothetical protein KIAA0481 (Cerebral protein-11) (hucep-11) (Fragment) [Homo sapiens], full insert sequence.
17226891	Cntn2	contactin 2	AK134878	GenBank	Mus musculus adult male olfactory brain cDNA, RIKEN full-length enriched library, clone:6430501N24 product:contactin 2, full insert sequence.
17226953	Mdm4	transformed mouse 3T3 cell double minute 4	AK017719	GenBank	Mus musculus 8 days embryo whole body cDNA, RIKEN full-length enriched library, clone:5730491E10 product:transformed mouse 3T3 cell double minute 4, full insert sequence.
17226974	Sox13	SRY-box containing gene 13	AB006329	GenBank	Mus musculus mSox13 mRNA, complete cds.
17226991	Snrpe	small nuclear ribonucleoprotein E	AK019462	GenBank	Mus musculus 18 days pregnant adult female placenta and extra embryonic tissue cDNA, RIKEN full-length enriched library, clone:3830421C21 product:small nuclear ribonucleoprotein E, full insert sequence.
17227023	Zbed6	zinc finger, BED domain containing 6	AK035705	GenBank	Mus musculus adult male urinary bladder cDNA, RIKEN full-length enriched library, clone:9530092M20 product:RIKEN cDNA 5730454B08 gene, full insert sequence.
17227025	Lax1	lymphocyte transmembrane adaptor 1	AY090785	GenBank	Mus musculus membrane associated adaptor protein LAX mRNA, complete cds.
17227037	Atp2b4	ATPase, Ca++ transporting, plasma membrane 4	AK143672	GenBank	Mus musculus 6 days neonate spleen cDNA, RIKEN full-length enriched library, clone:F430008F11 product:Plasma membrane calcium-transporting ATPase 4 (EC 3.6.3.8) (PMCA4) (Plasma membrane calcium pump isoform 4) (Plasma membrane calcium ATPase isoform 4) homolog [Rattus norvegicus], full insert sequence.
17227063	Optc	opticin	BC014874	GenBank	Mus musculus opticin, mRNA (cDNA clone IMAGE:3603156), with apparent retained intron.
17227077	Prelp	proline arginine-rich end leucine-rich repeat	AK037150	GenBank	Mus musculus 6 days neonate skin cDNA, RIKEN full-length enriched library, clone:A030001H09 product:proline arginine-rich end leucine-rich repeat, full insert sequence.
17227083	Fmod	fibromodulin	ENSMUST00000048183	ENSEMBL	cdna:known chromosome:GRCm38:1:134037254:134048277:1 gene:ENSMUSG00000041559 gene_biotype:protein_coding transcript_biotype:protein_coding
17227086	Gm19497	predicted gene, 19497	XM_003945625	RefSeq	PREDICTED: Mus musculus predicted gene, 19497 (Gm19497), mRNA.
17227089	Btg2	B cell translocation gene 2, anti-proliferative	AK088976	GenBank	Mus musculus 2 days neonate thymus thymic cells cDNA, RIKEN full-length enriched library, clone:E430034E20 product:B-cell translocation gene 2, anti-proliferative, full insert sequence.
17227094	Adora1	adenosine A1 receptor	AK038774	GenBank	Mus musculus adult male hypothalamus cDNA, RIKEN full-length enriched library, clone:A230061M23 product:adenosine A1 receptor, full insert sequence.
17227105	Ppfia4	protein tyrosine phosphatase, receptor type, f polypeptide (PTPRF), interacting protein (liprin), alpha 4	AK003571	GenBank	Mus musculus 18-day embryo whole body cDNA, RIKEN full-length enriched library, clone:1110008G13 product:protein tyrosine phosphatase, receptor type, f polypeptide (PTPRF), interacting protein (liprin), alpha 4, full insert sequence.
17227198	Lgr6	leucine-rich repeat-containing G protein-coupled receptor 6	AK052873	GenBank	Mus musculus 16 days neonate heart cDNA, RIKEN full-length enriched library, clone:D830015D13 product:leucine-rich repeat-containing G protein-coupled receptor 6, full insert sequence.
17227221	Ptprv	protein tyrosine phosphatase, receptor type, V	AK156112	GenBank	Mus musculus activated spleen cDNA, RIKEN full-length enriched library, clone:F830008E24 product:protein tyrosine phosphatase, receptor type, V, full insert sequence.
17227266	Elf3	E74-like factor 3	AK143135	GenBank	Mus musculus 0 day neonate eyeball cDNA, RIKEN full-length enriched library, clone:E130113I01 product:E74-like factor 3, full insert sequence.
17227297	Timm17a	translocase of inner mitochondrial membrane 17a	AK003114	GenBank	Mus musculus adult male heart cDNA, RIKEN full-length enriched library, clone:1010001E09 product:translocator of inner mitochondrial membrane 17 kDa, a, full insert sequence.
17227311	Shisa4	shisa homolog 4 (Xenopus laevis)	BC044813	GenBank	Mus musculus shisa homolog 4 (Xenopus laevis), mRNA (cDNA clone MGC:51586 IMAGE:4950177), complete cds.
17227320	Ipo9	importin 9	BC079546	GenBank	Mus musculus cDNA clone IMAGE:6851434, containing frame-shift errors.
17227348	Nav1	neuron navigator 1	AK082667	GenBank	Mus musculus 0 day neonate cerebellum cDNA, RIKEN full-length enriched library, clone:C230080M11 product:hypothetical Serine-rich region/Treacher Collins syndrome protein Treacle containing protein, full insert sequence.
17227379	LOC101056010	uncharacterized LOC101056010	XM_003946044	RefSeq	PREDICTED: Mus musculus uncharacterized LOC101056010 (LOC101056010), mRNA.
17227384	Pkp1	plakophilin 1	AK036856	GenBank	Mus musculus adult female vagina cDNA, RIKEN full-length enriched library, clone:9930018O04 product:plakophilin 1, full insert sequence.
17227401	Igfn1	immunoglobulin-like and fibronectin type III domain containing 1	BC107027	GenBank	Mus musculus immunoglobulin-like and fibronectin type III domain containing 1, mRNA (cDNA clone MGC:129490 IMAGE:40050318), complete cds.
17227464	5730559C18Rik	RIKEN cDNA 5730559C18 gene	AK017848	GenBank	Mus musculus 8 days embryo whole body cDNA, RIKEN full-length enriched library, clone:5730559C18 product:hypothetical protein, full insert sequence.
17227480	Gpr25	G protein-coupled receptor 25	NM_001101516	RefSeq	Mus musculus G protein-coupled receptor 25 (Gpr25), mRNA.
17227515	Nr5a2	nuclear receptor subfamily 5, group A, member 2	AK054487	GenBank	Mus musculus 2 days pregnant adult female ovary cDNA, RIKEN full-length enriched library, clone:E330031I15 product:nuclear receptor subfamily 5, group A, member 2, full insert sequence.
17227536	Ptprc	protein tyrosine phosphatase, receptor type, C	AK054056	GenBank	Mus musculus 2 days pregnant adult female oviduct cDNA, RIKEN full-length enriched library, clone:E230015G23 product:protein tyrosine phosphatase, receptor type, C, full insert sequence.
17227570	Nek7	NIMA (never in mitosis gene a)-related expressed kinase 7	AK035502	GenBank	Mus musculus adult male urinary bladder cDNA, RIKEN full-length enriched library, clone:9530057D01 product:NIMA (never in mitosis gene a)-related expressed kinase 7, full insert sequence.
17227589	Lhx9	LIM homeobox protein 9	AK012930	GenBank	Mus musculus 10, 11 days embryo whole body cDNA, RIKEN full-length enriched library, clone:2810049E20 product:LIM HOMEOBOX PROTEIN 9 (FRAGMENT) homolog [Mus musculus], full insert sequence.
17227636	Cfhr1	complement factor H-related 1	BC111870	GenBank	Mus musculus complement factor H-related 1, mRNA (cDNA clone MGC:130590 IMAGE:40057075), complete cds.
17227675	Cfhr2	complement factor H-related 2	AK149511	GenBank	Mus musculus adult male liver tumor cDNA, RIKEN full-length enriched library, clone:C730027F04 product:complement component factor h, full insert sequence.
17227696	Cfh	complement component factor h	AK052688	GenBank	Mus musculus 0 day neonate kidney cDNA, RIKEN full-length enriched library, clone:D630023O13 product:complement component factor h, full insert sequence.
17227753	Trove2	TROVE domain family, member 2	BC040368	GenBank	Mus musculus TROVE domain family, member 2, mRNA (cDNA clone IMAGE:4503545), with apparent retained intron.
17227764	Rgs2	regulator of G-protein signaling 2	AK029310	GenBank	Mus musculus 0 day neonate head cDNA, RIKEN full-length enriched library, clone:4832419P18 product:regulator of G-protein signaling 2, full insert sequence.
17227771	Rgs13	regulator of G-protein signaling 13	AK043268	GenBank	Mus musculus 7 days neonate cerebellum cDNA, RIKEN full-length enriched library, clone:A730079B21 product:similar to REGULATOR OF G-PROTEIN SIGNALING 13 (RGS13) [Homo sapiens], full insert sequence.
17227780	Rgs1	regulator of G-protein signaling 1	AK089293	GenBank	Mus musculus B6-derived CD11 +ve dendritic cells cDNA, RIKEN full-length enriched library, clone:F730002D17 product:regulator of G-protein signaling 1, full insert sequence.
17227791	Rgs21	regulator of G-protein signalling 21	XM_915909	RefSeq	PREDICTED: Mus musculus regulator of G-protein signalling 21 (Rgs21), mRNA.
17227797	Rgs18	regulator of G-protein signaling 18	AK036407	GenBank	Mus musculus adult male bone cDNA, RIKEN full-length enriched library, clone:9830006J10 product:regulator of G-protein signaling 18, full insert sequence.
17227828	Pla2g4a	phospholipase A2, group IVA (cytosolic, calcium-dependent)	AK004701	GenBank	Mus musculus adult male lung cDNA, RIKEN full-length enriched library, clone:1200011D06 product:phospholipase A2, group IVA (cytosolic, calcium-dependent), full insert sequence.
17227872	BC003331	cDNA sequence BC003331	AK152022	GenBank	Mus musculus bone marrow macrophage cDNA, RIKEN full-length enriched library, clone:I830045H04 product:similar to Putative LAG1-interacting protein (Fragment) [Homo sapiens], full insert sequence.
17227892	Prg4	proteoglycan 4 (megakaryocyte stimulating factor, articular superficial zone protein)	AK132597	GenBank	Mus musculus 0 day neonate head cDNA, RIKEN full-length enriched library, clone:4833413O18 product:proteoglycan 4 (megakaryocyte stimulating factor, articular superficial zone protein), full insert sequence.
17227910	Hmcn1	hemicentin 1	BC147549	GenBank	Mus musculus hemicentin 1, mRNA (cDNA clone IMAGE:9056540), complete cds.
17228023	Swt1	SWT1 RNA endoribonuclease homolog (S. cerevisiae)	AK004803	GenBank	Mus musculus adult male lung cDNA, RIKEN full-length enriched library, clone:1200016B10 product:weakly similar to C1ORF26 [Homo sapiens], full insert sequence.
17228046	Rnf2	ring finger protein 2	AK012358	GenBank	Mus musculus 11 days embryo whole body cDNA, RIKEN full-length enriched library, clone:2700043E10 product:ring finger protein 2, full insert sequence.
17228073	Rgl1	ral guanine nucleotide dissociation stimulator,-like 1	AK144218	GenBank	Mus musculus CRL-2116 JC cDNA, RIKEN full-length enriched library, clone:G430127B16 product:ral guanine nucleotide dissociation stimulator,-like 1, full insert sequence.
17228106	Smg7	Smg-7 homolog, nonsense mediated mRNA decay factor (C. elegans)	BC082789	GenBank	Mus musculus Smg-7 homolog, nonsense mediated mRNA decay factor (C. elegans), mRNA (cDNA clone MGC:91209 IMAGE:30105222), complete cds.
17228136	Lamc2	laminin, gamma 2	AK147105	GenBank	Mus musculus cDNA, RIKEN full-length enriched library, clone:I920167P15 product:laminin, gamma 2, full insert sequence.
17228164	Lamc1	laminin, gamma 1	AK141201	GenBank	Mus musculus ES cells cDNA, RIKEN full-length enriched library, clone:C330002H07 product:laminin, gamma 1, full insert sequence.
17228204	Dhx9	DEAH (Asp-Glu-Ala-His) box polypeptide 9	AY512925	GenBank	Mus musculus clone NIA:K0544F08 unknown mRNA.
17228234	Npl	N-acetylneuraminate pyruvate lyase	AK002734	GenBank	Mus musculus adult male kidney cDNA, RIKEN full-length enriched library, clone:0610033B02 product:N-acetylneuraminate pyruvate lyase, full insert sequence.
17228252	Rgsl1	regulator of G-protein signaling like 1	AK029630	GenBank	Mus musculus adult male testis cDNA, RIKEN full-length enriched library, clone:4930415K13 product:hypothetical protein, full insert sequence.
17228349	Ier5	immediate early response 5	AK146609	GenBank	Mus musculus 13 days embryo liver cDNA, RIKEN full-length enriched library, clone:I920034J11 product:immediate early response 5, full insert sequence.
17228353	Mr1	major histocompatibility complex, class I-related	AK041171	GenBank	Mus musculus adult male aorta and vein cDNA, RIKEN full-length enriched library, clone:A530087F01 product:major histocompatibility complex, class I-related, full insert sequence.
17228398	Lhx4	LIM homeobox protein 4	AF135415	GenBank	Mus musculus LIM-homeobox protein (Lhx4) mRNA, complete cds.
17228426	Cep350	centrosomal protein 350	NM_001039184	RefSeq	Mus musculus centrosomal protein 350 (Cep350), mRNA.
17228471	Tor1aip1	torsin A interacting protein 1	AK149727	GenBank	Mus musculus bone marrow macrophage cDNA, RIKEN full-length enriched library, clone:G530013G01 product:weakly similar to Lamina-associated polypeptide 1C [Rattus norvegicus], full insert sequence.
17228490	Fam163a	family with sequence similarity 163, member A	AB299026	GenBank	Mus musculus mRNA for cebelin, complete cds.
17228515	Axdnd1	axonemal dynein light chain domain containing 1	XM_003689329	RefSeq	PREDICTED: Mus musculus axonemal dynein light chain domain containing 1 (Axdnd1), mRNA.
17228544	Soat1	sterol O-acyltransferase 1	AK052299	GenBank	Mus musculus 13 days embryo heart cDNA, RIKEN full-length enriched library, clone:D330023A12 product:sterol O-acyltransferase 1, full insert sequence.
17228563	Tor3a	torsin family 3, member A	BC052851	GenBank	Mus musculus torsin family 3, member A, mRNA (cDNA clone IMAGE:30058244), with apparent retained intron.
17228576	Fam20b	family with sequence similarity 20, member B	AK049705	GenBank	Mus musculus 12 days embryo spinal cord cDNA, RIKEN full-length enriched library, clone:C530043G21 product:SIMILAR TO KIAA0475 GENE PRODUCT homolog [Mus musculus], full insert sequence.
17228611	Tex35	testis expressed 35	BC099580	GenBank	Mus musculus RIKEN cDNA 1700057K13 gene, mRNA (cDNA clone MGC:118391 IMAGE:30920417), complete cds.
17228624	Rasal2	RAS protein activator like 2	AK039584	GenBank	Mus musculus adult male spinal cord cDNA, RIKEN full-length enriched library, clone:A330066M24 product:RAS GTPASE-ACTIVATING PROTEIN NGAP homolog [Homo sapiens], full insert sequence.
17228667	Pappa2	pappalysin 2	AK084006	GenBank	Mus musculus 12 days embryo spinal ganglion cDNA, RIKEN full-length enriched library, clone:D130075L13 product:similar to PREGNANCY-ASSOCIATED PLASMA PREPROPROTEIN-A2 [Homo sapiens], full insert sequence.
17228694	1600012P17Rik	RIKEN cDNA 1600012P17 gene	BC100356	GenBank	Mus musculus cDNA clone IMAGE:30786773.
17228701	---	---	GENSCAN00000007025	ENSEMBL	cdna:genscan chromosome:GRCm38:1:159168157:159168642:-1 transcript_biotype:protein_coding
17228712	Tnn	tenascin N	AF455756	GenBank	Mus musculus tenascin-N (Tnn) mRNA, complete cds.
17228743	Cacybp	calcyclin binding protein	AK013924	GenBank	Mus musculus 13 days embryo head cDNA, RIKEN full-length enriched library, clone:3100002O13 product:CALCYCLIN BINDING PROTEIN (FRAGMENT), full insert sequence.
17228790	Gpr52	G protein-coupled receptor 52	NM_001146330	RefSeq	Mus musculus G protein-coupled receptor 52 (Gpr52), mRNA.
17228792	---	---	GENSCAN00000001641	ENSEMBL	cdna:genscan chromosome:GRCm38:1:160876072:160879347:-1 transcript_biotype:protein_coding
17228794	Zbtb37	zinc finger and BTB domain containing 37	AK166242	GenBank	Mus musculus mammary gland RCB-0526 Jyg-MC(A) cDNA, RIKEN full-length enriched library, clone:G830022O15 product:Hypothetical BTB/POZ domain containing protein, full insert sequence.
17228804	Dars2	aspartyl-tRNA synthetase 2 (mitochondrial)	AK030952	GenBank	Mus musculus adult male thymus cDNA, RIKEN full-length enriched library, clone:5830468K18 product:similar to DJ383J4.4 (A NOVEL PROTEIN SIMILAR TO ASPARTYL-TRNA SYNTHETASE) (FRAGMENT) [Homo sapiens], full insert sequence.
17228842	4930469G21Rik	RIKEN cDNA 4930469G21 gene	NM_001195189	RefSeq	Mus musculus RIKEN cDNA 4930469G21 gene (4930469G21Rik), mRNA.
17228864	Fasl	Fas ligand (TNF superfamily, member 6)	AK040139	GenBank	Mus musculus 0 day neonate thymus cDNA, RIKEN full-length enriched library, clone:A430069F14 product:tumor necrosis factor (ligand) superfamily, member 6, full insert sequence.
17228871	Suco	SUN domain containing ossification factor	AK033720	GenBank	Mus musculus adult male cecum cDNA, RIKEN full-length enriched library, clone:9130232A11 product:inferred: membrane protein CH1 {Homo sapiens}, full insert sequence.
17228896	4930558K02Rik	RIKEN cDNA 4930558K02 gene	NM_001204904	RefSeq	Mus musculus RIKEN cDNA 4930558K02 gene (4930558K02Rik), transcript variant 1, mRNA.
17228906	Dnm3	dynamin 3	BC004050	GenBank	Mus musculus cDNA clone IMAGE:3497356, containing frame-shift errors.
17228943	Mettl13	methyltransferase like 13	AK017470	GenBank	Mus musculus 6 days embryo whole body cDNA, RIKEN full-length enriched library, clone:5630401D24 product:hypothetical protein, full insert sequence.
17228958	---	---	GENSCAN00000011531	ENSEMBL	cdna:genscan chromosome:GRCm38:1:162628357:162636509:-1 transcript_biotype:protein_coding
17228960	7420461P10Rik	RIKEN cDNA 7420461P10 gene	AK136134	GenBank	Mus musculus in vitro fertilized eggs cDNA, RIKEN full-length enriched library, clone:7420461P10 product:hypothetical protein, full insert sequence.
17229007	Fmo4	flavin containing monooxygenase 4	AK146562	GenBank	Mus musculus 17 days pregnant adult female amnion cDNA, RIKEN full-length enriched library, clone:I920026L13 product:flavin containing monooxygenase 4, full insert sequence.
17229020	Fmo1	flavin containing monooxygenase 1	AK034946	GenBank	Mus musculus 12 days embryo embryonic body between diaphragm region and neck cDNA, RIKEN full-length enriched library, clone:9430065D03 product:flavin containing monooxygenase 1, full insert sequence.
17229050	Fmo6	flavin containing monooxygenase 6	BC051402	GenBank	Mus musculus flavin containing monooxygenase 6, mRNA (cDNA clone IMAGE:6391784), containing frame-shift errors.
17229059	Fmo3	flavin containing monooxygenase 3	AK050123	GenBank	Mus musculus adult male liver tumor cDNA, RIKEN full-length enriched library, clone:C730018G15 product:flavin containing monooxygenase 3, full insert sequence.
17229070	Mroh9	maestro heat-like repeat family member 9	NM_030071	RefSeq	Mus musculus maestro heat-like repeat family member 9 (Mroh9), mRNA.
17229113	Gorab	golgin, RAB6-interacting	BC119132	GenBank	Mus musculus golgin, RAB6-interacting, mRNA (cDNA clone MGC:155448 IMAGE:8733881), complete cds.
17229121	Mettl11b	methyltransferase like 11B	BC157906	GenBank	Mus musculus methyltransferase like 11B, mRNA (cDNA clone MGC:189921 IMAGE:9088108), complete cds.
17229128	BC055324	cDNA sequence BC055324	AK163374	GenBank	Mus musculus 2 cells egg cDNA, RIKEN full-length enriched library, clone:B020028F21 product:hypothetical Short-chain dehydrogenase/reductase SDR containing protein, full insert sequence.
17229166	Blzf1	basic leucine zipper nuclear factor 1	AK005489	GenBank	Mus musculus adult female placenta cDNA, RIKEN full-length enriched library, clone:1600019A01 product:RIKEN cDNA 1700030G05 gene, full insert sequence.
17229178	Atp1b1	ATPase, Na+/K+ transporting, beta 1 polypeptide	AK005071	GenBank	Mus musculus adult male cerebellum cDNA, RIKEN full-length enriched library, clone:1500000A19 product:ATPase, Na+/K+ transporting, beta 1 polypeptide, full insert sequence.
17229187	Xcl1	chemokine (C motif) ligand 1	AK079820	GenBank	Mus musculus 0 day neonate thymus cDNA, RIKEN full-length enriched library, clone:A430076J21 product:small inducible cytokine subfamily C, member 1 (lymphotactin), full insert sequence.
17229198	Tbx19	T-box 19	AK038666	GenBank	Mus musculus adult male hypothalamus cDNA, RIKEN full-length enriched library, clone:A230053J20 product:T-box 19, full insert sequence.
17229212	Sft2d2	SFT2 domain containing 2	AK156973	GenBank	Mus musculus activated spleen cDNA, RIKEN full-length enriched library, clone:F830110M11 product:weakly similar to PRGR1 (Fragment) [Homo sapiens], full insert sequence.
17229222	Tiprl	TIP41, TOR signalling pathway regulator-like (S. cerevisiae)	BC002098	GenBank	Mus musculus TIP41, TOR signalling pathway regulator-like (S. cerevisiae), mRNA (cDNA clone MGC:6416 IMAGE:3590157), complete cds.
17229233	Dcaf6	DDB1 and CUL4 associated factor 6	AK004618	GenBank	Mus musculus adult male lung cDNA, RIKEN full-length enriched library, clone:1200006M05 product:similar to PC326 PROTEIN [Homo sapiens], full insert sequence.
17229307	Dusp27	dual specificity phosphatase 27 (putative)	BC117936	GenBank	Mus musculus dual specificity phosphatase 27 (putative), mRNA (cDNA clone MGC:144106 IMAGE:40097789), complete cds.
17229315	Mael	maelstrom homolog (Drosophila)	BC050800	GenBank	Mus musculus maelstrom homolog (Drosophila), mRNA (cDNA clone MGC:58726 IMAGE:6744032), complete cds.
17229330	5330438I03Rik	RIKEN cDNA 5330438I03 gene	ENSMUST00000168347	ENSEMBL	cdna:known chromosome:GRCm38:1:166306741:166309585:-1 gene:ENSMUSG00000091393 gene_biotype:protein_coding transcript_biotype:protein_coding
17229336	Pogk	pogo transposable element with KRAB domain	AK048752	GenBank	Mus musculus 0 day neonate cerebellum cDNA, RIKEN full-length enriched library, clone:C230043G09 product:similar to KIAA1513 PROTEIN (FRAGMENT) [Homo sapiens], full insert sequence.
17229348	Gm4846	predicted gene 4846	NM_001164306	RefSeq	Mus musculus predicted gene 4846 (Gm4846), mRNA.
17229359	Gm4847	predicted gene 4847	AK146137	GenBank	Mus musculus TIB-55 BB88 cDNA, RIKEN full-length enriched library, clone:I730010H05 product:weakly similar to Weakly similar to dimethylaniline monooxygenase [Mus musculus], full insert sequence.
17229370	Fmo9	flavin containing monooxygenase 9	AK029219	GenBank	Mus musculus 0 day neonate head cDNA, RIKEN full-length enriched library, clone:4831428F09 product:weakly similar to DIMETHYLANILINE MONOOXYGENASE [N-OXIDE FORMING] 5 (EC 1.14.13.8) (HEPATIC FLAVIN-CONTAINING MONOOXYGENASE 5) (FMO 5) (DIMETHYLANILINE OXIDASE 5) (FMO 1C1) (FMO FORM 3) [Oryctolagus cuniculus], full insert sequence.
17229391	Uck2	uridine-cytidine kinase 2	AK051894	GenBank	Mus musculus 12 days embryo eyeball cDNA, RIKEN full-length enriched library, clone:D230016J06 product:uridine-cytidine kinase 2, full insert sequence.
17229412	Lrrc52	leucine rich repeat containing 52	BC087947	GenBank	Mus musculus leucine rich repeat containing 52, mRNA (cDNA clone MGC:107341 IMAGE:30303788), complete cds.
17229451	Rgs5	regulator of G-protein signaling 5	AK028765	GenBank	Mus musculus 10 days neonate skin cDNA, RIKEN full-length enriched library, clone:4732454I17 product:regulator of G-protein signaling 5, full insert sequence.
17229454	Rgs4	regulator of G-protein signaling 4	AK030536	GenBank	Mus musculus adult male pituitary gland cDNA, RIKEN full-length enriched library, clone:5330428J18 product:regulator of G-protein signaling 4, full insert sequence.
17229466	Hsd17b7	hydroxysteroid (17-beta) dehydrogenase 7	AK028380	GenBank	Mus musculus 18 days pregnant adult female placenta and extra embryonic tissue cDNA, RIKEN full-length enriched library, clone:3830431B16 product:hydroxysteroid 17-beta dehydrogenase 7, full insert sequence.
17229481	Ddr2	discoidin domain receptor family, member 2	AK132504	GenBank	Mus musculus 10 days neonate skin cDNA, RIKEN full-length enriched library, clone:4732470C17 product:discoidin domain receptor family, member 2, full insert sequence.
17229502	Uap1	UDP-N-acetylglucosamine pyrophosphorylase 1	AK036243	GenBank	Mus musculus 16 days neonate cerebellum cDNA, RIKEN full-length enriched library, clone:9630048B15 product:UDP-N-ACETYLHEXOSAMINE PYROPHOSPHORYLASE (ANTIGEN X) (AGX) (SPERM- ASSOCIATED ANTIGEN 2) [INCLUDES: UDP-N-ACETYLGALACTOSAMINE PYROPHOSPHORYLASE (EC 2.7.7.-) (AGX-1); UDP-N-ACETYLGLUCOSAMINE PYROPHOSPHORYLASE (EC 2.7.7.23) (AGX-2)] homolog [Homo sapiens], full insert sequence.
17229520	Uhmk1	U2AF homology motif (UHM) kinase 1	AK013347	GenBank	Mus musculus 10, 11 days embryo whole body cDNA, RIKEN full-length enriched library, clone:2810454O04 product:kinase interacting with leukemia-associated gene (stathmin), full insert sequence.
17229533	Gm7694	predicted gene 7694	NM_001198955	RefSeq	Mus musculus predicted gene 7694 (Gm7694), mRNA.
17229556	Atf6	activating transcription factor 6	AK020270	GenBank	Mus musculus adult male cecum cDNA, RIKEN full-length enriched library, clone:9130025P16 product:similar to CYCLIC-AMP-DEPENDENT TRANSCRIPTION FACTOR ATF-6 ALPHA (ACTIVATING TRANSCRIPTION FACTOR 6 ALPHA) (ATF6-ALPHA) [Homo sapiens], full insert sequence.
17229578	Dusp12	dual specificity phosphatase 12	BC022696	GenBank	Mus musculus, clone IMAGE:4459415, mRNA.
17229590	Fcrlb	Fc receptor-like B	AY513660	GenBank	Mus musculus FREB-2 mRNA, complete cds.
17229607	Fcgr2b	Fc receptor, IgG, low affinity IIb	AK080885	GenBank	Mus musculus 4 days neonate male adipose cDNA, RIKEN full-length enriched library, clone:B430117C13 product:Fc receptor, IgG, low affinity IIb, full insert sequence.
17229620	Fcgr3	Fc receptor, IgG, low affinity III	AK077227	GenBank	Mus musculus 11 days pregnant adult female ovary and uterus cDNA, RIKEN full-length enriched library, clone:5031403G19 product:Fc gamma receptor III (Fcgr3) mRNA, Fcgr3-b allele, full insert sequence.
17229629	Sdhc	succinate dehydrogenase complex, subunit C, integral membrane protein	AK002459	GenBank	Mus musculus adult male kidney cDNA, RIKEN full-length enriched library, clone:0610010E03 product:similar to integral membrane protein CII-3 (fragment) [Cricetulus griseus], full insert sequence.
17229644	Tomm40l	translocase of outer mitochondrial membrane 40 homolog-like (yeast)	AK012264	GenBank	Mus musculus 11 days embryo whole body cDNA, RIKEN full-length enriched library, clone:2700019J03 product:nuclear receptor subfamily 1, group I, member 3, full insert sequence.
17229658	Fcer1g	Fc receptor, IgE, high affinity I, gamma polypeptide	AK155600	GenBank	Mus musculus B6-derived CD11 +ve dendritic cells cDNA, RIKEN full-length enriched library, clone:F730015A21 product:Fc receptor, IgE, high affinity I, gamma polypeptide, full insert sequence.
17229665	Ndufs2	NADH dehydrogenase (ubiquinone) Fe-S protein 2	AK078474	GenBank	Mus musculus 12 days embryo female mullerian duct includes surrounding region cDNA, RIKEN full-length enriched library, clone:6820405M03 product:NADH DEHYDROGENASE (UBIQUINONE) FE-S PROTEIN 2 (49KD) (NADH-COENZYME Q REDUCTASE) homolog [Homo sapiens], full insert sequence.
17229681	---	---	AK036442	GenBank	Mus musculus adult male bone cDNA, RIKEN full-length enriched library, clone:9830108O07 product:protoporphyrinogen oxidase, full insert sequence.
17229698	Usp21	ubiquitin specific peptidase 21	AK011148	GenBank	Mus musculus 10 days embryo whole body cDNA, RIKEN full-length enriched library, clone:2600002H24 product:ubiquitin specific protease 23, full insert sequence.
17229715	Ufc1	ubiquitin-fold modifier conjugating enzyme 1	AK011260	GenBank	Mus musculus 10 days embryo whole body cDNA, RIKEN full-length enriched library, clone:2610001J18 product:EST AA062310, full insert sequence.
17229727	---	---	GENSCAN00000036963	ENSEMBL	cdna:genscan chromosome:GRCm38:1:171305084:171305494:-1 transcript_biotype:protein_coding
17229729	Nit1	nitrilase 1	AK002269	GenBank	Mus musculus adult male kidney cDNA, RIKEN full-length enriched library, clone:0610007B07 product:nitrilase 1, full insert sequence.
17229742	Klhdc9	kelch domain containing 9	BC141196	GenBank	Mus musculus kelch domain containing 9, mRNA (cDNA clone MGC:176157 IMAGE:9055808), complete cds.
17229756	Itln6	intelectin 6	XM_917620	RefSeq	PREDICTED: Mus musculus intelectin 6 (Itln6), mRNA.
17229767	Ly9	lymphocyte antigen 9	AK040306	GenBank	Mus musculus 0 day neonate thymus cDNA, RIKEN full-length enriched library, clone:A430085E05 product:lymphocyte antigen 9, full insert sequence.
17229782	Slamf7	SLAM family member 7	AK016183	GenBank	Mus musculus adult male testis cDNA, RIKEN full-length enriched library, clone:4930560D03 product:SIMILAR TO 19A24 PROTEIN homolog [Mus musculus], full insert sequence.
17229795	Vangl2	vang-like 2 (van gogh, Drosophila)	AK033128	GenBank	Mus musculus 15 days embryo male testis cDNA, RIKEN full-length enriched library, clone:8030443F13 product:loop tail associated protein, full insert sequence.
17229813	Nhlh1	nescient helix loop helix 1	AK149315	GenBank	Mus musculus adult retina cDNA, RIKEN full-length enriched library, clone:A930022F23 product:nescient helix loop helix 1, full insert sequence.
17229818	Ncstn	nicastrin	AK033314	GenBank	Mus musculus 15 days embryo male testis cDNA, RIKEN full-length enriched library, clone:8030492A12 product:nicastrin, full insert sequence.
17229839	Copa	coatomer protein complex subunit alpha	AK043479	GenBank	Mus musculus 7 days neonate cerebellum cDNA, RIKEN full-length enriched library, clone:A730099C22 product:COATOMER ALPHA SUBUNIT (ALPHA-COAT PROTEIN) (ALPHA-COP) (HEPCOP) (HEP-COP) [CONTAINS: XENIN (XENOPSIN-RELATED PEPTIDE); PROXENIN] homolog [Homo sapiens], full insert sequence.
17229842	Pea15a	phosphoprotein enriched in astrocytes 15A	AK077421	GenBank	Mus musculus 8 days embryo whole body cDNA, RIKEN full-length enriched library, clone:5730405M22 product:similar to phosphoprotein enriched in astrocytes 15, full insert sequence.
17229851	Casq1	calsequestrin 1	AK049865	GenBank	Mus musculus adult male hippocampus cDNA, RIKEN full-length enriched library, clone:C630004L19 product:calsequestrin 1, full insert sequence.
17229865	Atp1a4	ATPase, Na+/K+ transporting, alpha 4 polypeptide	NM_013734	RefSeq	Mus musculus ATPase, Na+/K+ transporting, alpha 4 polypeptide (Atp1a4), mRNA.
17229891	Atp1a2	ATPase, Na+/K+ transporting, alpha 2 polypeptide	AK052863	GenBank	Mus musculus 16 days neonate heart cDNA, RIKEN full-length enriched library, clone:D830012G18 product:NA,K-ATPASE ALPHA 1 ISOFORM (EC 3.6.1.37) (FRAGMENT) homolog [Salmo salar], full insert sequence.
17229917	Kcnj9	potassium inwardly-rectifying channel, subfamily J, member 9	AK015907	GenBank	Mus musculus adult male testis cDNA, RIKEN full-length enriched library, clone:4930526L21 product:potassium inwardly-rectifying channel, subfamily J, member 9, full insert sequence.
17229931	Slamf8	SLAM family member 8	AK017911	GenBank	Mus musculus adult male thymus cDNA, RIKEN full-length enriched library, clone:5830408F06 product:similar to BCM-LIKE MEMBRANE PROTEIN [Homo sapiens], full insert sequence.
17229939	Fcrl6	Fc receptor-like 6	DQ470838	GenBank	Mus musculus IgSF type I glycoprotein transmembrane isoform (Fcrl6) mRNA, complete cds.
17229948	Dusp23	dual specificity phosphatase 23	AB183013	GenBank	Mus musculus LDP-3 mRNA for low-molecular-mass dual-specificity phosphatase, complete cds.
17229960	Apcs	serum amyloid P-component	AK144248	GenBank	Mus musculus cDNA, RIKEN full-length enriched library, clone:G630001D24 product:serum amyloid P-component, full insert sequence.
17229967	Olfr1408	olfactory receptor 1408	NM_146764	RefSeq	Mus musculus olfactory receptor 1408 (Olfr1408), mRNA.
17229970	Olfr1406	olfactory receptor 1406	BC139449	GenBank	Mus musculus olfactory receptor 1406, mRNA (cDNA clone MGC:171076 IMAGE:8862471), complete cds.
17229974	Fcer1a	Fc receptor, IgE, high affinity I, alpha polypeptide	BC125455	GenBank	Mus musculus Fc receptor, IgE, high affinity I, alpha polypeptide, mRNA (cDNA clone MGC:159158 IMAGE:40129970), complete cds.
17229981	Mptx2	mucosal pentraxin 2	NM_001205011	RefSeq	Mus musculus mucosal pentraxin 2 (Mptx2), mRNA.
17229984	---	---	AK010883	GenBank	Mus musculus 13 days embryo liver cDNA, RIKEN full-length enriched library, clone:2510001J03 product:Duffy blood group antigen, full insert sequence.
17230005	---	---	GENSCAN00000017814	ENSEMBL	cdna:genscan chromosome:GRCm38:1:173463141:173529535:-1 transcript_biotype:protein_coding
17230014	BC094916	cDNA sequence BC094916	AK156095	GenBank	Mus musculus activated spleen cDNA, RIKEN full-length enriched library, clone:F830007N22 product:Similar to interferon activated gene 203 (Fragment) homolog [Mus musculus], full insert sequence.
17230023	Pydc4	pyrin domain containing 4	NM_001177349	RefSeq	Mus musculus pyrin domain containing 4 (Pydc4), transcript variant 1, mRNA.
17230034	AI607873	expressed sequence AI607873	AK054438	GenBank	Mus musculus 2 days pregnant adult female ovary cDNA, RIKEN full-length enriched library, clone:E330025H10 product:similar to INTERFERON-ACTIVATABLE PROTEIN 204 (IFI-204) (INTERFERON-INDUCIBLE PROTEIN P204) [Mus musculus], full insert sequence.
17230045	Ifi204	interferon activated gene 204	BC010546	GenBank	Mus musculus interferon activated gene 204, mRNA (cDNA clone MGC:18551 IMAGE:4018506), complete cds.
17230055	Gm16340	predicted gene 16340	XM_003084464	RefSeq	PREDICTED: Mus musculus predicted gene 16340 (Gm16340), mRNA.
17230062	Gm7897	predicted gene 7897	XM_988496	RefSeq	PREDICTED: Mus musculus predicted gene 7897 (Gm7897), mRNA.
17230067	Mndal	myeloid nuclear differentiation antigen like	AK087931	GenBank	Mus musculus 2 days neonate thymus thymic cells cDNA, RIKEN full-length enriched library, clone:E430001B18 product:similar to INTERFERON ACTIVATED GENE 204 [Mus musculus], full insert sequence.
17230102	Ifi202b	interferon activated gene 202B	AF140672	GenBank	Mus musculus interferon-inducible Ifi202b (Ifi202b) mRNA, complete cds.
17230111	Ifi205	interferon activated gene 205	AK036386	GenBank	Mus musculus adult male bone cDNA, RIKEN full-length enriched library, clone:9830003L02 product:interferon activated gene 204, full insert sequence.
17230123	Olfr419	olfactory receptor 419	BC119050	GenBank	Mus musculus olfactory receptor 419, mRNA (cDNA clone MGC:155366 IMAGE:8733799), complete cds.
17230127	Grem2	gremlin 2 homolog, cysteine knot superfamily (Xenopus laevis)	AK142008	GenBank	Mus musculus 12 days embryo spinal ganglion cDNA, RIKEN full-length enriched library, clone:D130095B11 product:protein related to DAN and cerberus, full insert sequence.
17230153	Fh1	fumarate hydratase 1	AK002379	GenBank	Mus musculus adult male kidney cDNA, RIKEN full-length enriched library, clone:0610009E03 product:FUMARATE HYDRATASE, MITOCHONDRIAL PRECURSOR (EC 4.2.1.2) (FUMARASE) homolog [Rattus norvegicus], full insert sequence.
17230166	Opn3	opsin 3	AK043135	GenBank	Mus musculus 7 days neonate cerebellum cDNA, RIKEN full-length enriched library, clone:A730058P16 product:OPSIN 3 (ENCEPHALOPSIN) (PANOPSIN), full insert sequence.
17230176	Pld5	phospholipase D family, member 5	AK043287	GenBank	Mus musculus 7 days neonate cerebellum cDNA, RIKEN full-length enriched library, clone:A730081H18 product:hypothetical protein, full insert sequence.
17230231	Akt3	thymoma viral proto-oncogene 3	AK052953	GenBank	Mus musculus 15 days embryo head cDNA, RIKEN full-length enriched library, clone:D930002M15 product:thymoma viral proto-oncogene 3, full insert sequence.
17230256	Adss	adenylosuccinate synthetase, non muscle	BC034755	GenBank	Mus musculus adenylosuccinate synthetase, non muscle, mRNA (cDNA clone IMAGE:4948176), with apparent retained intron.
17230301	---	---	BC025469	GenBank	Mus musculus, clone IMAGE:5351813, mRNA.
17230304	Smyd3	SET and MYND domain containing 3	AK087728	GenBank	Mus musculus 2 days pregnant adult female ovary cDNA, RIKEN full-length enriched library, clone:E330012H19 product:RIKEN cDNA 2410008A19 gene, full insert sequence.
17230327	---	---	GENSCAN00000054210	ENSEMBL	cdna:genscan chromosome:GRCm38:1:179520375:179521803:-1 transcript_biotype:protein_coding
17230331	Tfb2m	transcription factor B2, mitochondrial	NM_008249	RefSeq	Mus musculus transcription factor B2, mitochondrial (Tfb2m), nuclear gene encoding mitochondrial protein, mRNA.
17230408	Adck3	aarF domain containing kinase 3	BC030937	GenBank	Mus musculus chaperone, ABC1 activity of bc1 complex like (S. pombe), mRNA (cDNA clone MGC:31744 IMAGE:4922892), complete cds.
17230432	Psen2	presenilin 2	AK014706	GenBank	Mus musculus 0 day neonate head cDNA, RIKEN full-length enriched library, clone:4833416A15 product:presenilin 2, full insert sequence.
17230457	6330403A02Rik	RIKEN cDNA 6330403A02 gene	BC120654	GenBank	Mus musculus RIKEN cDNA 6330403A02 gene, mRNA (cDNA clone MGC:155891 IMAGE:40129577), complete cds.
17230463	Mixl1	Mix1 homeobox-like 1 (Xenopus laevis)	AK138043	GenBank	Mus musculus 16 days neonate thymus cDNA, RIKEN full-length enriched library, clone:A130076O20 product:Mix1 homeobox-like 1 (Xenopus laevis), full insert sequence.
17230469	H3f3a	H3 histone, family 3A	AK037900	GenBank	Mus musculus 16 days neonate thymus cDNA, RIKEN full-length enriched library, clone:A130061A14 product:H3 histone, family 3A, full insert sequence.
17230484	Ephx1	epoxide hydrolase 1, microsomal	AK018249	GenBank	Mus musculus adult male medulla oblongata cDNA, RIKEN full-length enriched library, clone:6330571G21 product:epoxide hydrolase 1, microsomal, full insert sequence.
17230499	Nvl	nuclear VCP-like	AK004676	GenBank	Mus musculus adult male lung cDNA, RIKEN full-length enriched library, clone:1200009I24 product:NUCLEAR VCP-LIKE PROTEIN NVLP.2 (NUCLEAR VCP-LIKE PROTEIN NVLP.1) homolog [Homo sapiens], full insert sequence.
17230525	Wdr26	WD repeat domain 26	AK082326	GenBank	Mus musculus 0 day neonate cerebellum cDNA, RIKEN full-length enriched library, clone:C230037M11 product:WD repeat domain 26, full insert sequence.
17230546	Ccdc121	coiled-coil domain containing 121	NM_207280	RefSeq	Mus musculus coiled-coil domain containing 121 (Ccdc121), mRNA.
17230573	Enah	enabled homolog (Drosophila)	AK020248	GenBank	Mus musculus adult male colon cDNA, RIKEN full-length enriched library, clone:9030215D04 product:enabled homolog (Drosophila), full insert sequence.
17230592	Vmn1r1	vomeronasal 1 receptor 1	NM_001166728	RefSeq	Mus musculus vomeronasal 1 receptor 1 (Vmn1r1), mRNA.
17230595	Degs1	degenerative spermatocyte homolog 1 (Drosophila)	AK002617	GenBank	Mus musculus adult male kidney cDNA, RIKEN full-length enriched library, clone:0610012K24 product:degenerative spermatocyte homolog (Drosophila), full insert sequence.
17230609	Gm10517	predicted gene 10517	ENSMUST00000097444	ENSEMBL	cdna:known chromosome:GRCm38:1:182408619:182409020:-1 gene:ENSMUSG00000073482 gene_biotype:protein_coding transcript_biotype:protein_coding
17230611	Capn2	calpain 2	AK052141	GenBank	Mus musculus 12 days embryo eyeball cDNA, RIKEN full-length enriched library, clone:D230050I17 product:calpain 2, full insert sequence.
17230636	4922505E12Rik	RIKEN cDNA 4922505E12 gene	BC150917	GenBank	Mus musculus RIKEN cDNA 4922505E12 gene, mRNA (cDNA clone MGC:183828 IMAGE:9087828), complete cds.
17230638	Disp1	dispatched homolog 1 (Drosophila)	AK004521	GenBank	Mus musculus 18-day embryo whole body cDNA, RIKEN full-length enriched library, clone:1190008H24 product:hypothetical protein, full insert sequence.
17230651	Brox	BRO1 domain and CAAX motif containing	AK002489	GenBank	Mus musculus adult male kidney cDNA, RIKEN full-length enriched library, clone:0610010K06 product:RIKEN cDNA 0610010K06 gene, full insert sequence.
17230668	Mia3	melanoma inhibitory activity 3	AK044749	GenBank	Mus musculus adult retina cDNA, RIKEN full-length enriched library, clone:A930039G15 product:weakly similar to NPIP-LIKE PROTEIN (FRAGMENT) [Cercopithecus aethiops], full insert sequence.
17230700	---	---	GENSCAN00000034924	ENSEMBL	cdna:genscan chromosome:GRCm38:1:183681778:183682197:-1 transcript_biotype:protein_coding
17230702	1700056E22Rik	RIKEN cDNA 1700056E22 gene	NM_028516	RefSeq	Mus musculus RIKEN cDNA 1700056E22 gene (1700056E22Rik), mRNA.
17230715	Hlx	H2.0-like homeobox	AK036435	GenBank	Mus musculus adult male bone cDNA, RIKEN full-length enriched library, clone:9830107N02 product:H2.0-like homeo box gene, full insert sequence.
17230735	Marc2	mitochondrial amidoxime reducing component 2	AK013440	GenBank	Mus musculus 10, 11 days embryo whole body cDNA, RIKEN full-length enriched library, clone:2810484M10 product:UNKNOWN (PROTEIN FOR MGC:6272) homolog [Mus musculus], full insert sequence.
17230754	C130074G19Rik	RIKEN cDNA C130074G19 gene	BC116951	GenBank	Mus musculus RIKEN cDNA C130074G19 gene, mRNA (cDNA clone MGC:151328 IMAGE:40126270), complete cds.
17230760	Mark1	MAP/microtubule affinity-regulating kinase 1	AB185282	GenBank	Mus musculus mark mRNA for MAP/microtubule affinity-regulating kinase, complete cds.
17230780	Iars2	isoleucine-tRNA synthetase 2, mitochondrial	AK036182	GenBank	Mus musculus 16 days neonate cerebellum cDNA, RIKEN full-length enriched library, clone:9630044I02 product:similar to MITOCHONDRIAL ISOLEUCINE TRNA SYNTHETASE (FRAGMENT) [Homo sapiens], full insert sequence.
17230823	Lyplal1	lysophospholipase-like 1	AK148533	GenBank	Mus musculus adult pancreas islet cells cDNA, RIKEN full-length enriched library, clone:C820019C02 product:lysophospholipase-like 1, full insert sequence.
17230830	Tgfb2	transforming growth factor, beta 2	AK029306	GenBank	Mus musculus 0 day neonate head cDNA, RIKEN full-length enriched library, clone:4832418A13 product:transforming growth factor, beta 2, full insert sequence.
17230851	Spata17	spermatogenesis associated 17	AK006890	GenBank	Mus musculus adult male testis cDNA, RIKEN full-length enriched library, clone:1700065F16 product:hypothetical protein, full insert sequence.
17230916	Pdcd5	programmed cell death 5	AK007297	GenBank	Mus musculus adult male testis cDNA, RIKEN full-length enriched library, clone:1700127B20 product:programmed cell death 5, full insert sequence.
17230945	Smyd2	SET and MYND domain containing 2	AK145261	GenBank	Mus musculus mammary gland RCB-0527 Jyg-MC(B) cDNA, RIKEN full-length enriched library, clone:G930029I15 product:SET and MYND domain containing 2, full insert sequence.
17230960	Prox1	prospero-related homeobox 1	AK052889	GenBank	Mus musculus 16 days neonate heart cDNA, RIKEN full-length enriched library, clone:D830026M03 product:prospero-related homeobox 1 (Prox1) mRNA, full insert sequence.
17230970	Rps6kc1	ribosomal protein S6 kinase polypeptide 1	AK030313	GenBank	Mus musculus 11 days pregnant adult female ovary and uterus cDNA, RIKEN full-length enriched library, clone:5031425M16 product:RSK-LIKE PROTEIN homolog [Homo sapiens], full insert sequence.
17231015	Tatdn3	TatD DNase domain containing 3	NM_001163421	RefSeq	Mus musculus TatD DNase domain containing 3 (Tatdn3), transcript variant 2, mRNA.
17231029	Fam71a	family with sequence similarity 71, member A	AB473728	GenBank	Mus musculus GARI-L4 mRNA for Golgi-associated Rab2B interactor-like 4, complete cds.
17231033	Atf3	activating transcription factor 3	AK133965	GenBank	Mus musculus 8 days embryo whole body cDNA, RIKEN full-length enriched library, clone:5730581C14 product:activating transcription factor 3, full insert sequence.
17231040	Nenf	neuron derived neurotrophic factor	AK002413	GenBank	Mus musculus adult male kidney cDNA, RIKEN full-length enriched library, clone:0610009J21 product:SECRETED PROTEIN OF UNKNOWN FUNCTION, full insert sequence.
17231066	Dtl	denticleless homolog (Drosophila)	AK012919	GenBank	Mus musculus 10, 11 days embryo whole body cDNA, RIKEN full-length enriched library, clone:2810047L02 product:similar to CDNA FLJ14745 FIS, CLONE NT2RP3002785, WEAKLY SIMILAR TO LETHAL(2)DENTICLELESS PROTEIN [Homo sapiens], full insert sequence.
17231100	Traf5	TNF receptor-associated factor 5	AK144694	GenBank	Mus musculus lung RCB-0558 LLC cDNA, RIKEN full-length enriched library, clone:G730023L19 product:Tnf receptor-associated factor 5, full insert sequence.
17231116	---	---	GENSCAN00000023202	ENSEMBL	cdna:genscan chromosome:GRCm38:1:192073820:192137886:-1 transcript_biotype:protein_coding
17231135	Hhat	hedgehog acyltransferase	AK028230	GenBank	Mus musculus 10, 11 days embryo whole body cDNA, RIKEN full-length enriched library, clone:2810432O22 product:SIMILAR TO MELANOMA ANTIGEN RECOGNIZED BY T CELLS 2 homolog [Mus musculus], full insert sequence.
17231174	Syt14	synaptotagmin XIV	AK045901	GenBank	Mus musculus adult male corpora quadrigemina cDNA, RIKEN full-length enriched library, clone:B230320I09 product:BM181N5.1 (NOVEL PROTEIN SIMILAR TO SYNAPTOGAMINS) (FRAGMENT) homolog [Mus musculus], full insert sequence.
17231188	Diexf	digestive organ expansion factor homolog (zebrafish)	AK052355	GenBank	Mus musculus 13 days embryo heart cDNA, RIKEN full-length enriched library, clone:D330037E11 product:BM282D4.5 (NOVEL PROTEIN), full insert sequence.
17231229	Hsd11b1	hydroxysteroid 11-beta dehydrogenase 1	AK149518	GenBank	Mus musculus adult male liver tumor cDNA, RIKEN full-length enriched library, clone:C730029E02 product:hydroxysteroid 11-beta dehydrogenase 1, full insert sequence.
17231248	G0s2	G0/G1 switch gene 2	AK003165	GenBank	Mus musculus 18-day embryo whole body cDNA, RIKEN full-length enriched library, clone:1100001G22 product:G0/G1 switch gene 2, full insert sequence.
17231252	Camk1g	calcium/calmodulin-dependent protein kinase I gamma	AF428262	GenBank	Mus musculus calcium/calmodulin-dependent protein kinase I gamma (Camk1g) mRNA, complete cds.
17231287	Cd46	CD46 antigen, complement regulatory protein	AK006632	GenBank	Mus musculus adult male testis cDNA, RIKEN full-length enriched library, clone:1700038F16 product:membrane cofactor protein, full insert sequence.
17231314	Cr2	complement receptor 2	AK003072	GenBank	Mus musculus adult male spleen cDNA, RIKEN full-length enriched library, clone:0910001F14 product:complement receptor 2, full insert sequence.
17231349	Ppp1r14c	protein phosphatase 1, regulatory (inhibitor) subunit 14c	AK042973	GenBank	Mus musculus 7 days neonate cerebellum cDNA, RIKEN full-length enriched library, clone:A730044E14 product:SEROLOGICALLY DEFINED BREAST CANCER ANTIGEN NY-BR-81 (FRAGMENT) homolog [Homo sapiens], full insert sequence.
17231387	Mthfd1l	methylenetetrahydrofolate dehydrogenase (NADP+ dependent) 1-like	AK028211	GenBank	Mus musculus 10, 11 days embryo whole body cDNA, RIKEN full-length enriched library, clone:2810003M09 product:formyltetrahydrofolate synthetase domain containing 1, full insert sequence.
17231423	Akap12	A kinase (PRKA) anchor protein (gravin) 12	AK053844	GenBank	Mus musculus 0 day neonate eyeball cDNA, RIKEN full-length enriched library, clone:E130314I19 product:A kinase (PRKA) anchor protein (gravin) 12, full insert sequence.
17231461	Esr1	estrogen receptor 1 (alpha)	AK036627	GenBank	Mus musculus adult male bone cDNA, RIKEN full-length enriched library, clone:9830143G19 product:estrogen receptor 1 (alpha), full insert sequence.
17231473	Gm10097	predicted gene 10097	AK044289	GenBank	Mus musculus adult retina cDNA, RIKEN full-length enriched library, clone:A930005L06 product:hypothetical protein, full insert sequence.
17231477	Myct1	myc target 1	AK003845	GenBank	Mus musculus 18-day embryo whole body cDNA, RIKEN full-length enriched library, clone:1110020B04 product:RIKEN cDNA 1110020B04 gene, full insert sequence.
17231482	Vip	vasoactive intestinal polypeptide	AK018599	GenBank	Mus musculus adult male cecum cDNA, RIKEN full-length enriched library, clone:9130007F05 product:vasoactive intestinal polypeptide, full insert sequence.
17231491	Gm3213	predicted gene 3213	XM_003085669	RefSeq	PREDICTED: Mus musculus predicted gene 3213 (Gm3213), mRNA.
17231495	Oprm1	opioid receptor, mu 1	AK038389	GenBank	Mus musculus adult male hypothalamus cDNA, RIKEN full-length enriched library, clone:A230002D02 product:opioid receptor, mu, full insert sequence.
17231522	Lrp11	low density lipoprotein receptor-related protein 11	AK031994	GenBank	Mus musculus adult male medulla oblongata cDNA, RIKEN full-length enriched library, clone:6330533B21 product:similar to CDNA FLJ14735 FIS, CLONE NT2RP3002054 [Homo sapiens], full insert sequence.
17231534	Nup43	nucleoporin 43	AK011422	GenBank	Mus musculus 10 days embryo whole body cDNA, RIKEN full-length enriched library, clone:2610016K01 product:OVARC1001161 PROTEIN homolog [Homo sapiens], full insert sequence.
17231545	Lats1	large tumor suppressor	AK038612	GenBank	Mus musculus adult male hypothalamus cDNA, RIKEN full-length enriched library, clone:A230050F21 product:large tumor supressor (FRAGMENT) [Mus musculus], full insert sequence.
17231558	Katna1	katanin p60 (ATPase-containing) subunit A1	AK012319	GenBank	Mus musculus 11 days embryo whole body cDNA, RIKEN full-length enriched library, clone:2700033H22 product:katanin p60 (ATPase-containing) subunit A1, full insert sequence.
17231571	---	---	GENSCAN00000004023	ENSEMBL	cdna:genscan chromosome:GRCm38:10:7667562:7786497:1 transcript_biotype:protein_coding
17231591	Zc3h12d	zinc finger CCCH type containing 12D	AK052806	GenBank	Mus musculus 10 days lactation, adult female mammary gland cDNA, RIKEN full-length enriched library, clone:D730019B10 product:DJ281H8.2 (PUTATIVE NOVEL PROTEIN SIMILAR TO KIAA0323 AND WORM C30F12.1) (FRAGMENT) homolog [Homo sapiens], full insert sequence.
17231619	Gm10944	predicted gene 10944	ENSMUST00000105564	ENSEMBL	cdna:known chromosome:GRCm38:10:10681348:10681858:1 gene:ENSMUSG00000078481 gene_biotype:protein_coding transcript_biotype:protein_coding
17231662	Fbxo30	F-box protein 30	AK006369	GenBank	Mus musculus adult male testis cDNA, RIKEN full-length enriched library, clone:1700026A16 product:F-BOX DOMAIN PROTEIN homolog [Homo sapiens], full insert sequence.
17231669	Epm2a	epilepsy, progressive myoclonic epilepsy, type 2 gene alpha	AK155519	GenBank	Mus musculus NOD-derived CD11c +ve dendritic cells cDNA, RIKEN full-length enriched library, clone:F630310I22 product:epilepsy, progressive myoclonic epilepsy, type 2 gene alpha, full insert sequence.
17231676	LOC101056577 // Timm8a1	mitochondrial import inner membrane translocase subunit Tim8 A-like // translocase of inner mitochondrial membrane 8A1	ENSMUST00000052902	ENSEMBL	cdna:known chromosome:GRCm38:10:11609257:11610438:1 gene:ENSMUSG00000045455 gene_biotype:protein_coding transcript_biotype:protein_coding
17231690	Sf3b5	splicing factor 3b, subunit 5	BC006603	GenBank	Mus musculus splicing factor 3b, subunit 5, mRNA (cDNA clone MGC:11596 IMAGE:3965951), complete cds.
17231717	Fuca2	fucosidase, alpha-L- 2, plasma	AK002675	GenBank	Mus musculus adult male kidney cDNA, RIKEN full-length enriched library, clone:0610025O11 product:similar to DJ20N2.5 (NOVEL PROTEIN SIMILAR TO FUCOSIDASE, ALPHA-L-1, TISSUE (EC 3.2.1.51, ALPHA-L-FUCOSIDASE FUCOHYDROLASE)) [Homo sapiens], full insert sequence.
17231733	Adat2	adenosine deaminase, tRNA-specific 2	AK016938	GenBank	Mus musculus adult male testis cDNA, RIKEN full-length enriched library, clone:4933426M09 product:DJ20N2.1 (NOVEL PROTEIN SIMILAR TO YEAST AND BACTERIAL CYTOSINE DEAMINASE) (FRAGMENT) homolog [Homo sapiens], full insert sequence.
17231759	---	---	GENSCAN00000043605	ENSEMBL	cdna:genscan chromosome:GRCm38:10:14523078:14523548:1 transcript_biotype:protein_coding
17231774	Nmbr	neuromedin B receptor	BC119237	GenBank	Mus musculus neuromedin B receptor, mRNA (cDNA clone MGC:155553 IMAGE:8733986), complete cds.
17231784	Cited2	Cbp/p300-interacting transactivator, with Glu/Asp-rich carboxy-terminal domain, 2	AK131664	GenBank	Mus musculus adult female placenta cDNA, RIKEN full-length enriched library, clone:1600023M11 product:Cbp/p300-interacting transactivator, with Glu/Asp-rich carboxy-terminal domain, 2, full insert sequence.
17231789	Txlnb	taxilin beta	AK052324	GenBank	Mus musculus 13 days embryo heart cDNA, RIKEN full-length enriched library, clone:D330028H01 product:MUSCLE-DERIVED PROTEIN MDP77 VARIANT 1 [Mus musculus], full insert sequence.
17231801	Reps1	RalBP1 associated Eps domain containing protein	BC002256	GenBank	Mus musculus RalBP1 associated Eps domain containing protein, mRNA (cDNA clone IMAGE:3493603), containing frame-shift errors.
17231844	Perp	PERP, TP53 apoptosis effector	AK003734	GenBank	Mus musculus 18-day embryo whole body cDNA, RIKEN full-length enriched library, clone:1110017A08 product:p53 apoptosis effector related to Pmp22, full insert sequence.
17231855	Olig3	oligodendrocyte transcription factor 3	AB038698	GenBank	Mus musculus mRNA for Olig3 bHLH protein, complete cds.
17231859	Ifngr1	interferon gamma receptor 1	AK087525	GenBank	Mus musculus 0 day neonate eyeball cDNA, RIKEN full-length enriched library, clone:E130311K10 product:interferon gamma receptor, full insert sequence.
17231869	Il22ra2	interleukin 22 receptor, alpha 2	AK040641	GenBank	Mus musculus adult male aorta and vein cDNA, RIKEN full-length enriched library, clone:A530002E19 product:interleukin 22 receptor, alpha 2, full insert sequence.
17231877	---	---	AK033775	GenBank	Mus musculus adult male epididymis cDNA, RIKEN full-length enriched library, clone:9230106D20 product:hypothetical protein, full insert sequence.
17231881	Il20ra	interleukin 20 receptor, alpha	AK054215	GenBank	Mus musculus 2 days pregnant adult female oviduct cDNA, RIKEN full-length enriched library, clone:E230031K19 product:similar to BA204P2.1.3 (INTERLEUKIN 20 RECEPTOR ALPHA, ISOFORM 3) [Homo sapiens], full insert sequence.
17231891	Map3k5	mitogen-activated protein kinase kinase kinase 5	AK033726	GenBank	Mus musculus adult male cecum cDNA, RIKEN full-length enriched library, clone:9130233G12 product:mitogen activated protein kinase kinase kinase 5, full insert sequence.
17231925	Map7	microtubule-associated protein 7	AK008018	GenBank	Mus musculus adult male small intestine cDNA, RIKEN full-length enriched library, clone:2010001M21 product:microtubule-associated protein 7, full insert sequence.
17231944	Gm6251	predicted gene 6251	NM_001101561	RefSeq	Mus musculus predicted gene 6251 (Gm6251), mRNA.
17231946	Bclaf1	BCL2-associated transcription factor 1	BC032973	GenBank	Mus musculus BCL2-associated transcription factor 1, mRNA (cDNA clone IMAGE:1263998), with apparent retained intron.
17231963	Mtfr2	mitochondrial fission regulator 2	AK011410	GenBank	Mus musculus 10 days embryo whole body cDNA, RIKEN full-length enriched library, clone:2610016C23 product:weakly similar to BA472E5.2.1 (NOVEL PROTEIN, ISOFORM 1) (UNKNOWN) (PROTEIN FOR MGC:19798) [Homo sapiens], full insert sequence.
17231973	Ahi1	Abelson helper integration site 1	AK005991	GenBank	Mus musculus adult male testis cDNA, RIKEN full-length enriched library, clone:1700015F03 product:RIKEN cDNA 1700015F03 gene, full insert sequence.
17232003	Hbs1l	Hbs1-like (S. cerevisiae)	AK006626	GenBank	Mus musculus adult male testis cDNA, RIKEN full-length enriched library, clone:1700037P07 product:Hbs1-like (S. cerevisiae), full insert sequence.
17232025	Aldh8a1	aldehyde dehydrogenase 8 family, member A1	AK050298	GenBank	Mus musculus adult male liver tumor cDNA, RIKEN full-length enriched library, clone:C730035L17 product:ALDEHYDE DEHYDROGENASE 12 homolog [Homo sapiens], full insert sequence.
17232055	Sgk1	serum/glucocorticoid regulated kinase 1	AK086892	GenBank	Mus musculus 0 day neonate lung cDNA, RIKEN full-length enriched library, clone:E030009M09 product:serum/glucocorticoid regulated kinase, full insert sequence.
17232082	Raet1e	retinoic acid early transcript 1E	AK012289	GenBank	Mus musculus 11 days embryo whole body cDNA, RIKEN full-length enriched library, clone:2700025H02 product:retinoic acid early transcript gamma, full insert sequence.
17232102	H60a	histocompatibility 60a	AK145180	GenBank	Mus musculus mammary gland RCB-0527 Jyg-MC(B) cDNA, RIKEN full-length enriched library, clone:G930012P08 product:similar to Histocompatibility antigen 60 (Fragment) [Mus musculus], full insert sequence.
17232119	Slc2a12	solute carrier family 2 (facilitated glucose transporter), member 12	AK143263	GenBank	Mus musculus 2 days pregnant adult female oviduct cDNA, RIKEN full-length enriched library, clone:E230024F18 product:TATA box binding protein-like 1, full insert sequence.
17232135	Slc18b1	solute carrier family 18, subfamily B, member 1	NM_183116	RefSeq	Mus musculus solute carrier family 18, subfamily B, member 1 (Slc18b1), mRNA.
17232152	Vnn3	vanin 3	AJ132103	GenBank	Mus musculus mRNA for Vanin-3.
17232162	Vnn1	vanin 1	AK002773	GenBank	Mus musculus adult male kidney cDNA, RIKEN full-length enriched library, clone:0610037J01 product:vanin 1, full insert sequence.
17232172	Taar1	trace amine-associated receptor 1	BC125368	GenBank	Mus musculus trace amine-associated receptor 1, mRNA (cDNA clone MGC:159071 IMAGE:40129883), complete cds.
17232176	Taar2	trace amine-associated receptor 2	AY702326	GenBank	Mus musculus trace amine associated receptor 2 (Taar2) mRNA, complete cds.
17232178	Taar3	trace amine-associated receptor 3	BC139171	GenBank	Mus musculus trace amine-associated receptor 3, mRNA (cDNA clone MGC:170798 IMAGE:8862193), complete cds.
17232181	Taar4	trace amine-associated receptor 4	NM_001008499	RefSeq	Mus musculus trace amine-associated receptor 4 (Taar4), mRNA.
17232183	Taar5	trace amine-associated receptor 5	BC139188	GenBank	Mus musculus trace amine-associated receptor 5, mRNA (cDNA clone MGC:170815 IMAGE:8862210), complete cds.
17232187	Taar7b	trace amine-associated receptor 7B	NM_001010827	RefSeq	Mus musculus trace amine-associated receptor 7B (Taar7b), mRNA.
17232189	Taar7d	trace amine-associated receptor 7D	NM_001010838	RefSeq	Mus musculus trace amine-associated receptor 7D (Taar7d), mRNA.
17232191	Taar7e	trace amine-associated receptor 7E	BC139110	GenBank	Mus musculus trace amine-associated receptor 7E, mRNA (cDNA clone MGC:170737 IMAGE:8862132), complete cds.
17232195	Taar7f	trace amine-associated receptor 7F	BC139175	GenBank	Mus musculus trace amine-associated receptor 7F, mRNA (cDNA clone MGC:170802 IMAGE:8862197), complete cds.
17232197	Taar8a	trace amine-associated receptor 8A	NM_001010830	RefSeq	Mus musculus trace amine-associated receptor 8A (Taar8a), mRNA.
17232202	Stx7	syntaxin 7	AK002867	GenBank	Mus musculus adult male kidney cDNA, RIKEN full-length enriched library, clone:0610040G01 product:syntaxin 7, full insert sequence.
17232215	Moxd1	monooxygenase, DBH-like 1	AK014340	GenBank	Mus musculus 14, 17 days embryo head cDNA, RIKEN full-length enriched library, clone:3230402N08 product:MONOOXYGENASE X homolog [Homo sapiens], full insert sequence.
17232235	Ctgf	connective tissue growth factor	BC006783	GenBank	Mus musculus connective tissue growth factor, mRNA (cDNA clone MGC:8122 IMAGE:3589136), complete cds.
17232244	Med23	mediator complex subunit 23	AK013854	GenBank	Mus musculus 12 days embryo head cDNA, RIKEN full-length enriched library, clone:3000002A17 product:cofactor required for Sp1 transcriptional activation, subunit 3 (130kD), full insert sequence.
17232283	Epb4.1l2	erythrocyte protein band 4.1-like 2	BC023220	GenBank	Mus musculus erythrocyte protein band 4.1-like 2, mRNA (cDNA clone IMAGE:5361202).
17232316	Samd3	sterile alpha motif domain containing 3	BC150876	GenBank	Mus musculus sterile alpha motif domain containing 3, mRNA (cDNA clone MGC:183787 IMAGE:9087787), complete cds.
17232332	Arhgap18	Rho GTPase activating protein 18	AK014728	GenBank	Mus musculus 0 day neonate head cDNA, RIKEN full-length enriched library, clone:4833419J07 product:similar to MACGAP [Homo sapiens], full insert sequence.
17232358	Ptprk	protein tyrosine phosphatase, receptor type, K	AK019870	GenBank	Mus musculus 11 days pregnant adult female ovary and uterus cDNA, RIKEN full-length enriched library, clone:5031409M07 product:protein tyrosine phosphatase, receptor type, K, full insert sequence.
17232394	Themis	thymocyte selection associated	AK041386	GenBank	Mus musculus 3 days neonate thymus cDNA, RIKEN full-length enriched library, clone:A630006H17 product:hypothetical protein, full insert sequence.
17232407	Soga3	SOGA family member 3	AK018139	GenBank	Mus musculus adult male medulla oblongata cDNA, RIKEN full-length enriched library, clone:6330407J23 product:6330407J23RIK PROTEIN (FRAGMENT), full insert sequence.
17232426	Echdc1	enoyl Coenzyme A hydratase domain containing 1	AK003965	GenBank	Mus musculus 18-day embryo whole body cDNA, RIKEN full-length enriched library, clone:1110030A22 product:similar to DJ351K20.2.1 (NOVEL ENOYL COA/ACYL COA HYDRATASE/DEHYDROGENASE TYPE PROTEIN (ISOFORM 1)) (SIMILAR TO UNCHARACTERIZED HYPOTHALAMUS PROTEIN HCDASE) [Homo sapiens], full insert sequence.
17232444	Hddc2	HD domain containing 2	AK009957	GenBank	Mus musculus adult male tongue cDNA, RIKEN full-length enriched library, clone:2310057G13 product:hypothetical HD domain containing protein, full insert sequence.
17232453	Trdn	triadin	AK036470	GenBank	Mus musculus adult male bone cDNA, RIKEN full-length enriched library, clone:9830113L01 product:similar to Triadin protein [Sus scrofa], full insert sequence.
17232489	Sult3a1	sulfotransferase family 3A, member 1	AF026075	GenBank	Mus musculus sulfotransferase-related protein (SULT-X2) mRNA, complete cds.
17232499	Rsph4a	radial spoke head 4 homolog A (Chlamydomonas)	AK038980	GenBank	Mus musculus adult male hypothalamus cDNA, RIKEN full-length enriched library, clone:A230081C05 product:weakly similar to RADIAL SPOKEHEAD-L PROTEIN [Mus musculus], full insert sequence.
17232511	Trappc3l	trafficking protein particle complex 3 like	BC099502	GenBank	Mus musculus BET3 like (S. cerevisiae), mRNA (cDNA clone MGC:117757 IMAGE:30938327), complete cds.
17232521	Tspyl1	testis-specific protein, Y-encoded-like 1	AK053812	GenBank	Mus musculus 0 day neonate eyeball cDNA, RIKEN full-length enriched library, clone:E130309N09 product:testis-specific protein, Y-encoded-like, full insert sequence.
17232529	Col10a1	collagen, type X, alpha 1	NM_009925	RefSeq	Mus musculus collagen, type X, alpha 1 (Col10a1), mRNA.
17232534	Frk	fyn-related kinase	AK028855	GenBank	Mus musculus 10 days neonate skin cDNA, RIKEN full-length enriched library, clone:4732463C23 product:fyn-related kinase, full insert sequence.
17232560	Hdac2	histone deacetylase 2	AK051753	GenBank	Mus musculus 12 days embryo spinal ganglion cDNA, RIKEN full-length enriched library, clone:D130072G11 product:histone deacetylase 2, full insert sequence.
17232593	Lama4	laminin, alpha 4	BC038526	GenBank	Mus musculus laminin, alpha 4, mRNA (cDNA clone IMAGE:1493765), with apparent retained intron.
17232649	Fyn	Fyn proto-oncogene	AK156584	GenBank	Mus musculus activated spleen cDNA, RIKEN full-length enriched library, clone:F830031K10 product:Fyn proto-oncogene, full insert sequence.
17232672	Traf3ip2	TRAF3 interacting protein 2	AK031556	GenBank	Mus musculus 13 days embryo male testis cDNA, RIKEN full-length enriched library, clone:6030451B12 product:similar to ADAPTER PROTEIN CIKS (CONNECTION TO IKK AND SAPK/JNK) [Homo sapiens], full insert sequence.
17232684	Rev3l	REV3-like, catalytic subunit of DNA polymerase zeta RAD54 like (S. cerevisiae)	BC048946	GenBank	Mus musculus REV3-like, catalytic subunit of DNA polymerase zeta RAD54 like (S. cerevisiae), mRNA (cDNA clone IMAGE:6467729), containing frame-shift errors.
17232727	---	---	GENSCAN00000023621	ENSEMBL	cdna:genscan chromosome:GRCm38:10:40011866:40012873:1 transcript_biotype:protein_coding
17232750	Slc22a16	solute carrier family 22 (organic cation transporter), member 16	AK014809	GenBank	Mus musculus adult male testis cDNA, RIKEN full-length enriched library, clone:4921504E14 product:weakly similar to ORGANIC CATION TRANSPORTER OKB1 [Homo sapiens], full insert sequence.
17232763	Ddo	D-aspartate oxidase	AK017475	GenBank	Mus musculus 8 days embryo whole body cDNA, RIKEN full-length enriched library, clone:5730402C02 product:similar to D-ASPARTATE OXIDASE (EC 1.4.3.1) (FRAGMENT) [Bos taurus], full insert sequence.
17232778	Mettl24	methyltransferase like 24	BC147316	GenBank	Mus musculus RIKEN cDNA 9030224M15 gene, mRNA (cDNA clone MGC:182477 IMAGE:9056371), complete cds.
17232786	Wasf1	WAS protein family, member 1	AF290877	GenBank	Mus musculus WAVE-1 mRNA, complete cds.
17232802	Ak9	adenylate kinase 9	XM_003084819	RefSeq	PREDICTED: Mus musculus adenylate kinase domain containing 1 (Akd1), mRNA.
17232843	Zbtb24	zinc finger and BTB domain containing 24	AK054097	GenBank	Mus musculus 2 days pregnant adult female oviduct cDNA, RIKEN full-length enriched library, clone:E230017N14 product:Bif1 protein (Brain specific protein 1), full insert sequence.
17232853	Mical1	microtubule associated monooxygenase, calponin and LIM domain containing 1	AK154665	GenBank	Mus musculus NOD-derived CD11c +ve dendritic cells cDNA, RIKEN full-length enriched library, clone:F630102K18 product:NEDD9 interacting protein with calponin homology and LIM domains, full insert sequence.
17232881	Ppil6	peptidylprolyl isomerase (cyclophilin)-like 6	BC147756	GenBank	Mus musculus peptidylprolyl isomerase (cyclophilin)-like 6, mRNA (cDNA clone MGC:182811 IMAGE:9056705), complete cds.
17232912	Sesn1	sestrin 1	AK159531	GenBank	Mus musculus osteoclast-like cell cDNA, RIKEN full-length enriched library, clone:I420023F14 product:sestrin 1, full insert sequence.
17232937	Ostm1	osteopetrosis associated transmembrane protein 1	AK044897	GenBank	Mus musculus 9.5 days embryo parthenogenote cDNA, RIKEN full-length enriched library, clone:B130010N08 product:osteopetrosis associated transmembrane protein 1, full insert sequence.
17232951	Sec63	SEC63-like (S. cerevisiae)	BC080810	GenBank	Mus musculus cDNA clone IMAGE:6465524, with apparent retained intron.
17232977	Scml4	sex comb on midleg-like 4 (Drosophila)	BC024570	GenBank	Mus musculus sex comb on midleg-like 4 (Drosophila), mRNA (cDNA clone IMAGE:5035111), with apparent retained intron.
17233001	Pdss2	prenyl (solanesyl) diphosphate synthase, subunit 2	AK017329	GenBank	Mus musculus 6 days neonate head cDNA, RIKEN full-length enriched library, clone:5430420P03 product:weakly similar to CANDIDATE TUMOR SUPPRESSOR PROTEIN [Homo sapiens], full insert sequence.
17233022	Cd24a	CD24a antigen	BC026702	GenBank	Mus musculus CD24a antigen, mRNA (cDNA clone IMAGE:3982349).
17233037	---	---	GENSCAN00000000216	ENSEMBL	cdna:genscan chromosome:GRCm38:10:43814786:43838207:1 transcript_biotype:protein_coding
17233039	Rtn4ip1	reticulon 4 interacting protein 1	AK050324	GenBank	Mus musculus adult male liver tumor cDNA, RIKEN full-length enriched library, clone:C730037H02 product:NOGO-INTERACTING MITOCHONDRIAL PROTEIN, full insert sequence.
17233061	Atg5	autophagy related 5	AK008351	GenBank	Mus musculus adult male small intestine cDNA, RIKEN full-length enriched library, clone:2010107M05 product:inferred: autophagy 5-like / mApg5 {Mus musculus}, full insert sequence.
17233076	---	---	GENSCAN00000042574	ENSEMBL	cdna:genscan chromosome:GRCm38:10:44925672:45007117:1 transcript_biotype:protein_coding
17233078	Prep	prolyl endopeptidase	AK053816	GenBank	Mus musculus 0 day neonate eyeball cDNA, RIKEN full-length enriched library, clone:E130309P09 product:prolyl endopeptidase, full insert sequence.
17233095	Popdc3	popeye domain containing 3	AK039691	GenBank	Mus musculus adult male spinal cord cDNA, RIKEN full-length enriched library, clone:A330088C19 product:popeye 3, full insert sequence.
17233104	Bves	blood vessel epicardial substance	AK046765	GenBank	Mus musculus 4 days neonate thymus cDNA, RIKEN full-length enriched library, clone:B630019E06 product:blood vessel epicardial substance, full insert sequence.
17233113	Hace1	HECT domain and ankyrin repeat containing, E3 ubiquitin protein ligase 1	AK039378	GenBank	Mus musculus adult male spinal cord cDNA, RIKEN full-length enriched library, clone:A330034N15 product:KIAA1320 PROTEIN (FRAGMENT) homolog [Homo sapiens], full insert sequence.
17233149	Ascc3	activating signal cointegrator 1 complex subunit 3	AK084851	GenBank	Mus musculus 13 days embryo lung cDNA, RIKEN full-length enriched library, clone:D430001L07 product:inferred: dJ161I14.1 (RNA helicase) {Homo sapiens}, full insert sequence.
17233194	Sim1	single-minded homolog 1 (Drosophila)	D79209	GenBank	Mus musculus mRNA for mSim1, complete cds.
17233226	Lilrb4	leukocyte immunoglobulin-like receptor, subfamily B, member 4	AK089334	GenBank	Mus musculus B6-derived CD11 +ve dendritic cells cDNA, RIKEN full-length enriched library, clone:F730007H01 product:glycoprotein 49 B, full insert sequence.
17233237	Rfx6	regulatory factor X, 6	BC132104	GenBank	Mus musculus regulatory factor X, 6, mRNA (cDNA clone MGC:163735 IMAGE:40130381), complete cds.
17233262	Vgll2	vestigial like 2 homolog (Drosophila)	AK048390	GenBank	Mus musculus 16 days embryo head cDNA, RIKEN full-length enriched library, clone:C130057C21 product:TRANSCRIPTION COFACTOR VESTIGIAL-LIKE 2 PROTEIN homolog [Homo sapiens], full insert sequence.
17233273	Dcbld1	discoidin, CUB and LCCL domain containing 1	AK157211	GenBank	Mus musculus activated spleen cDNA, RIKEN full-length enriched library, clone:F830206M22 product:discoidin, CUB and LCCL domain containing 1, full insert sequence.
17233286	Nepn	nephrocan	AY938536	GenBank	Mus musculus nephrocan mRNA, complete cds.
17233303	---	---	GENSCAN00000016759	ENSEMBL	cdna:genscan chromosome:GRCm38:10:52528520:52530040:1 transcript_biotype:protein_coding
17233306	Slc35f1	solute carrier family 35, member F1	AK083768	GenBank	Mus musculus 12 days embryo spinal ganglion cDNA, RIKEN full-length enriched library, clone:D130006E06 product:DJ230I3.1 (NOVEL PROTEIN) (FRAGMENT) homolog [Homo sapiens], full insert sequence.
17233323	Pln	phospholamban	AK002622	GenBank	Mus musculus adult male kidney cDNA, RIKEN full-length enriched library, clone:0610013B18 product:phospholamban, full insert sequence.
17233329	---	---	GENSCAN00000033317	ENSEMBL	cdna:genscan chromosome:GRCm38:10:53474964:53476332:1 transcript_biotype:protein_coding
17233331	Asf1a	ASF1 anti-silencing function 1 homolog A (S. cerevisiae)	AK012376	GenBank	Mus musculus 11 days embryo whole body cDNA, RIKEN full-length enriched library, clone:2700045F05 product:anti-silencing protein ASF1 homolog DKFZp547E2110.1 homolog [Homo sapiens], full insert sequence.
17233342	Msl3l2	male-specific lethal 3-like 2 (Drosophila)	AK006842	GenBank	Mus musculus adult male testis cDNA, RIKEN full-length enriched library, clone:1700060H10 product:weakly similar to MALE-SPECIFIC LETHAL-3 HOMOLOG 1 [Homo sapiens], full insert sequence.
17233384	Fabp7	fatty acid binding protein 7, brain	AK021271	GenBank	Mus musculus 12 days embryo spinal cord cDNA, RIKEN full-length enriched library, clone:C530010A03 product:fatty acid binding protein 7, brain, full insert sequence.
17233394	Smpdl3a	sphingomyelin phosphodiesterase, acid-like 3A	AK002455	GenBank	Mus musculus adult male kidney cDNA, RIKEN full-length enriched library, clone:0610010C24 product:acid sphingomyelinase-like phosphodiesterase 3a, full insert sequence.
17233457	Ranbp2	RAN binding protein 2	AK040322	GenBank	Mus musculus 0 day neonate thymus cDNA, RIKEN full-length enriched library, clone:A430087B05 product:RAN-BINDING PROTEIN 2 homolog [Mus musculus], full insert sequence.
17233507	Gm6494	predicted gene 6494	ENSMUST00000167536	ENSEMBL	cdna:known chromosome:GRCm38:10:58703995:58704279:1 gene:ENSMUSG00000091526 gene_biotype:protein_coding transcript_biotype:protein_coding
17233513	Sh3rf3	SH3 domain containing ring finger 3	AK133071	GenBank	Mus musculus adult male testis cDNA, RIKEN full-length enriched library, clone:4930566O10 product:hypothetical SH3/Neutrophil cytosol factor 2/Zn-finger, RING containing protein, full insert sequence.
17233534	Sowahc	sosondowah ankyrin repeat domain family member C	NM_172939	RefSeq	Mus musculus sosondowah ankyrin repeat domain family member C (Sowahc), mRNA.
17233536	P4ha1	procollagen-proline, 2-oxoglutarate 4-dioxygenase (proline 4-hydroxylase), alpha 1 polypeptide	AK030574	GenBank	Mus musculus adult male pituitary gland cDNA, RIKEN full-length enriched library, clone:5330434B18 product:procollagen-proline, 2-oxoglutarate 4-dioxygenase (proline 4-hydroxylase), alpha 1 polypeptide, full insert sequence.
17233554	Pla2g12b	phospholipase A2, group XIIB	AF339738	GenBank	Mus musculus group XIII secreted phospholipase A2 (Fksg71) mRNA, complete cds.
17233563	Gm10322	predicted gene 10322	AK080263	GenBank	Mus musculus 3 days neonate thymus cDNA, RIKEN full-length enriched library, clone:A630004A15 product:hypothetical Arginine-rich region containing protein, full insert sequence.
17233586	Dnajb12	DnaJ (Hsp40) homolog, subfamily B, member 12	AK038149	GenBank	Mus musculus 16 days neonate thymus cDNA, RIKEN full-length enriched library, clone:A130082D14 product:DnaJ (Hsp40) homolog, subfamily B, member 12, full insert sequence.
17233600	Ascc1	activating signal cointegrator 1 complex subunit 1	AK007519	GenBank	Mus musculus 10 day old male pancreas cDNA, RIKEN full-length enriched library, clone:1810015P09 product:CGI-18 PROTEIN (ASC-1 COMPLEX SUBUNIT P50) homolog [Homo sapiens], full insert sequence.
17233613	Spock2	sparc/osteonectin, cwcv and kazal-like domains proteoglycan 2	AK140483	GenBank	Mus musculus 10 days neonate cerebellum cDNA, RIKEN full-length enriched library, clone:B930009H08 product:sparc/osteonectin, cwcv and kazal-like domains proteoglycan 2, full insert sequence.
17233629	Psap	prosaposin	AK088369	GenBank	Mus musculus 2 days neonate thymus thymic cells cDNA, RIKEN full-length enriched library, clone:E430014B12 product:prosaposin, full insert sequence.
17233659	Gm17455	predicted gene, 17455	NM_001164374	RefSeq	Mus musculus predicted gene, 17455 (Gm17455), mRNA.
17233669	Pcbd1	pterin 4 alpha carbinolamine dehydratase/dimerization cofactor of hepatocyte nuclear factor 1 alpha (TCF1) 1	AK007401	GenBank	Mus musculus 10 day old male pancreas cDNA, RIKEN full-length enriched library, clone:1810009G19 product:6-pyruvoyl-tetrahydropterin synthase/dimerization cofactor of hepatocyte nuclear factor 1 alpha (TCF1), full insert sequence.
17233675	Tbata	thymus, brain and testes associated	AK006213	GenBank	Mus musculus adult male testis cDNA, RIKEN full-length enriched library, clone:1700021K02 product:weakly similar to STROMAL PROTEIN ASSOCIATED WITH THYMII AND LYMPH NODES SHORT ISOFORM [Mus musculus], full insert sequence.
17233694	Prf1	perforin 1 (pore forming protein)	BC132300	GenBank	Mus musculus perforin 1 (pore forming protein), mRNA (cDNA clone MGC:163931 IMAGE:40130577), complete cds.
17233699	---	---	GENSCAN00000035594	ENSEMBL	cdna:genscan chromosome:GRCm38:10:61299947:61310276:1 transcript_biotype:protein_coding
17233702	Nodal	nodal	AK049290	GenBank	Mus musculus ES cells cDNA, RIKEN full-length enriched library, clone:C330019N22 product:nodal, full insert sequence.
17233708	Lrrc20	leucine rich repeat containing 20	AK136380	GenBank	Mus musculus 16 days embryo lung cDNA, RIKEN full-length enriched library, clone:8430415I05 product:leucine rich repeat containing 20, full insert sequence.
17233716	Npffr1	neuropeptide FF receptor 1	NM_001177511	RefSeq	Mus musculus neuropeptide FF receptor 1 (Npffr1), mRNA.
17233736	Sar1a	SAR1 gene homolog A (S. cerevisiae)	AK157843	GenBank	Mus musculus erythroblast cDNA, RIKEN full-length enriched library, clone:K0C0021G18 product:SAR1a gene homolog 1 (S. cerevisiae), full insert sequence.
17233744	Tysnd1	trypsin domain containing 1	BC119320	GenBank	Mus musculus trypsin domain containing 1, mRNA (cDNA clone MGC:155636 IMAGE:8734069), complete cds.
17233751	Aifm2	apoptosis-inducing factor, mitochondrion-associated 2	AK017403	GenBank	Mus musculus 6 days neonate head cDNA, RIKEN full-length enriched library, clone:5430437E11 product:P53-RESPONSIVE GENE 3 homolog [Homo sapiens], full insert sequence.
17233771	Neurog3	neurogenin 3	AK008017	GenBank	Mus musculus adult male small intestine cDNA, RIKEN full-length enriched library, clone:2010001M19 product:atonal homolog 5 (Drosophila), full insert sequence.
17233775	Tacr2	tachykinin receptor 2	AK033443	GenBank	Mus musculus adult male colon cDNA, RIKEN full-length enriched library, clone:9030205M20 product:SUBSTANCE-K RECEPTOR, full insert sequence.
17233799	Slc25a16	solute carrier family 25 (mitochondrial carrier, Graves disease autoantigen), member 16	AK030865	GenBank	Mus musculus adult male thymus cDNA, RIKEN full-length enriched library, clone:5830435B21 product:GRAVE'S DISEASE CARRIER PROTEIN (GDC) (MITOCHONDRIAL SOLUTE CARRIER PROTEIN HOMOLOG) homolog [Bos taurus], full insert sequence.
17233811	Dna2	DNA replication helicase 2 homolog (yeast)	AK087594	GenBank	Mus musculus 2 days pregnant adult female oviduct cDNA, RIKEN full-length enriched library, clone:E230020J24 product:DNA2-LIKE HOMOLOG (DNA REPLICATION HELICASE-LIKE HOMOLOG) (FRAGMENT) [Homo sapiens], full insert sequence.
17233860	Pbld2	phenazine biosynthesis-like protein domain containing 2	AK007784	GenBank	Mus musculus 10 day old male pancreas cDNA, RIKEN full-length enriched library, clone:1810045H08 product:similar to MAWD BINDING PROTEIN (UNKNOWN PROTEIN 32 FROM 2D-PAGE OF LIVER TISSUE) [Homo sapiens], full insert sequence.
17233873	Pbld1	phenazine biosynthesis-like protein domain containing 1	AK002802	GenBank	Mus musculus adult male kidney cDNA, RIKEN full-length enriched library, clone:0610038K03 product:similar to MAWD BINDING PROTEIN (UNKNOWN PROTEIN 32 FROM 2D-PAGE OF LIVER TISSUE) [Homo sapiens], full insert sequence.
17233886	Atoh7	atonal homolog 7 (Drosophila)	AK005214	GenBank	Mus musculus adult male cerebellum cDNA, RIKEN full-length enriched library, clone:1500011J09 product:atonal homolog 7 (Drosophila), full insert sequence.
17233888	Herc4	hect domain and RLD 4	AK009436	GenBank	Mus musculus adult male tongue cDNA, RIKEN full-length enriched library, clone:2310021F11 product:hypothetical Regulator of chromosome condensation (RCC1) containing protein, full insert sequence.
17233993	Egr2	early growth response 2	AK153882	GenBank	Mus musculus 2 days neonate thymus thymic cells cDNA, RIKEN full-length enriched library, clone:E430002H10 product:early growth response 2, full insert sequence.
17234008	Rtkn2	rhotekin 2	AK030986	GenBank	Mus musculus adult male thymus cDNA, RIKEN full-length enriched library, clone:5830476B15 product:MEMBRANE-BOUND FACTOR MBF1 homolog [Mus musculus], full insert sequence.
17234024	Rtkn2	rhotekin 2	AK045134	GenBank	Mus musculus 9.5 days embryo parthenogenote cDNA, RIKEN full-length enriched library, clone:B130039D23 product:MEMBRANE-BOUND FACTOR MBF1 Mus musculus], full insert sequence.
17234030	Tmem26	transmembrane protein 26	BC117502	GenBank	Mus musculus transmembrane protein 26, mRNA (cDNA clone MGC:144792 IMAGE:40106131), complete cds.
17234042	Rhobtb1	Rho-related BTB domain containing 1	AK005770	GenBank	Mus musculus adult male testis cDNA, RIKEN full-length enriched library, clone:1700008H16 product:weakly similar to DBC2 [Homo sapiens], full insert sequence.
17234116	Ccdc6	coiled-coil domain containing 6	NM_001111121	RefSeq	Mus musculus coiled-coil domain containing 6 (Ccdc6), mRNA.
17234136	Slc16a9	solute carrier family 16 (monocarboxylic acid transporters), member 9	AK004599	GenBank	Mus musculus adult male lung cDNA, RIKEN full-length enriched library, clone:1200004H04 product:hypothetical protein, full insert sequence.
17234146	Fam13c	family with sequence similarity 13, member C	AK004797	GenBank	Mus musculus adult male lung cDNA, RIKEN full-length enriched library, clone:1200015N20 product:weakly similar to KINESIN HEAVY CHAIN-LIKE PROTEIN [Homo sapiens], full insert sequence.
17234192	Zwint	ZW10 interactor	AK004305	GenBank	Mus musculus 18-day embryo whole body cDNA, RIKEN full-length enriched library, clone:1110059B19 product:SNAP25 INTERACTING PROTEIN 30 homolog [Rattus norvegicus], full insert sequence.
17234289	Bcr	breakpoint cluster region	AK017213	GenBank	Mus musculus 10 days neonate intestine cDNA, RIKEN full-length enriched library, clone:5133400C09 product:hypothetical RhoGAP domain containing protein, full insert sequence.
17234339	Adora2a	adenosine A2a receptor	AK037787	GenBank	Mus musculus 16 days neonate thymus cDNA, RIKEN full-length enriched library, clone:A130049M24 product:adenosine A2a receptor, full insert sequence.
17234347	Upb1	ureidopropionase, beta	AK149373	GenBank	Mus musculus adult male liver tumor cDNA, RIKEN full-length enriched library, clone:C730002D19 product:ureidopropionase, beta, full insert sequence.
17234367	Snrpd3	small nuclear ribonucleoprotein D3	AK005341	GenBank	Mus musculus adult male cerebellum cDNA, RIKEN full-length enriched library, clone:1500032G08 product:small nuclear ribonucleoprotein D3, full insert sequence.
17234373	Ggt1	gamma-glutamyltransferase 1	AK079235	GenBank	Mus musculus adult male urinary bladder cDNA, RIKEN full-length enriched library, clone:9530046H10 product:gamma-glutamyl transpeptidase, full insert sequence.
17234423	Derl3	Der1-like domain family, member 3	AK007948	GenBank	Mus musculus 10 day old male pancreas cDNA, RIKEN full-length enriched library, clone:1810063P04 product:similar to PUTATIVE NADH OXIDOREDUCTASE COMPLEX I SUBUNIT HOMOLOG [Homo sapiens], full insert sequence.
17234433	Mmp11	matrix metallopeptidase 11	AK142169	GenBank	Mus musculus 13 days embryo heart cDNA, RIKEN full-length enriched library, clone:D330004F04 product:matrix metalloproteinase 11, full insert sequence.
17234436	Chchd10	coiled-coil-helix-coiled-coil-helix domain containing 10	AK075746	GenBank	Mus musculus adult female placenta cDNA, RIKEN full-length enriched library, clone:1620401E04 product:similar to N27C7-4 PROTEIN [Homo sapiens], full insert sequence.
17234441	Vpreb3	pre-B lymphocyte gene 3	AK008794	GenBank	Mus musculus adult male stomach cDNA, RIKEN full-length enriched library, clone:2210401P05 product:pre-B lymphocyte gene 3, full insert sequence.
17234450	Gm5134	predicted gene 5134	AK133270	GenBank	Mus musculus adult male testis cDNA, RIKEN full-length enriched library, clone:4932428C01 product:Weakly similar to sodium glucose cotransporter homolog [Mus musculus], full insert sequence.
17234477	Slc5a4a	solute carrier family 5, member 4a	AF251267	GenBank	Mus musculus low affinity sodium-glucose cotransporter (Slc5a4a) mRNA, complete cds.
17234494	S100b	S100 protein, beta polypeptide, neural	AK134625	GenBank	Mus musculus adult male medulla oblongata cDNA, RIKEN full-length enriched library, clone:6330504I11 product:S100 protein, beta polypeptide, neural, full insert sequence.
17234508	2610028H24Rik	RIKEN cDNA 2610028H24 gene	AK011591	GenBank	Mus musculus 10 days embryo whole body cDNA, RIKEN full-length enriched library, clone:2610028H24 product:weakly similar to PROTEIN C21ORF58 [Homo sapiens], full insert sequence.
17234519	Mcm3ap	minichromosome maintenance deficient 3 (S. cerevisiae) associated protein	AK051901	GenBank	Mus musculus 12 days embryo eyeball cDNA, RIKEN full-length enriched library, clone:D230017B09 product:minichromosome maintenance deficient (S. cerevisiae) 3-associated protein, full insert sequence.
17234552	Lss	lanosterol synthase	BC042211	GenBank	Mus musculus lanosterol synthase, mRNA (cDNA clone IMAGE:4504361), with apparent retained intron.
17234579	Spatc1l	spermatogenesis and centriole associated 1 like	BC049686	GenBank	Mus musculus cDNA clone IMAGE:6704478, containing frame-shift errors.
17234588	Ftcd	formiminotransferase cyclodeaminase	AK165414	GenBank	Mus musculus adult male kidney cDNA, RIKEN full-length enriched library, clone:F520008O15 product:formiminotransferase cyclodeaminase, full insert sequence.
17234612	Slc19a1	solute carrier family 19 (folate transporter), member 1	AK002560	GenBank	Mus musculus adult male kidney cDNA, RIKEN full-length enriched library, clone:0610011L17 product:solute carrier family 19 (sodium/hydrogen exchanger), member 1, full insert sequence.
17234630	Pofut2	protein O-fucosyltransferase 2	BC018194	GenBank	Mus musculus cDNA clone IMAGE:3981507, containing frame-shift errors.
17234647	Itgb2	integrin beta 2	AK088435	GenBank	Mus musculus 2 days neonate thymus thymic cells cDNA, RIKEN full-length enriched library, clone:E430016J15 product:leukocyte adhesion protein CD18 precursor, full insert sequence.
17234667	Pttg1ip	pituitary tumor-transforming 1 interacting protein	AK035696	GenBank	Mus musculus adult male urinary bladder cDNA, RIKEN full-length enriched library, clone:9530092B05 product:similar to PITUITARY TUMOR-TRANSFORMING GENE 1 PROTEIN-INTERACTING PROTEIN (PITUITARY TUMOR-TRANSFORMING GENE PROTEIN BINDING FACTOR) (PTTG- BINDING FACTOR) (PBF) [Homo sapiens], full insert sequence.
17234678	Sumo3	SMT3 suppressor of mif two 3 homolog 3 (yeast)	AK012742	GenBank	Mus musculus 10, 11 days embryo whole body cDNA, RIKEN full-length enriched library, clone:2810014B19 product:SMT3 (supressor of mif two, 3) homolog 1 (S. cerevisiae), full insert sequence.
17234694	Ube2g2	ubiquitin-conjugating enzyme E2G 2	AK136365	GenBank	Mus musculus 16 days embryo lung cDNA, RIKEN full-length enriched library, clone:8430401P08 product:ubiquitin-conjugating enzyme E2G 2, full insert sequence.
17234709	Gm10024	predicted gene 10024	NM_001081452	RefSeq	Mus musculus predicted gene 10024 (Gm10024), mRNA.
17234711	Gm10142	predicted gene 10142	NM_001205035	RefSeq	Mus musculus predicted gene 10142 (Gm10142), mRNA.
17234713	Krtap12-1	keratin associated protein 12-1	NM_010670	RefSeq	Mus musculus keratin associated protein 12-1 (Krtap12-1), mRNA.
17234716	Gm10100	predicted gene 10100	NM_001205033	RefSeq	Mus musculus predicted gene 10100 (Gm10100), mRNA.
17234718	Gm2696	predicted gene 2696	NM_001205009	RefSeq	Mus musculus predicted gene 2696 (Gm2696), mRNA.
17234736	Krtap10-10	keratin associated protein 10-10	AK079449	GenBank	Mus musculus adult female vagina cDNA, RIKEN full-length enriched library, clone:9930036A08 product:weakly similar to PFTAIRE-INTERACTING FACTOR 2 [Drosophila melanogaster], full insert sequence.
17234738	Gm10318	predicted gene 10318	NM_001162944	RefSeq	Mus musculus predicted gene 10318 (Gm10318), mRNA.
17234742	Gm3285	predicted gene 3285	NM_001101631	RefSeq	Mus musculus predicted gene 3285 (Gm3285), mRNA.
17234747	1810043G02Rik	RIKEN cDNA 1810043G02 gene	BC006038	GenBank	Mus musculus RIKEN cDNA 1810043G02 gene, mRNA (cDNA clone IMAGE:3493334).
17234763	Dnmt3l	DNA (cytosine-5-)-methyltransferase 3-like	AK010434	GenBank	Mus musculus ES cells cDNA, RIKEN full-length enriched library, clone:2410006O21 product:DNA (cytosine-5-)-methyltransferase 3-like, full insert sequence.
17234786	Icosl	icos ligand	AK041320	GenBank	Mus musculus adult male aorta and vein cDNA, RIKEN full-length enriched library, clone:A530099O11 product:icos ligand, full insert sequence.
17234800	Lsm7	LSM7 homolog, U6 small nuclear RNA associated (S. cerevisiae)	AK003062	GenBank	Mus musculus adult male spleen cDNA, RIKEN full-length enriched library, clone:0910001B06 product:U6 SNRNA-ASSOCIATED SM-LIKE PROTEIN LSM7 homolog [Homo sapiens], full insert sequence.
17234803	Cstb	cystatin B	AK002403	GenBank	Mus musculus adult male kidney cDNA, RIKEN full-length enriched library, clone:0610009I03 product:cystatin B, full insert sequence.
17234809	Olfr1358	olfactory receptor 1358	XM_981298	RefSeq	PREDICTED: Mus musculus olfactory receptor 1358 (Olfr1358), mRNA.
17234814	Ilvbl	ilvB (bacterial acetolactate synthase)-like	BC052054	GenBank	Mus musculus ilvB (bacterial acetolactate synthase)-like, mRNA (cDNA clone IMAGE:5695105), containing frame-shift errors.
17234833	Slc1a6	solute carrier family 1 (high affinity aspartate/glutamate transporter), member 6	AK159197	GenBank	Mus musculus osteoclast-like cell cDNA, RIKEN full-length enriched library, clone:I420008D08 product:solute carrier family 1 (high affinity aspartate/glutamate transporter), member 6, full insert sequence.
17234845	Olfr1355	olfactory receptor 1355	NM_207571	RefSeq	Mus musculus olfactory receptor 1355 (Olfr1355), mRNA.
17234848	Olfr1354	olfactory receptor 1354	NM_001199840	RefSeq	Mus musculus olfactory receptor 1354 (Olfr1354), mRNA.
17234850	Olfr8	olfactory receptor 8	NM_207201	RefSeq	Mus musculus olfactory receptor 8 (Olfr8), mRNA.
17234856	Olfr1352	olfactory receptor 1352	NM_147071	RefSeq	Mus musculus olfactory receptor 1352 (Olfr1352), mRNA.
17234859	Olfr1351	olfactory receptor 1351	BC104112	GenBank	Mus musculus olfactory receptor 1351, mRNA (cDNA clone MGC:123826 IMAGE:40043939), complete cds.
17234861	Olfr57	olfactory receptor 57	BC141307	GenBank	Mus musculus olfactory receptor 57, mRNA (cDNA clone MGC:176268 IMAGE:9055919), complete cds.
17234865	Vmn2r80	vomeronasal 2, receptor 80	NM_001103368	RefSeq	Mus musculus vomeronasal 2, receptor 80 (Vmn2r80), mRNA.
17234873	Vmn2r81	vomeronasal 2, receptor 81	NM_175936	RefSeq	Mus musculus vomeronasal 2, receptor 81 (Vmn2r81), mRNA.
17234881	Vmn2r82	vomeronasal 2, receptor 82	NM_001101572	RefSeq	Mus musculus vomeronasal 2, receptor 82 (Vmn2r82), mRNA.
17234889	Vmn2r83	vomeronasal 2, receptor 83	NM_001104537	RefSeq	Mus musculus vomeronasal 2, receptor 83 (Vmn2r83), mRNA.
17234898	Madcam1	mucosal vascular addressin cell adhesion molecule 1	AK137028	GenBank	Mus musculus 12 days embryo embryonic body between diaphragm region and neck cDNA, RIKEN full-length enriched library, clone:9430044H04 product:mucosal vascular addressin cell adhesion molecule 1, full insert sequence.
17234906	Tpgs1	tubulin polyglutamylase complex subunit 1	BC027700	GenBank	Mus musculus, clone IMAGE:1247690, mRNA.
17234910	Cdc34	cell division cycle 34	AK153982	GenBank	Mus musculus 2 days neonate thymus thymic cells cDNA, RIKEN full-length enriched library, clone:E430018J24 product:cell division cycle 34 homolog (S. cerevisiae), full insert sequence.
17234917	Gzmm	granzyme M (lymphocyte met-ase 1)	AB015727	GenBank	Mus musculus mRNA for truncated granzyme M, complete cds.
17234926	Bsg	basigin	AK002332	GenBank	Mus musculus adult male kidney cDNA, RIKEN full-length enriched library, clone:0610008G13 product:basigin, full insert sequence.
17234936	Hcn2	hyperpolarization-activated, cyclic nucleotide-gated K+ 2	AB154248	GenBank	Mus musculus hcn2 mRNA for hyperpolarization-activated cation channel 2, complete cds.
17234948	Fgf22	fibroblast growth factor 22	AK008922	GenBank	Mus musculus adult male stomach cDNA, RIKEN full-length enriched library, clone:2210414E06 product:FIBROBLAST GROWTH FACTOR-22 PRECURSOR (FGF-22) homolog [Mus musculus], full insert sequence.
17234955	Fstl3	follistatin-like 3	AK079286	GenBank	Mus musculus adult male urinary bladder cDNA, RIKEN full-length enriched library, clone:9530083K18 product:follistatin-like 3, full insert sequence.
17234963	Palm	paralemmin	AK009200	GenBank	Mus musculus adult male tongue cDNA, RIKEN full-length enriched library, clone:2310007E11 product:PARALEMMIN homolog [Mus musculus], full insert sequence.
17234972	Misp	mitotic spindle positioning	AK020266	GenBank	Mus musculus adult male cecum cDNA, RIKEN full-length enriched library, clone:9130017N09 product:weakly similar to F21856_2 [Homo sapiens], full insert sequence.
17234980	Ptbp1	polypyrimidine tract binding protein 1	BC008531	GenBank	Mus musculus polypyrimidine tract binding protein 1, mRNA (cDNA clone IMAGE:3488832).
17235002	Prtn3	proteinase 3	FM210470	GenBank	Mus musculus mRNA for proteinase 3 (Prtn3 gene), alternative transcript.
17235011	Elane	elastase, neutrophil expressed	AK143710	GenBank	Mus musculus 6 days neonate spleen cDNA, RIKEN full-length enriched library, clone:F430011M15 product:Neutrophil elastase homolog [Mus musculus], full insert sequence.
17235018	Cfd	complement factor D (adipsin)	AK143817	GenBank	Mus musculus 6 days neonate spleen cDNA, RIKEN full-length enriched library, clone:F430113L17 product:adipsin, full insert sequence.
17235026	PPP4R2	---	ENSMUST00000181321	ENSEMBL	cdna:known chromosome:GRCm38:10:79910856:79911140:1 gene:ENSMUSG00000097854 gene_biotype:protein_coding transcript_biotype:protein_coding
17235029	Kiss1r	KISS1 receptor	AK039628	GenBank	Mus musculus adult male spinal cord cDNA, RIKEN full-length enriched library, clone:A330075J02 product:G-PROTEIN-COUPLED RECEPTOR GPR54 (G PROTEIN-COUPLED RECEPTOR 54), full insert sequence.
17235037	Arid3a	AT rich interactive domain 3A (BRIGHT-like)	AK141283	GenBank	Mus musculus 7 days embryo whole body cDNA, RIKEN full-length enriched library, clone:C430019I12 product:AT rich interactive domain 3A (Bright like), full insert sequence.
17235065	Grin3b	glutamate receptor, ionotropic, NMDA3B	AF396649	GenBank	Mus musculus NMDA-type glutamate receptor subunit NR3B precursor (Nr3B) mRNA, complete cds.
17235077	Cnn2	calponin 2	AK051845	GenBank	Mus musculus 12 days embryo eyeball cDNA, RIKEN full-length enriched library, clone:D230009J19 product:calponin 2, full insert sequence.
17235087	Abca7	ATP-binding cassette, sub-family A (ABC1), member 7	BC036566	GenBank	Mus musculus ATP-binding cassette, sub-family A (ABC1), member 7, mRNA (cDNA clone IMAGE:1366813), with apparent retained intron.
17235136	Hmha1	histocompatibility (minor) HA-1	AK018130	GenBank	Mus musculus adult male medulla oblongata cDNA, RIKEN full-length enriched library, clone:6330406L22 product:RIKEN cDNA 6330406L22 gene, full insert sequence.
17235166	Gpx4	glutathione peroxidase 4	AK006441	GenBank	Mus musculus adult male testis cDNA, RIKEN full-length enriched library, clone:1700027O09 product:glutathione peroxidase 4, full insert sequence.
17235180	Stk11	serine/threonine kinase 11	AK004499	GenBank	Mus musculus 18-day embryo whole body cDNA, RIKEN full-length enriched library, clone:1190005L10 product:serine/threonine kinase 11, full insert sequence.
17235198	Atp5d	ATP synthase, H+ transporting, mitochondrial F1 complex, delta subunit	AK002330	GenBank	Mus musculus adult male kidney cDNA, RIKEN full-length enriched library, clone:0610008F14 product:ATP SYNTHASE DELTA CHAIN, MITOCHONDRIAL PRECURSOR (EC 3.6.3.14) homolog [Rattus norvegicus], full insert sequence.
17235211	Midn	midnolin	AK154535	GenBank	Mus musculus NOD-derived CD11c +ve dendritic cells cDNA, RIKEN full-length enriched library, clone:F630044M20 product:midnolin, full insert sequence.
17235227	Cirbp	cold inducible RNA binding protein	AK014655	GenBank	Mus musculus 0 day neonate head cDNA, RIKEN full-length enriched library, clone:4833404O03 product:COLD-INDUCIBLE RNA-BINDING PROTEIN (GLYCINE-RICH RNA-BINDING PROTEIN CIRP) (A18 HNRNP) homolog [Homo sapiens], full insert sequence.
17235239	1600002K03Rik	RIKEN cDNA 1600002K03 gene	BC146018	GenBank	Mus musculus RIKEN cDNA 1600002K03 gene, mRNA (cDNA clone MGC:175905 IMAGE:40131321), complete cds.
17235243	Efna2	ephrin A2	AK140544	GenBank	Mus musculus 10 days neonate cerebellum cDNA, RIKEN full-length enriched library, clone:B930024I04 product:ephrin A2, full insert sequence.
17235249	Mum1	melanoma associated antigen (mutated) 1	AK011465	GenBank	Mus musculus 10 days embryo whole body cDNA, RIKEN full-length enriched library, clone:2610019J09 product:UBE-1C3 homolog [Mus musculus], full insert sequence.
17235268	Ndufs7	NADH dehydrogenase (ubiquinone) Fe-S protein 7	AK003132	GenBank	Mus musculus adult male heart cDNA, RIKEN full-length enriched library, clone:1010001M04 product:similar to NADH-UBIQUINONE OXIDOREDUCTASE 20 KDA SUBUNIT, MITOCHONDRIAL PRECURSOR (EC 1.6.5.3) (EC 1.6.99.3) (COMPLEX I-20KD) (CI-20KD) (PSST SUBUNIT) [Homo sapiens], full insert sequence.
17235278	Dazap1	DAZ associated protein 1	AK010657	GenBank	Mus musculus ES cells cDNA, RIKEN full-length enriched library, clone:2410042M16 product:DAZ associated protein 1, full insert sequence.
17235292	Rps15	ribosomal protein S15	NM_009091	RefSeq	Mus musculus ribosomal protein S15 (Rps15), mRNA.
17235320	Reep6	receptor accessory protein 6	AK002562	GenBank	Mus musculus adult male kidney cDNA, RIKEN full-length enriched library, clone:0610011M24 product:similar to POLYPOSIS LOCUS PROTEIN 1-LIKE 1 (TB2 PROTEIN-LIKE 1) [Mus musculus], full insert sequence.
17235329	Plk5	polo-like kinase 5	AK031968	GenBank	Mus musculus adult male medulla oblongata cDNA, RIKEN full-length enriched library, clone:6330514A18 product:weakly similar to POLO-LIKE KINASE 2 [Xenopus laevis], full insert sequence.
17235360	Onecut3	one cut domain, family member 3	AY080897	GenBank	Mus musculus onecut 3 mRNA, complete cds.
17235368	Scamp4	secretory carrier membrane protein 4	AK019112	GenBank	Mus musculus ES cells cDNA, RIKEN full-length enriched library, clone:2410022D05 product:secretory carrier membrane protein 4, full insert sequence.
17235379	Csnk1g2	casein kinase 1, gamma 2	AK077076	GenBank	Mus musculus adult male testis cDNA, RIKEN full-length enriched library, clone:4933401D14 product:casein kinase 1, gamma 2, full insert sequence.
17235399	Izumo4	IZUMO family member 4	AK018541	GenBank	Mus musculus adult male colon cDNA, RIKEN full-length enriched library, clone:9030607L17 product:hypothetical protein, full insert sequence.
17235443	Sf3a2	splicing factor 3a, subunit 2	BC052697	GenBank	Mus musculus splicing factor 3a, subunit 2, mRNA (cDNA clone MGC:64703 IMAGE:5715282), complete cds.
17235456	Amh	anti-Mullerian hormone	AY911505	GenBank	Mus musculus strain SWXJ anti-Mullerian hormone mRNA, complete cds.
17235489	Tmprss9	transmembrane protease, serine 9	AB109391	GenBank	Mus musculus mRNA for Serase-1B, complete cds.
17235511	Gadd45b	growth arrest and DNA-damage-inducible 45 beta	AK010420	GenBank	Mus musculus ES cells cDNA, RIKEN full-length enriched library, clone:2410005M16 product:GROWTH ARREST AND DNA-DAMAGE-INDUCIBLE PROTEIN GADD45 BETA (NEGATIVE GROWTH-REGULATORY PROTEIN MYD118) (MYELOID DIFFERENTIATION PRIMARY RESPONSE PROTEIN MYD118) homolog [Homo sapiens], full insert sequence.
17235522	Thop1	thimet oligopeptidase 1	AK028609	GenBank	Mus musculus 10 days neonate skin cDNA, RIKEN full-length enriched library, clone:4732416D19 product:THIMET OLIGOPEPTIDASE (EC 3.4.24.15) homolog [Mus musculus], full insert sequence.
17235539	Map2k2	mitogen-activated protein kinase kinase 2	AK009392	GenBank	Mus musculus adult male tongue cDNA, RIKEN full-length enriched library, clone:2310016K11 product:mitogen activated protein kinase kinase 2, full insert sequence.
17235566	Eef2	eukaryotic translation elongation factor 2	AK028938	GenBank	Mus musculus 10 days neonate skin cDNA, RIKEN full-length enriched library, clone:4732472F11 product:ELONGATION FACTOR 2 (EF-2) homolog [Mus musculus], full insert sequence.
17235584	Dapk3	death-associated protein kinase 3	BC023238	GenBank	Mus musculus death-associated kinase 3, mRNA (cDNA clone IMAGE:5028997), with apparent retained intron.
17235604	Zfr2	zinc finger RNA binding protein 2	BC072571	GenBank	Mus musculus zinc finger RNA binding protein 2, mRNA (cDNA clone IMAGE:5719573), with apparent retained intron.
17235663	Pip5k1c	phosphatidylinositol-4-phosphate 5-kinase, type 1 gamma	AK014403	GenBank	Mus musculus 12 days embryo embryonic body below diaphragm region cDNA, RIKEN full-length enriched library, clone:3732404M15 product:phosphatidylinositol-4-phosphate 5-kinase, type 1 gamma, full insert sequence.
17235682	Cactin	cactin, spliceosome C complex subunit	AK010963	GenBank	Mus musculus 13 days embryo liver cDNA, RIKEN full-length enriched library, clone:2510012J08 product:SIMILAR TO CACTIN (FRAGMENT) homolog [Homo sapiens], full insert sequence.
17235694	Tbxa2r	thromboxane A2 receptor	AK158477	GenBank	Mus musculus adult inner ear cDNA, RIKEN full-length enriched library, clone:F930119P10 product:thromboxane A2 receptor, full insert sequence.
17235701	Mfsd12	major facilitator superfamily domain containing 12	BC118620	GenBank	Mus musculus RIKEN cDNA F630110N24 gene, mRNA (cDNA clone MGC:148236 IMAGE:40107417), complete cds.
17235748	Aes	amino-terminal enhancer of split	AK019397	GenBank	Mus musculus 12 days embryo head cDNA, RIKEN full-length enriched library, clone:3010027I05 product:amino-terminal enhancer of split, full insert sequence.
17235757	Tle2	transducin-like enhancer of split 2, homolog of Drosophila E(spl)	AK144581	GenBank	Mus musculus lung RCB-0558 LLC cDNA, RIKEN full-length enriched library, clone:G730003H17 product:transducin-like enhancer of split 2, homolog of Drosophila E(spl), full insert sequence.
17235821	Gm10778	predicted gene 10778	NM_001142963	RefSeq	Mus musculus predicted gene 10778 (Gm10778), mRNA.
17235831	Gm10778	predicted gene 10778	NM_001142963	RefSeq	Mus musculus predicted gene 10778 (Gm10778), mRNA.
17235835	Gm8290	predicted gene 8290	XM_001002269	RefSeq	PREDICTED: Mus musculus predicted gene 8290 (Gm8290), mRNA.
17235837	Zfp873	zinc finger protein 873	NM_001024626	RefSeq	Mus musculus zinc finger protein 873 (Zfp873), mRNA.
17235843	AU041133	expressed sequence AU041133	AK137251	GenBank	Mus musculus adult male urinary bladder cDNA, RIKEN full-length enriched library, clone:9530071A09 product:similar to DNA-binding protein (Fragment) [Homo sapiens], full insert sequence.
17235873	Tdg	thymine DNA glycosylase	AK053870	GenBank	Mus musculus 0 day neonate eyeball cDNA, RIKEN full-length enriched library, clone:E130317C12 product:thymine DNA glycosylase, full insert sequence.
17235937	Eid3	EP300 interacting inhibitor of differentiation 3	AK006438	GenBank	Mus musculus adult male testis cDNA, RIKEN full-length enriched library, clone:1700027M21 product:RIKEN cDNA 1700027M21 gene, full insert sequence.
17235939	---	---	GENSCAN00000042483	ENSEMBL	cdna:genscan chromosome:GRCm38:10:82954344:82955000:1 transcript_biotype:protein_coding
17235941	Chst11	carbohydrate sulfotransferase 11	AB030378	GenBank	Mus musculus mRNA for chondroItin 4-sulfotransferase, complete cds.
17235947	D10Wsu102e	DNA segment, Chr 10, Wayne State University 102, expressed	AK020067	GenBank	Mus musculus 13 days embryo male testis cDNA, RIKEN full-length enriched library, clone:6030449J20 product:RIKEN cDNA C430041I18 gene, full insert sequence.
17235954	A230046K03Rik	RIKEN cDNA A230046K03 gene	BC145215	GenBank	Mus musculus cDNA clone IMAGE:9053766.
17235998	LOC101055743	uncharacterized LOC101055743	XM_003945465	RefSeq	PREDICTED: Mus musculus uncharacterized LOC101055743 (LOC101055743), mRNA.
17236018	Polr3b	polymerase (RNA) III (DNA directed) polypeptide B	AK039366	GenBank	Mus musculus adult male spinal cord cDNA, RIKEN full-length enriched library, clone:A330032P03 product:hypothetical RNA polymerases beta subunit containing protein, full insert sequence.
17236049	Rfx4	regulatory factor X, 4 (influences HLA class II expression)	AK016791	GenBank	Mus musculus adult male testis cDNA, RIKEN full-length enriched library, clone:4933412G19 product:regulatory factor X, 4 (influences HLA class II expression), full insert sequence.
17236091	AI597468	expressed sequence AI597468	BC086492	GenBank	Mus musculus expressed sequence AI597468, mRNA (cDNA clone MGC:103275 IMAGE:30470653), complete cds.
17236096	---	---	GENSCAN00000025424	ENSEMBL	cdna:genscan chromosome:GRCm38:10:85313569:85314294:1 transcript_biotype:protein_coding
17236102	Btbd11	BTB (POZ) domain containing 11	AK018115	GenBank	Mus musculus adult male medulla oblongata cDNA, RIKEN full-length enriched library, clone:6330404E16 product:hypothetical BTB/POZ domain containing protein, full insert sequence.
17236127	---	---	GENSCAN00000032066	ENSEMBL	cdna:genscan chromosome:GRCm38:10:85807809:85815059:1 transcript_biotype:protein_coding
17236194	Gm5174	predicted gene 5174	XM_487135	RefSeq	PREDICTED: Mus musculus predicted gene 5174 (Gm5174), mRNA.
17236204	BC030307	cDNA sequence BC030307	AK133195	GenBank	Mus musculus adult male testis cDNA, RIKEN full-length enriched library, clone:4932411L14 product:hypothetical TPR-like containing protein, full insert sequence.
17236227	Nt5dc3	5'-nucleotidase domain containing 3	AK147488	GenBank	Mus musculus cDNA, RIKEN full-length enriched library, clone:M5C1053B05 product:TU12B1-TY protein homolog [Homo sapiens], full insert sequence.
17236249	---	---	GENSCAN00000012621	ENSEMBL	cdna:genscan chromosome:GRCm38:10:86909480:86912734:1 transcript_biotype:protein_coding
17236252	---	---	GENSCAN00000012645	ENSEMBL	cdna:genscan chromosome:GRCm38:10:86986788:87033332:1 transcript_biotype:protein_coding
17236255	1700113H08Rik	RIKEN cDNA 1700113H08 gene	NM_029685	RefSeq	Mus musculus RIKEN cDNA 1700113H08 gene (1700113H08Rik), mRNA.
17236265	Gm10764	predicted gene 10764	ENSMUST00000179066	ENSEMBL	cdna:known chromosome:GRCm38:10:87290733:87291110:1 gene:ENSMUSG00000095882 gene_biotype:protein_coding transcript_biotype:protein_coding
17236269	Pah	phenylalanine hydroxylase	AK145839	GenBank	Mus musculus 14 days embryo liver cDNA, RIKEN full-length enriched library, clone:I530004L01 product:phenylalanine hydroxylase, full insert sequence.
17236307	Pmch	pro-melanin-concentrating hormone	AK020723	GenBank	Mus musculus adult male hypothalamus cDNA, RIKEN full-length enriched library, clone:A230109K23 product:PRO-MCH PRECURSOR [CONTAINS: NEUROPEPTIDE-GLYCINE-GLUTAMIC ACID (NGE) (NEUROPEPTIDE G-E); NEUROPEPTIDE-GLUTAMIC ACID-ISOLEUCINE (NEI) (NEUROPEPTIDE E-I); MELANIN-CONCENTRATING HORMONE (MCH)], full insert sequence.
17236339	Gnptab	N-acetylglucosamine-1-phosphate transferase, alpha and beta subunits	AK140867	GenBank	Mus musculus 16 days embryo head cDNA, RIKEN full-length enriched library, clone:C130053F22 product:Basic domain/leucine zipper transcription factor (Fragment) homolog [Mus musculus], full insert sequence.
17236366	Sycp3	synaptonemal complex protein 3	BC089540	GenBank	Mus musculus synaptonemal complex protein 3, mRNA (cDNA clone IMAGE:6774302), with apparent retained intron.
17236378	Arl1	ADP-ribosylation factor-like 1	AK009226	GenBank	Mus musculus adult male tongue cDNA, RIKEN full-length enriched library, clone:2310008D22 product:ADP-RIBOSYLATION FACTOR-LIKE PROTEIN 1 homolog [Rattus norvegicus], full insert sequence.
17236393	Slc5a8	solute carrier family 5 (iodide transporter), member 8	AK039927	GenBank	Mus musculus 0 day neonate thymus cDNA, RIKEN full-length enriched library, clone:A430032A05 product:weakly similar to SODIUM/IODIDE COTRANSPORTER (NA(+)/I(-) COTRANSPORTER) (SODIUM-IODIDE SYMPORTER) (NA+/I-SYMPORTER) [Homo sapiens], full insert sequence.
17236439	Anks1b	ankyrin repeat and sterile alpha motif domain containing 1B	AK032061	GenBank	Mus musculus adult male medulla oblongata cDNA, RIKEN full-length enriched library, clone:6330567E20 product:E2A-PBX1-ASSOCIATED PROTEIN (FRAGMENT) homolog [Homo sapiens], full insert sequence.
17236476	Ikbip	IKBKB interacting protein	AK004670	GenBank	Mus musculus adult male lung cDNA, RIKEN full-length enriched library, clone:1200009F10 product:similar to CDNA FLJ31051 FIS, CLONE HSYRA2000605, WEAKLY SIMILAR TO MYOSIN HEAVY CHAIN, CLONE 203 [Homo sapiens], full insert sequence.
17236493	LOC101056244	eukaryotic translation initiation factor 1b-like	XM_003945470	RefSeq	PREDICTED: Mus musculus eukaryotic translation initiation factor 1b-like (LOC101056244), mRNA.
17236495	---	---	GENSCAN00000009908	ENSEMBL	cdna:genscan chromosome:GRCm38:10:92158034:92162697:1 transcript_biotype:protein_coding
17236502	Cdk17	cyclin-dependent kinase 17	AK078325	GenBank	Mus musculus adult male olfactory brain cDNA, RIKEN full-length enriched library, clone:6430598J10 product:inferred: PCTAIRE2 {Rattus norvegicus}, full insert sequence.
17236552	Hal	histidine ammonia lyase	AK014518	GenBank	Mus musculus 0 day neonate skin cDNA, RIKEN full-length enriched library, clone:4631413F04 product:histidine ammonia lyase, full insert sequence.
17236577	Ccdc38	coiled-coil domain containing 38	NM_175488	RefSeq	Mus musculus coiled-coil domain containing 38 (Ccdc38), mRNA.
17236604	Ntn4	netrin 4	AF268066	GenBank	Mus musculus netrin 4 (Ntn4) mRNA, complete cds.
17236623	Usp44	ubiquitin specific peptidase 44	BC111886	GenBank	Mus musculus ubiquitin specific peptidase 44, mRNA (cDNA clone MGC:132868 IMAGE:40060450), complete cds.
17236638	Fgd6	FYVE, RhoGEF and PH domain containing 6	AK016940	GenBank	Mus musculus adult male testis cDNA, RIKEN full-length enriched library, clone:4933427A08 product:ethanol decreased 4, full insert sequence.
17236662	Nr2c1	nuclear receptor subfamily 2, group C, member 1	AK146891	GenBank	Mus musculus 17 days embryo kidney cDNA, RIKEN full-length enriched library, clone:I920069L14 product:nuclear receptor subfamily 2, group C, member 1, full insert sequence.
17236681	Ndufa12	NADH dehydrogenase (ubiquinone) 1 alpha subcomplex, 12	AK003131	GenBank	Mus musculus adult male heart cDNA, RIKEN full-length enriched library, clone:1010001L20 product:NADH-UBIQUINONE OXIDOREDUCTASE SUBUNIT B17.2 (EC 1.6.5.3) (EC 1.6.99.3) (COMPLEX I-B17.2) (CI-B17.2) (CIB17.2) (13 KDA DIFFERENTIATION-ASSOCIATED PROTEIN) homolog [Homo sapiens], full insert sequence.
17236708	Ccdc41	coiled-coil domain containing 41	AK011135	GenBank	Mus musculus 10 days embryo whole body cDNA, RIKEN full-length enriched library, clone:2600001G24 product:hypothetical protein, full insert sequence.
17236729	---	---	GENSCAN00000031200	ENSEMBL	cdna:genscan chromosome:GRCm38:10:95350536:95363131:1 transcript_biotype:protein_coding
17236739	Ube2n	ubiquitin-conjugating enzyme E2N	AK005302	GenBank	Mus musculus adult male cerebellum cDNA, RIKEN full-length enriched library, clone:1500026J17 product:ubiquitin-conjugating enzyme E2N, full insert sequence.
17236754	Eea1	early endosome antigen 1	AK040844	GenBank	Mus musculus adult male aorta and vein cDNA, RIKEN full-length enriched library, clone:A530029P08 product:similar to ENDOSOMAL PROTEIN [Homo sapiens], full insert sequence.
17236800	Dcn	decorin	AK031456	GenBank	Mus musculus 13 days embryo male testis cDNA, RIKEN full-length enriched library, clone:6030435H14 product:decorin, full insert sequence.
17236811	Lum	lumican	AK014312	GenBank	Mus musculus 14, 17 days embryo head cDNA, RIKEN full-length enriched library, clone:3200002P20 product:lumican, full insert sequence.
17236816	Kera	keratocan	AK086197	GenBank	Mus musculus 15 days embryo head cDNA, RIKEN full-length enriched library, clone:D930012M16 product:keratocan, full insert sequence.
17236821	Epyc	epiphycan	AK005684	GenBank	Mus musculus adult male testis cDNA, RIKEN full-length enriched library, clone:1700006N19 product:dermatan sulphate proteoglycan 3, full insert sequence.
17236832	Ccer1	coiled coil glutamate rich protein 1	AK006212	GenBank	Mus musculus adult male testis cDNA, RIKEN full-length enriched library, clone:1700021J23 product:RIKEN cDNA 4921510H08 gene, full insert sequence.
17236836	---	---	AK047336	GenBank	Mus musculus 10 days neonate cerebellum cDNA, RIKEN full-length enriched library, clone:B930050L17 product:ATPase, Ca++ transporting, plasma membrane 2, full insert sequence.
17236860	Poc1b	POC1 centriolar protein homolog B (Chlamydomonas)	BC099926	GenBank	Mus musculus cDNA clone IMAGE:6431723, containing frame-shift errors.
17236878	Galnt4	UDP-N-acetyl-alpha-D-galactosamine:polypeptide N-acetylgalactosaminyltransferase 4	AK033494	GenBank	Mus musculus adult male colon cDNA, RIKEN full-length enriched library, clone:9030401N20 product:UDP-N-acetyl-alpha-D-galactosamine:polypeptide N-acetylgalactosaminyltransferase 4, full insert sequence.
17236882	Dusp6	dual specificity phosphatase 6	AK005062	GenBank	Mus musculus adult male liver cDNA, RIKEN full-length enriched library, clone:1300019I03 product:dual specificity phosphatase 6, full insert sequence.
17236892	---	---	AK137453	GenBank	Mus musculus adult male bone cDNA, RIKEN full-length enriched library, clone:9830003G19 product:Glutamic acid decarboxylase 1 homolog [Mus musculus], full insert sequence.
17236900	Kitl	kit ligand	AK018777	GenBank	Mus musculus adult male cerebellum cDNA, RIKEN full-length enriched library, clone:1500026E05 product:kit ligand, full insert sequence.
17236919	Gm4305	predicted gene 4305	NM_001166639	RefSeq	Mus musculus predicted gene 4305 (Gm4305), mRNA.
17236922	Gm4305	predicted gene 4305	NM_001166639	RefSeq	Mus musculus predicted gene 4305 (Gm4305), mRNA.
17236924	Gm4305	predicted gene 4305	NM_001166639	RefSeq	Mus musculus predicted gene 4305 (Gm4305), mRNA.
17236926	Gm4305	predicted gene 4305	NM_001166639	RefSeq	Mus musculus predicted gene 4305 (Gm4305), mRNA.
17236931	Gm4312	predicted gene 4312	NM_001166636	RefSeq	Mus musculus predicted gene 4312 (Gm4312), mRNA.
17236934	Cep290	centrosomal protein 290	AK029960	GenBank	Mus musculus adult male testis cDNA, RIKEN full-length enriched library, clone:4932411D20 product:similar to CTCL TUMOR ANTIGEN SE2-2 (FRAGMENT) [Homo sapiens], full insert sequence.
17237028	Rassf9	Ras association (RalGDS/AF-6) domain family (N-terminal) member 9	AK033464	GenBank	Mus musculus adult male colon cDNA, RIKEN full-length enriched library, clone:9030212F06 product:PAM COOH-TERMINAL INTERACTOR PROTEIN 1 homolog [Rattus norvegicus], full insert sequence.
17237035	Slc6a15	solute carrier family 6 (neurotransmitter transporter), member 15	AK036136	GenBank	Mus musculus 16 days neonate cerebellum cDNA, RIKEN full-length enriched library, clone:9630038L04 product:ORPHAN SODIUM- AND CHLORIDE-DEPENDENT NEUROTRANSMITTER TRANSPORTER NTT73, full insert sequence.
17237053	Gm21293	predicted gene, 21293	NM_001270898	RefSeq	Mus musculus predicted gene, 21293 (Gm21293), mRNA.
17237062	Gm21293	predicted gene, 21293	NM_001270898	RefSeq	Mus musculus predicted gene, 21293 (Gm21293), mRNA.
17237065	Gm21293	predicted gene, 21293	NM_001270898	RefSeq	Mus musculus predicted gene, 21293 (Gm21293), mRNA.
17237068	Gm21293	predicted gene, 21293	NM_001270898	RefSeq	Mus musculus predicted gene, 21293 (Gm21293), mRNA.
17237071	Gm21293	predicted gene, 21293	NM_001270898	RefSeq	Mus musculus predicted gene, 21293 (Gm21293), mRNA.
17237074	Gm21293	predicted gene, 21293	NM_001270898	RefSeq	Mus musculus predicted gene, 21293 (Gm21293), mRNA.
17237094	Ppfia2	protein tyrosine phosphatase, receptor type, f polypeptide (PTPRF), interacting protein (liprin), alpha 2	BC065133	GenBank	Mus musculus protein tyrosine phosphatase, receptor type, f polypeptide (PTPRF), interacting protein (liprin), alpha 2, mRNA (cDNA clone MGC:86108 IMAGE:30536236), complete cds.
17237132	Lin7a	lin-7 homolog A (C. elegans)	AK077191	GenBank	Mus musculus adult male testis cDNA, RIKEN full-length enriched library, clone:4933425M06 product:VELI 1 (TAX INTERACTION PROTEIN 33), full insert sequence.
17237142	Ppp1r12a	protein phosphatase 1, regulatory (inhibitor) subunit 12A	AK004785	GenBank	Mus musculus adult male lung cDNA, RIKEN full-length enriched library, clone:1200015F06 product:myosin phosphatase, target subunit 1, full insert sequence.
17237170	Pawr	PRKC, apoptosis, WT1, regulator	BC050234	GenBank	Mus musculus PRKC, apoptosis, WT1, regulator, mRNA (cDNA clone IMAGE:6433036).
17237186	E2f7	E2F transcription factor 7	AK051521	GenBank	Mus musculus 12 days embryo spinal ganglion cDNA, RIKEN full-length enriched library, clone:D130054H18 product:hypothetical protein, full insert sequence.
17237208	Csrp2	cysteine and glycine-rich protein 2	AK003328	GenBank	Mus musculus 18-day embryo whole body cDNA, RIKEN full-length enriched library, clone:1110002O06 product:cysteine-rich protein 2, full insert sequence.
17237217	Gm5428	predicted gene 5428	XM_483949	RefSeq	PREDICTED: Mus musculus predicted gene 5428 (Gm5428), mRNA.
17237219	Osbpl8	oxysterol binding protein-like 8	AK050244	GenBank	Mus musculus adult male liver tumor cDNA, RIKEN full-length enriched library, clone:C730029P18 product:OXYSTEROL-BINDING PROTEIN-LIKE PROTEIN OSBPL8 homolog [Homo sapiens], full insert sequence.
17237247	Bbs10	Bardet-Biedl syndrome 10 (human)	NM_027914	RefSeq	Mus musculus Bardet-Biedl syndrome 10 (human) (Bbs10), mRNA.
17237252	Nap1l1	nucleosome assembly protein 1-like 1	AK004633	GenBank	Mus musculus adult male lung cDNA, RIKEN full-length enriched library, clone:1200007G01 product:nucleosome assembly protein 1-like 1, full insert sequence.
17237280	Phlda1	pleckstrin homology-like domain, family A, member 1	AK148063	GenBank	Mus musculus B16 F10Y cells cDNA, RIKEN full-length enriched library, clone:G370007I23 product:pleckstrin homology-like domain, family A, member 1, full insert sequence.
17237298	Glipr1l1	GLI pathogenesis-related 1 like 1	NM_027018	RefSeq	Mus musculus GLI pathogenesis-related 1 like 1 (Glipr1l1), mRNA.
17237305	Glipr1l2	GLI pathogenesis-related 1 like 2	AK015834	GenBank	Mus musculus adult male testis cDNA, RIKEN full-length enriched library, clone:4930518O13 product:RIKEN cDNA 4921508O11 gene, full insert sequence.
17237313	Caps2	calcyphosphine 2	AK085286	GenBank	Mus musculus 0 day neonate kidney cDNA, RIKEN full-length enriched library, clone:D630005B03 product:similar to CALCYPHOSINE [Homo sapiens], full insert sequence.
17237336	Kcnc2	potassium voltage gated channel, Shaw-related subfamily, member 2	AK034053	GenBank	Mus musculus adult male diencephalon cDNA, RIKEN full-length enriched library, clone:9330151L23 product:component for voltage-gated K+ channels KShIIIA.3 (fragment) homolog [Rattus norvegicus], full insert sequence.
17237361	Zfc3h1	zinc finger, C3H1-type containing	AK133182	GenBank	Mus musculus adult male testis cDNA, RIKEN full-length enriched library, clone:4931430C10 product:hypothetical protein, full insert sequence.
17237412	Tspan8	tetraspanin 8	AK077301	GenBank	Mus musculus adult male xiphoid cartilage cDNA, RIKEN full-length enriched library, clone:5230400N01 product:D6.1A PROTEIN homolog [Rattus norvegicus], full insert sequence.
17237426	Ptprr	protein tyrosine phosphatase, receptor type, R	AK028054	GenBank	Mus musculus adult male cerebellum cDNA, RIKEN full-length enriched library, clone:1500019M22 product:protein tyrosine phosphatase, receptor type, R, full insert sequence.
17237451	Ptprb	protein tyrosine phosphatase, receptor type, B	AK019450	GenBank	Mus musculus 14, 17 days embryo head cDNA, RIKEN full-length enriched library, clone:3230402H02 product:similar to Protein-tyrosine phosphatase beta precursor (EC 3.1.3.48) (R-PTP-beta) [Homo sapiens], full insert sequence.
17237522	Best3	bestrophin 3	AY450426	GenBank	Mus musculus vitelliform macular dystrophy 2-like protein 3 (Vmd2l3) mRNA, complete cds.
17237537	Lrrc10	leucine rich repeat containing 10	AK142167	GenBank	Mus musculus 13 days embryo heart cDNA, RIKEN full-length enriched library, clone:D330003P10 product:leucine-rich repeat-containing 10, full insert sequence.
17237541	Cct2	chaperonin containing Tcp1, subunit 2 (beta)	AK012295	GenBank	Mus musculus 11 days embryo whole body cDNA, RIKEN full-length enriched library, clone:2700027I18 product:chaperonin subunit 2 (beta), full insert sequence.
17237545	Gm10936	predicted gene 10936	ENSMUST00000105264	ENSEMBL	cdna:known chromosome:GRCm38:10:117248024:117250265:1 gene:ENSMUSG00000078430 gene_biotype:protein_coding transcript_biotype:protein_coding
17237564	Mdm1	transformed mouse 3T3 cell double minute 1	AK004789	GenBank	Mus musculus adult male lung cDNA, RIKEN full-length enriched library, clone:1200015H18 product:transformed mouse 3T3 cell double minute 1, full insert sequence.
17237581	Il22	interleukin 22	AJ249491	GenBank	Mus musculus mRNA for TIF alpha protein (IL-22 gene).
17237589	Ifng	interferon gamma	AK089574	GenBank	Mus musculus activated spleen cDNA, RIKEN full-length enriched library, clone:F830002I10 product:interferon gamma, full insert sequence.
17237596	4932442E05Rik	RIKEN cDNA 4932442E05 gene	ENSMUST00000059966	ENSEMBL	cdna:known chromosome:GRCm38:10:118860826:118863542:1 gene:ENSMUSG00000050709 gene_biotype:protein_coding transcript_biotype:protein_coding
17237608	Grip1	glutamate receptor interacting protein 1	AK016420	GenBank	Mus musculus adult male testis cDNA, RIKEN full-length enriched library, clone:4931400F03 product:similar to GRIP1 PROTEIN (FRAGMENT) [Homo sapiens], full insert sequence.
17237665	Llph	LLP homolog, long-term synaptic facilitation (Aplysia)	BC096681	GenBank	Mus musculus LLP homolog, long-term synaptic facilitation (Aplysia), mRNA (cDNA clone MGC:106821 IMAGE:1332438), complete cds.
17237701	Wif1	Wnt inhibitory factor 1	AK077698	GenBank	Mus musculus 8 days embryo whole body cDNA, RIKEN full-length enriched library, clone:5730531H16 product:WNT INHIBITORY FACTOR 1 PRECURSOR (WIF-1), full insert sequence.
17237715	Gns	glucosamine (N-acetyl)-6-sulfatase	BC042584	GenBank	Mus musculus, Similar to glucosamine (N-acetyl)-6-sulfatase (Sanfilippo disease IIID), clone IMAGE:5355468, mRNA.
17237751	BC048403	cDNA sequence BC048403	AK166238	GenBank	Mus musculus mammary gland RCB-0526 Jyg-MC(A) cDNA, RIKEN full-length enriched library, clone:G830022J17 product:hypothetical protein, full insert sequence.
17237762	Avpr1a	arginine vasopressin receptor 1A	AK137203	GenBank	Mus musculus adult male urinary bladder cDNA, RIKEN full-length enriched library, clone:9530042O20 product:arginine vasopressin receptor 1A, full insert sequence.
17237767	Ppm1h	protein phosphatase 1H (PP2C domain containing)	AK043121	GenBank	Mus musculus 7 days neonate cerebellum cDNA, RIKEN full-length enriched library, clone:A730057L01 product:Hypothetical protein phosphatase 2C domain containing protein homolog [Mus musculus], full insert sequence.
17237787	Fam19a2	family with sequence similarity 19, member A2	AK032077	GenBank	Mus musculus adult male medulla oblongata cDNA, RIKEN full-length enriched library, clone:6330575M02 product:inferred: unnamed protein product {Macaca fascicularis}, full insert sequence.
17237851	Avil	advillin	AK154851	GenBank	Mus musculus NOD-derived CD11c +ve dendritic cells cDNA, RIKEN full-length enriched library, clone:F630109K01 product:advillin, full insert sequence.
17237876	Mettl1	methyltransferase like 1	AK140605	GenBank	Mus musculus 10 days neonate cerebellum cDNA, RIKEN full-length enriched library, clone:B930046F23 product:methyltransferase-like 1, full insert sequence.
17237887	Cyp27b1	cytochrome P450, family 27, subfamily b, polypeptide 1	BC080697	GenBank	Mus musculus cytochrome P450, family 27, subfamily b, polypeptide 1, mRNA (cDNA clone MGC:91184 IMAGE:30470456), complete cds.
17237915	Agap2	ArfGAP with GTPase domain, ankyrin repeat and PH domain 2	AK147446	GenBank	Mus musculus adult male brain UNDEFINED_CELL_LINE cDNA, RIKEN full-length enriched library, clone:M5C1043I08 product:PI 3-kinase enhancer long isoform (Fragment) homolog [Rattus norvegicus], full insert sequence.
17237937	B4galnt1	beta-1,4-N-acetyl-galactosaminyl transferase 1	AK040324	GenBank	Mus musculus 0 day neonate thymus cDNA, RIKEN full-length enriched library, clone:A430087B14 product:UDP-N-acetyl-alpha-D-galactosamine:(N-acetylneuraminyl)- galactosylglucosylceramide-beta-1, 4-N-acetylgalactosaminyltransferase, full insert sequence.
17238002	R3hdm2	R3H domain containing 2	BC117927	GenBank	Mus musculus R3H domain containing 2, mRNA (cDNA clone MGC:144089 IMAGE:40097626), complete cds.
17238038	Stac3	SH3 and cysteine rich domain 3	AK036516	GenBank	Mus musculus adult male bone cDNA, RIKEN full-length enriched library, clone:9830125E18 product:CDNA FLJ32451 FIS, CLONE SKMUS2001668, WEAKLY SIMILAR TO NEURON-SPECIFIC SIGNAL TRUNDUCTION PROTEIN STAC homolog [Homo sapiens], full insert sequence.
17238054	Ndufa4l2	NADH dehydrogenase (ubiquinone) 1 alpha subcomplex, 4-like 2	AK131609	GenBank	Mus musculus 18-day embryo whole body cDNA, RIKEN full-length enriched library, clone:1110007I24 product:NADH:ubiquinone oxidoreductase MLRQ subunit homolog (NUOMS) homolog [Homo sapiens], full insert sequence.
17238064	Stat6	signal transducer and activator of transcription 6	AK135911	GenBank	Mus musculus in vitro fertilized eggs cDNA, RIKEN full-length enriched library, clone:7420436F03 product:signal transducer and activator of transcription 6, full insert sequence.
17238088	---	---	BC029853	GenBank	Mus musculus, clone IMAGE:4012114, mRNA.
17238095	Tmem194	transmembrane protein 194	AK132974	GenBank	Mus musculus adult male testis cDNA, RIKEN full-length enriched library, clone:4930539I06 product:hypothetical protein, full insert sequence.
17238097	Tmem194	transmembrane protein 194	AK132974	GenBank	Mus musculus adult male testis cDNA, RIKEN full-length enriched library, clone:4930539I06 product:hypothetical protein, full insert sequence.
17238109	Tmem194	transmembrane protein 194	AK132974	GenBank	Mus musculus adult male testis cDNA, RIKEN full-length enriched library, clone:4930539I06 product:hypothetical protein, full insert sequence.
17238111	Myo1a	myosin IA	AK008176	GenBank	Mus musculus adult male small intestine cDNA, RIKEN full-length enriched library, clone:2010010B23 product:myosin, heavy polypeptide-like (110kD), full insert sequence.
17238141	Tac2	tachykinin 2	AF186116	GenBank	Mus musculus neurokinin B-like protein ZNEUROK1 (Zneurok1) mRNA, complete cds.
17238150	Zbtb39	zinc finger and BTB domain containing 39	BC058661	GenBank	Mus musculus zinc finger and BTB domain containing 39, mRNA (cDNA clone MGC:76340 IMAGE:6409441), complete cds.
17238154	Rdh9	retinol dehydrogenase 9	AK132181	GenBank	Mus musculus 17 days embryo head cDNA, RIKEN full-length enriched library, clone:3322401B14 product:retinol dehydrogenase 9, full insert sequence.
17238162	Rdh9	retinol dehydrogenase 9	AK132181	GenBank	Mus musculus 17 days embryo head cDNA, RIKEN full-length enriched library, clone:3322401B14 product:retinol dehydrogenase 9, full insert sequence.
17238172	Rdh16	retinol dehydrogenase 16	AK149404	GenBank	Mus musculus adult male liver tumor cDNA, RIKEN full-length enriched library, clone:C730006E10 product:retinol dehydrogenase 6, full insert sequence.
17238184	Rdh19	retinol dehydrogenase 19	AY046408	GenBank	Mus musculus retinol dehydrogenase similar protein 2 mRNA, complete cds.
17238191	BC089597	cDNA sequence BC089597	AK144071	GenBank	Mus musculus adult male kidney cDNA, RIKEN full-length enriched library, clone:F530215H01 product:Cis-retinol/3alpha hydroxysterol short-chain dehydrogenase-like protein, full insert sequence.
17238199	Sdr9c7	4short chain dehydrogenase/reductase family 9C, member 7	AK007857	GenBank	Mus musculus 10 day old male pancreas cDNA, RIKEN full-length enriched library, clone:1810054F20 product:weakly similar to RETINOL DEHYDROGENASE TYPE I (EC 1.1.1.105) (RODH I) [Rattus norvegicus], full insert sequence.
17238208	---	---	GENSCAN00000046840	ENSEMBL	cdna:genscan chromosome:GRCm38:10:128011776:128076086:1 transcript_biotype:protein_coding
17238210	Prim1	DNA primase, p49 subunit	AK011456	GenBank	Mus musculus 10 days embryo whole body cDNA, RIKEN full-length enriched library, clone:2610019C06 product:DNA primase, p49 subunit, full insert sequence.
17238226	Naca	nascent polypeptide-associated complex alpha polypeptide	AK146149	GenBank	Mus musculus CRL-1722 L5178Y-R cDNA, RIKEN full-length enriched library, clone:I730023C04 product:nascent polypeptide-associated complex alpha polypeptide, full insert sequence.
17238236	Ptges3	prostaglandin E synthase 3 (cytosolic)	AK008805	GenBank	Mus musculus adult male stomach cDNA, RIKEN full-length enriched library, clone:2210402P07 product:telomerase binding protein, p23, full insert sequence.
17238245	Baz2a	bromodomain adjacent to zinc finger domain, 2A	AK035400	GenBank	Mus musculus adult male urinary bladder cDNA, RIKEN full-length enriched library, clone:9530031H04 product:bromodomain adjacent to zinc finger domain, 2A, full insert sequence.
17238278	Atp5b	ATP synthase, H+ transporting mitochondrial F1 complex, beta subunit	BC013253	GenBank	Mus musculus ATP synthase, H+ transporting mitochondrial F1 complex, beta subunit, mRNA (cDNA clone IMAGE:3153509).
17238295	Gls2	glutaminase 2 (liver, mitochondrial)	AK039618	GenBank	Mus musculus adult male spinal cord cDNA, RIKEN full-length enriched library, clone:A330074B06 product:GLUTAMINASE, LIVER ISOFORM, MITOCHONDRIAL PRECURSOR (EC 3.5.1.2) (GLS) (L-GLUTAMINE AMIDOHYDROLASE) (L-GLUTAMINASE) homolog [Rattus norvegicus], full insert sequence.
17238318	Mip	major intrinsic protein of eye lens fiber	AK053490	GenBank	Mus musculus 0 day neonate eyeball cDNA, RIKEN full-length enriched library, clone:E130102F10 product:major intrinsic protein of eye lens fiber, full insert sequence.
17238325	Timeless	timeless circadian clock 1	AK153838	GenBank	Mus musculus 2 days neonate thymus thymic cells cDNA, RIKEN full-length enriched library, clone:C920017H14 product:timeless homolog (Drosophila), full insert sequence.
17238359	Apon	apolipoprotein N	BC034832	GenBank	Mus musculus apolipoprotein N, mRNA (cDNA clone IMAGE:5097094), with apparent retained intron.
17238363	Apof	apolipoprotein F	BC010815	GenBank	Mus musculus apolipoprotein F, mRNA (cDNA clone MGC:19128 IMAGE:4211838), complete cds.
17238367	Stat2	signal transducer and activator of transcription 2	AK005415	GenBank	Mus musculus adult female placenta cDNA, RIKEN full-length enriched library, clone:1600010G07 product:signal transducer and activator of transcription 2, full insert sequence.
17238394	Pan2	PAN2 polyA specific ribonuclease subunit homolog (S. cerevisiae)	AK004773	GenBank	Mus musculus adult male lung cDNA, RIKEN full-length enriched library, clone:1200014O24 product:KIAA0710 PROTEIN homolog [Homo sapiens], full insert sequence.
17238424	Cnpy2	canopy 2 homolog (zebrafish)	AK013014	GenBank	Mus musculus 10, 11 days embryo whole body cDNA, RIKEN full-length enriched library, clone:2810406L24 product:PUTATIVE SECRETED PROTEIN ZSIG9 (5330432A10RIK PROTEIN) (TRANSMEMBRANE PROTEIN 4), full insert sequence.
17238433	Cs	citrate synthase	AK010298	GenBank	Mus musculus ES cells cDNA, RIKEN full-length enriched library, clone:2400007L19 product:citrate synthase, full insert sequence.
17238449	Ankrd52	ankyrin repeat domain 52	BC117907	GenBank	Mus musculus ankyrin repeat domain 52, mRNA (cDNA clone MGC:144060 IMAGE:40097189), complete cds.
17238482	Rnf41	ring finger protein 41	AK016825	GenBank	Mus musculus adult male testis cDNA, RIKEN full-length enriched library, clone:4933415P08 product:CLONE TCCCTA00027 MRNA SEQUENCE homolog [Homo sapiens], full insert sequence.
17238494	Smarcc2	SWI/SNF related, matrix associated, actin dependent regulator of chromatin, subfamily c, member 2	BC053452	GenBank	Mus musculus cDNA clone IMAGE:6510484, containing frame-shift errors.
17238535	Pmel	premelanosome protein	BC075667	GenBank	Mus musculus silver, mRNA (cDNA clone IMAGE:30551789), containing frame-shift errors.
17238558	Mmp19	matrix metallopeptidase 19	AK079924	GenBank	Mus musculus adult male aorta and vein cDNA, RIKEN full-length enriched library, clone:A530006M24 product:matrix metalloproteinase 19, full insert sequence.
17238571	Dnajc14	DnaJ (Hsp40) homolog, subfamily C, member 14	AK017830	GenBank	Mus musculus 8 days embryo whole body cDNA, RIKEN full-length enriched library, clone:5730551F12 product:DOPAMINE RECEPTOR INTERACTING PROTEIN homolog [Rattus norvegicus], full insert sequence.
17238580	Sarnp	SAP domain containing ribonucleoprotein	BC094393	GenBank	Mus musculus RIKEN cDNA 1110005A23 gene, mRNA (cDNA clone IMAGE:30550736), with apparent retained intron.
17238594	Cd63	CD63 antigen	AK028220	GenBank	Mus musculus 10, 11 days embryo whole body cDNA, RIKEN full-length enriched library, clone:2810024G22 product:Cd63 antigen, full insert sequence.
17238605	Itga7	integrin alpha 7	AK010240	GenBank	Mus musculus adult male tongue cDNA, RIKEN full-length enriched library, clone:2310081H10 product:integrin alpha 7, full insert sequence.
17238638	Olfr9	olfactory receptor 9	BC116994	GenBank	Mus musculus olfactory receptor 9, mRNA (cDNA clone MGC:151371 IMAGE:40126313), complete cds.
17238642	Olfr763	olfactory receptor 763	NM_146862	RefSeq	Mus musculus olfactory receptor 763 (Olfr763), mRNA.
17238646	Olfr774	olfactory receptor 774	NM_207620	RefSeq	Mus musculus olfactory receptor 774 (Olfr774), mRNA.
17238648	Olfr775	olfactory receptor 775	NM_146545	RefSeq	Mus musculus olfactory receptor 775 (Olfr775), mRNA.
17238650	Olfr776	olfactory receptor 776	NM_207559	RefSeq	Mus musculus olfactory receptor 776 (Olfr776), mRNA.
17238654	Olfr782	olfactory receptor 782	NM_001011797	RefSeq	Mus musculus olfactory receptor 782 (Olfr782), mRNA.
17238656	Olfr780	olfactory receptor 780	BC147436	GenBank	Mus musculus olfactory receptor 780, mRNA (cDNA clone MGC:182821 IMAGE:9087435), complete cds.
17238659	Olfr781	olfactory receptor 781	NM_146728	RefSeq	Mus musculus olfactory receptor 781 (Olfr781), mRNA.
17238661	Olfr782	olfactory receptor 782	NM_001011797	RefSeq	Mus musculus olfactory receptor 782 (Olfr782), mRNA.
17238663	Olfr784	olfactory receptor 784	NM_146729	RefSeq	Mus musculus olfactory receptor 784 (Olfr784), mRNA.
17238665	Olfr786	olfactory receptor 786	NM_146549	RefSeq	Mus musculus olfactory receptor 786 (Olfr786), mRNA.
17238667	Olfr787	olfactory receptor 787	NM_001011822	RefSeq	Mus musculus olfactory receptor 787 (Olfr787), mRNA.
17238669	Olfr788	olfactory receptor 788	NM_146551	RefSeq	Mus musculus olfactory receptor 788 (Olfr788), mRNA.
17238671	Olfr790	olfactory receptor 790	NM_146933	RefSeq	Mus musculus olfactory receptor 790 (Olfr790), mRNA.
17238675	Olfr791	olfactory receptor 791	NM_146930	RefSeq	Mus musculus olfactory receptor 791 (Olfr791), mRNA.
17238677	Olfr792	olfactory receptor 792	NM_001011849	RefSeq	Mus musculus olfactory receptor 792 (Olfr792), mRNA.
17238679	Olfr794	olfactory receptor 794	NM_146378	RefSeq	Mus musculus olfactory receptor 794 (Olfr794), mRNA.
17238681	Olfr799	olfactory receptor 799	NM_146927	RefSeq	Mus musculus olfactory receptor 799 (Olfr799), mRNA.
17238683	Olfr800	olfactory receptor 800	BC134373	GenBank	Mus musculus olfactory receptor 800, mRNA (cDNA clone MGC:161787 IMAGE:40134856), complete cds.
17238687	Olfr804	olfactory receptor 804	NM_001011821	RefSeq	Mus musculus olfactory receptor 804 (Olfr804), mRNA.
17238689	Olfr808	olfactory receptor 808	NM_146928	RefSeq	Mus musculus olfactory receptor 808 (Olfr808), mRNA.
17238691	Olfr809	olfactory receptor 809	NM_146324	RefSeq	Mus musculus olfactory receptor 809 (Olfr809), mRNA.
17238695	Olfr813	olfactory receptor 813	BC127959	GenBank	Mus musculus olfactory receptor 813, mRNA (cDNA clone MGC:157500 IMAGE:40134789), complete cds.
17238697	Olfr820	olfactory receptor 820	NM_146675	RefSeq	Mus musculus olfactory receptor 820 (Olfr820), mRNA.
17238701	Olfr821	olfactory receptor 821	NM_146776	RefSeq	Mus musculus olfactory receptor 821 (Olfr821), mRNA.
17238703	Olfr822	olfactory receptor 822	BC127972	GenBank	Mus musculus olfactory receptor 822, mRNA (cDNA clone MGC:157525 IMAGE:40135122), complete cds.
17238722	H60c	histocompatibility 60c	AK014573	GenBank	Mus musculus 0 day neonate skin cDNA, RIKEN full-length enriched library, clone:4632413I24 product:weakly similar to HISTOCOMPATIBILITY ANTIGEN 60 (FRAGMENT) [Mus musculus], full insert sequence.
17238738	Zbtb2	zinc finger and BTB domain containing 2	BC051560	GenBank	Mus musculus ZBTB2-like, mRNA (cDNA clone IMAGE:5255454).
17238742	Rmnd1	required for meiotic nuclear division 1 homolog (S. cerevisiae)	AK007323	GenBank	Mus musculus 10 day old male pancreas cDNA, RIKEN full-length enriched library, clone:1810003I01 product:similar to CDNA FLJ20627 FIS, CLONE KAT03923 [Homo sapiens], full insert sequence.
17238762	Syne1	spectrin repeat containing, nuclear envelope 1	AK036828	GenBank	Mus musculus adult female vagina cDNA, RIKEN full-length enriched library, clone:9930016I04 product:synaptic nuclear envelope 1, full insert sequence.
17238824	---	---	GENSCAN00000019044	ENSEMBL	cdna:genscan chromosome:GRCm38:10:5008677:5542014:-1 transcript_biotype:protein_coding
17238826	---	---	GENSCAN00000019044	ENSEMBL	cdna:genscan chromosome:GRCm38:10:5008677:5542014:-1 transcript_biotype:protein_coding
17238828	---	---	GENSCAN00000019044	ENSEMBL	cdna:genscan chromosome:GRCm38:10:5008677:5542014:-1 transcript_biotype:protein_coding
17238830	---	---	GENSCAN00000019044	ENSEMBL	cdna:genscan chromosome:GRCm38:10:5008677:5542014:-1 transcript_biotype:protein_coding
17238838	---	---	GENSCAN00000019044	ENSEMBL	cdna:genscan chromosome:GRCm38:10:5008677:5542014:-1 transcript_biotype:protein_coding
17238840	---	---	GENSCAN00000019044	ENSEMBL	cdna:genscan chromosome:GRCm38:10:5008677:5542014:-1 transcript_biotype:protein_coding
17238842	---	---	GENSCAN00000019044	ENSEMBL	cdna:genscan chromosome:GRCm38:10:5008677:5542014:-1 transcript_biotype:protein_coding
17238870	---	---	GENSCAN00000019044	ENSEMBL	cdna:genscan chromosome:GRCm38:10:5008677:5542014:-1 transcript_biotype:protein_coding
17238876	---	---	GENSCAN00000019044	ENSEMBL	cdna:genscan chromosome:GRCm38:10:5008677:5542014:-1 transcript_biotype:protein_coding
17238882	---	---	GENSCAN00000019044	ENSEMBL	cdna:genscan chromosome:GRCm38:10:5008677:5542014:-1 transcript_biotype:protein_coding
17238884	---	---	GENSCAN00000019044	ENSEMBL	cdna:genscan chromosome:GRCm38:10:5008677:5542014:-1 transcript_biotype:protein_coding
17238896	---	---	GENSCAN00000019044	ENSEMBL	cdna:genscan chromosome:GRCm38:10:5008677:5542014:-1 transcript_biotype:protein_coding
17238898	---	---	GENSCAN00000019044	ENSEMBL	cdna:genscan chromosome:GRCm38:10:5008677:5542014:-1 transcript_biotype:protein_coding
17238904	---	---	GENSCAN00000019044	ENSEMBL	cdna:genscan chromosome:GRCm38:10:5008677:5542014:-1 transcript_biotype:protein_coding
17238906	---	---	GENSCAN00000019044	ENSEMBL	cdna:genscan chromosome:GRCm38:10:5008677:5542014:-1 transcript_biotype:protein_coding
17238908	---	---	GENSCAN00000019044	ENSEMBL	cdna:genscan chromosome:GRCm38:10:5008677:5542014:-1 transcript_biotype:protein_coding
17238912	---	---	GENSCAN00000019044	ENSEMBL	cdna:genscan chromosome:GRCm38:10:5008677:5542014:-1 transcript_biotype:protein_coding
17238914	---	---	GENSCAN00000019044	ENSEMBL	cdna:genscan chromosome:GRCm38:10:5008677:5542014:-1 transcript_biotype:protein_coding
17238916	---	---	GENSCAN00000019044	ENSEMBL	cdna:genscan chromosome:GRCm38:10:5008677:5542014:-1 transcript_biotype:protein_coding
17238918	---	---	GENSCAN00000019044	ENSEMBL	cdna:genscan chromosome:GRCm38:10:5008677:5542014:-1 transcript_biotype:protein_coding
17238920	---	---	GENSCAN00000019044	ENSEMBL	cdna:genscan chromosome:GRCm38:10:5008677:5542014:-1 transcript_biotype:protein_coding
17238922	---	---	GENSCAN00000019044	ENSEMBL	cdna:genscan chromosome:GRCm38:10:5008677:5542014:-1 transcript_biotype:protein_coding
17238924	---	---	GENSCAN00000019044	ENSEMBL	cdna:genscan chromosome:GRCm38:10:5008677:5542014:-1 transcript_biotype:protein_coding
17238926	Syne1	spectrin repeat containing, nuclear envelope 1	AK148504	GenBank	Mus musculus adult pancreas islet cells cDNA, RIKEN full-length enriched library, clone:C820013D23 product:synaptic nuclear envelope 1, full insert sequence.
17238928	Syne1	spectrin repeat containing, nuclear envelope 1	AK148504	GenBank	Mus musculus adult pancreas islet cells cDNA, RIKEN full-length enriched library, clone:C820013D23 product:synaptic nuclear envelope 1, full insert sequence.
17238930	Syne1	spectrin repeat containing, nuclear envelope 1	AK148504	GenBank	Mus musculus adult pancreas islet cells cDNA, RIKEN full-length enriched library, clone:C820013D23 product:synaptic nuclear envelope 1, full insert sequence.
17238932	Syne1	spectrin repeat containing, nuclear envelope 1	AK148504	GenBank	Mus musculus adult pancreas islet cells cDNA, RIKEN full-length enriched library, clone:C820013D23 product:synaptic nuclear envelope 1, full insert sequence.
17238934	Syne1	spectrin repeat containing, nuclear envelope 1	AK148504	GenBank	Mus musculus adult pancreas islet cells cDNA, RIKEN full-length enriched library, clone:C820013D23 product:synaptic nuclear envelope 1, full insert sequence.
17238936	Syne1	spectrin repeat containing, nuclear envelope 1	AK148504	GenBank	Mus musculus adult pancreas islet cells cDNA, RIKEN full-length enriched library, clone:C820013D23 product:synaptic nuclear envelope 1, full insert sequence.
17238938	Syne1	spectrin repeat containing, nuclear envelope 1	AK028641	GenBank	Mus musculus 10 days neonate skin cDNA, RIKEN full-length enriched library, clone:4732422E11 product:weakly similar to CPG2 PROTEIN [Rattus norvegicus], full insert sequence.
17238974	Fbxo5	F-box protein 5	AK011820	GenBank	Mus musculus 10 days embryo whole body cDNA, RIKEN full-length enriched library, clone:2610104H23 product:f-box only protein 31, full insert sequence.
17238984	Mtrf1l	mitochondrial translational release factor 1-like	AK036424	GenBank	Mus musculus adult male bone cDNA, RIKEN full-length enriched library, clone:9830106A20 product:similar to DJ101K10.1 (Novel protein similar to Prokaryotic-type class I peptide chain release factors) [Homo sapiens], full insert sequence.
17238996	Rgs17	regulator of G-protein signaling 17	AK018279	GenBank	Mus musculus adult male olfactory brain cDNA, RIKEN full-length enriched library, clone:6430507P11 product:regulator of G-protein signaling 17, full insert sequence.
17239003	---	---	GENSCAN00000012113	ENSEMBL	cdna:genscan chromosome:GRCm38:10:6752053:6850122:1 transcript_biotype:protein_coding
17239005	Ipcef1	interaction protein for cytohesin exchange factors 1	AK081159	GenBank	Mus musculus 10 days neonate cerebellum cDNA, RIKEN full-length enriched library, clone:B930094H08 product:similar to PHOSPHOINOSITIDE-BINDING PROTEINS [Homo sapiens], full insert sequence.
17239023	Cnksr3	Cnksr family member 3	AK033015	GenBank	Mus musculus 12 days embryo female mullerian duct includes surrounding region cDNA, RIKEN full-length enriched library, clone:6820402C05 product:weakly similar to MEMBRANE-ASSOCIATED GUANYLATE KINASE-INTERACTING PROTEIN 2 MAGUIN-2 [Rattus norvegicus], full insert sequence.
17239102	Ust	uronyl-2-sulfotransferase	AK029782	GenBank	Mus musculus adult male testis cDNA, RIKEN full-length enriched library, clone:4930554I11 product:weakly similar to DERMATAN/CHONDROITIN SULFATE 2-SULFOTRANSFERASE [Homo sapiens], full insert sequence.
17239113	Sash1	SAM and SH3 domain containing 1	AK049453	GenBank	Mus musculus 7 days embryo whole body cDNA, RIKEN full-length enriched library, clone:C430014G13 product:hypothetical protein, full insert sequence.
17239184	Adgb	androglobin	AK078911	GenBank	Mus musculus adult male cecum cDNA, RIKEN full-length enriched library, clone:9130014G24 product:hypothetical protein, full insert sequence.
17239227	Rab32	RAB32, member RAS oncogene family	AK012701	GenBank	Mus musculus 10, 11 days embryo whole body cDNA, RIKEN full-length enriched library, clone:2810011A17 product:similar to RAS-RELATED PROTEIN RAB-32 [Homo sapiens], full insert sequence.
17239268	Utrn	utrophin	BC011062	GenBank	Mus musculus utrophin, mRNA (cDNA clone IMAGE:3979320), with apparent retained intron.
17239354	Stx11	syntaxin 11	AK017897	GenBank	Mus musculus adult male thymus cDNA, RIKEN full-length enriched library, clone:5830405C08 product:SYNTAXIN 11 homolog [Homo sapiens], full insert sequence.
17239360	Plagl1	pleiomorphic adenoma gene-like 1	NM_009538	RefSeq	Mus musculus pleiomorphic adenoma gene-like 1 (Plagl1), mRNA.
17239363	Zc2hc1b	zinc finger, C2HC-type containing 1B	BC137685	GenBank	Mus musculus family with sequence similarity 164, member B, mRNA (cDNA clone MGC:169309 IMAGE:8860704), complete cds.
17239371	Ltv1	LTV1 homolog (S. cerevisiae)	AK011491	GenBank	Mus musculus 10 days embryo whole body cDNA, RIKEN full-length enriched library, clone:2610020N02 product:SIMILAR TO NUCLEOLIN homolog [Homo sapiens], full insert sequence.
17239384	Phactr2	phosphatase and actin regulator 2	BC130264	GenBank	Mus musculus phosphatase and actin regulator 2, mRNA (cDNA clone MGC:161350 IMAGE:40142964), complete cds.
17239420	Aig1	androgen-induced 1	AK005332	GenBank	Mus musculus adult male cerebellum cDNA, RIKEN full-length enriched library, clone:1500031O19 product:ANDROGEN INDUCED PROTEIN homolog [Homo sapiens], full insert sequence.
17239435	Gpr126	G protein-coupled receptor 126	AB183545	GenBank	Mus musculus DREG mRNA for developmentally regulated G-protein-coupled receptor, complete cds.
17239474	Gje1	gap junction protein, epsilon 1	NM_029722	RefSeq	Mus musculus gap junction protein, epsilon 1 (Gje1), mRNA.
17239493	Heca	headcase homolog (Drosophila)	AK132340	GenBank	Mus musculus 15 days embryo head cDNA, RIKEN full-length enriched library, clone:4022425C14 product:Homolog of DROSOPHILA HEADCASE (DJ225E12.1) homolog [Homo sapiens], full insert sequence.
17239528	Ccdc28a	coiled-coil domain containing 28A	BC013553	GenBank	Mus musculus cDNA clone IMAGE:4237399, containing frame-shift errors.
17239539	Hebp2	heme binding protein 2	AK038452	GenBank	Mus musculus adult male hypothalamus cDNA, RIKEN full-length enriched library, clone:A230013I17 product:heme binding protein 2, full insert sequence.
17239582	Gm4922	predicted gene 4922	NM_177706	RefSeq	Mus musculus predicted gene 4922 (Gm4922), mRNA.
17239597	Tnfaip3	tumor necrosis factor, alpha-induced protein 3	BC050259	GenBank	Mus musculus tumor necrosis factor, alpha-induced protein 3, mRNA (cDNA clone IMAGE:6494421), with apparent retained intron.
17239611	Slc35d3	solute carrier family 35, member D3	BC139194	GenBank	Mus musculus solute carrier family 35, member D3, mRNA (cDNA clone MGC:170821 IMAGE:8862216), complete cds.
17239695	4930444G20Rik	RIKEN cDNA 4930444G20 gene	AK015380	GenBank	Mus musculus adult male testis cDNA, RIKEN full-length enriched library, clone:4930444G20 product:weakly similar to SENTRIN-SPECIFIC PROTEASE [Homo sapiens], full insert sequence.
17239714	Tcf21	transcription factor 21	AK011575	GenBank	Mus musculus 10 days embryo whole body cDNA, RIKEN full-length enriched library, clone:2610027O10 product:transcription factor 21, full insert sequence.
17239719	Eya4	eyes absent 4 homolog (Drosophila)	AK041625	GenBank	Mus musculus 3 days neonate thymus cDNA, RIKEN full-length enriched library, clone:A630025J22 product:EYES ABSENT HOMOLOG 4, full insert sequence.
17239744	Rps12	ribosomal protein S12	AK002848	GenBank	Mus musculus adult male kidney cDNA, RIKEN full-length enriched library, clone:0610039M20 product:ribosomal protein S12, full insert sequence.
17239755	Rps12	ribosomal protein S12	AK132208	GenBank	Mus musculus 10 days embryo whole body cDNA, RIKEN full-length enriched library, clone:3426403C01 product:ribosomal protein S12, full insert sequence.
17239757	Taar6	trace amine-associated receptor 6	NM_001010828	RefSeq	Mus musculus trace amine-associated receptor 6 (Taar6), mRNA.
17239760	Taar7a	trace amine-associated receptor 7A	NM_001010829	RefSeq	Mus musculus trace amine-associated receptor 7A (Taar7a), mRNA.
17239763	Taar8b	trace amine-associated receptor 8B	BC139105	GenBank	Mus musculus trace amine-associated receptor 8B, mRNA (cDNA clone MGC:170732 IMAGE:8862127), complete cds.
17239767	Taar8c	trace amine-associated receptor 8C	BC139121	GenBank	Mus musculus trace amine-associated receptor 8C, mRNA (cDNA clone MGC:170748 IMAGE:8862143), complete cds.
17239769	Taar9	trace amine-associated receptor 9	BC139084	GenBank	Mus musculus trace amine-associated receptor 9, mRNA (cDNA clone MGC:170711 IMAGE:8862106), complete cds.
17239787	Enpp1	ectonucleotide pyrophosphatase/phosphodiesterase 1	AK029600	GenBank	Mus musculus adult male testis cDNA, RIKEN full-length enriched library, clone:4930412C09 product:ectonucleotide pyrophosphatase/phosphodiesterase 1, full insert sequence.
17239817	Enpp3	ectonucleotide pyrophosphatase/phosphodiesterase 3	BC019159	GenBank	Mus musculus ectonucleotide pyrophosphatase/phosphodiesterase 3, mRNA (cDNA clone IMAGE:3592907), containing frame-shift errors.
17239845	Arg1	arginase, liver	AK149471	GenBank	Mus musculus adult male liver tumor cDNA, RIKEN full-length enriched library, clone:C730019N20 product:arginase 1, liver, full insert sequence.
17239856	Akap7	A kinase (PRKA) anchor protein 7	AK032143	GenBank	Mus musculus adult male olfactory brain cDNA, RIKEN full-length enriched library, clone:6430401D08 product:similar to A-KINASE ANCHORING PROTEIN 18 GAMMA [Homo sapiens], full insert sequence.
17239884	Tmem200a	transmembrane protein 200A	AK163932	GenBank	Mus musculus 0 day neonate cerebellum cDNA, RIKEN full-length enriched library, clone:C230069K04 product:hypothetical protein, full insert sequence.
17239889	L3mbtl3	l(3)mbt-like 3 (Drosophila)	AK031398	GenBank	Mus musculus 13 days embryo male testis cDNA, RIKEN full-length enriched library, clone:6030422P06 product:avian musculoaponeurotic fibrosarcoma (v-maf) AS42 oncogene homolog, full insert sequence.
17239919	Lama2	laminin, alpha 2	AK030879	GenBank	Mus musculus adult male thymus cDNA, RIKEN full-length enriched library, clone:5830440B04 product:laminin, alpha 2, full insert sequence.
17240001	Gm9996	predicted gene 9996	ENSMUST00000070359	ENSEMBL	cdna:known chromosome:GRCm38:10:29143282:29144194:-1 gene:ENSMUSG00000056316 gene_biotype:protein_coding transcript_biotype:protein_coding
17240005	Rnf146	ring finger protein 146	AK012080	GenBank	Mus musculus 10 days embryo whole body cDNA, RIKEN full-length enriched library, clone:2610509H23 product:DACTYLIDIN homolog [Homo sapiens], full insert sequence.
17240012	Rspo3	R-spondin 3 homolog (Xenopus laevis)	AK013366	GenBank	Mus musculus 10, 11 days embryo whole body cDNA, RIKEN full-length enriched library, clone:2810459H04 product:similar to THROMBOSPONDIN [Homo sapiens], full insert sequence.
17240020	Rpl12	ribosomal protein L12	AK002973	GenBank	Mus musculus adult male brain cDNA, RIKEN full-length enriched library, clone:0710001M22 product:ribosomal protein L12, full insert sequence.
17240045	Hint3	histidine triad nucleotide binding protein 3	AK002482	GenBank	Mus musculus adult male kidney cDNA, RIKEN full-length enriched library, clone:0610010I17 product:hypothetical HIT (Histidine triad) family containing protein, full insert sequence.
17240053	Ncoa7	nuclear receptor coactivator 7	AK042369	GenBank	Mus musculus 3 days neonate thymus cDNA, RIKEN full-length enriched library, clone:A630085G14 product:weakly similar to LETHAL (3) 82FD PROTEIN [Drosophila melanogaster], full insert sequence.
17240087	---	---	AK161186	GenBank	Mus musculus 0 day neonate head cDNA, RIKEN full-length enriched library, clone:4832417C02 product:hypothetical protein, full insert sequence.
17240089	Tpd52l1	tumor protein D52-like 1	AK131855	GenBank	Mus musculus 10 day old male pancreas cDNA, RIKEN full-length enriched library, clone:1810073J04 product:tumor protein D52-like 1, full insert sequence.
17240098	Gm3258	predicted gene 3258	NM_011509	RefSeq	Mus musculus predicted gene 3258 (Gm3258), mRNA.
17240100	Rnf217	ring finger protein 217	NM_001146349	RefSeq	Mus musculus ring finger protein 217 (Rnf217), mRNA.
17240123	Clvs2	clavesin 2	AK053797	GenBank	Mus musculus 0 day neonate eyeball cDNA, RIKEN full-length enriched library, clone:E130309A10 product:hypothetical General substrate transporters/Cellular retinaldehyde-binding protein (CRAL)/Triple function domain (TRIO) containing protein, full insert sequence.
17240137	Gm4794	predicted gene 4794	NM_001101452	RefSeq	Mus musculus predicted gene 4794 (Gm4794), mRNA.
17240144	---	---	GENSCAN00000029654	ENSEMBL	cdna:genscan chromosome:GRCm38:10:33808497:33809498:-1 transcript_biotype:protein_coding
17240146	Zufsp	zinc finger with UFM1-specific peptidase domain	AK164346	GenBank	Mus musculus 12 days embryo spinal ganglion cDNA, RIKEN full-length enriched library, clone:D130061K22 product:zinc finger protein 353, full insert sequence.
17240164	Gm12693	predicted gene 12693	XM_001472546	RefSeq	PREDICTED: Mus musculus predicted gene 12693 (Gm12693), mRNA.
17240176	Fam26d	family with sequence similarity 26, member D	BC153868	GenBank	Mus musculus cDNA clone IMAGE:40140544.
17240181	Fam26e	family with sequence similarity 26, member E	BC025893	GenBank	Mus musculus family with sequence similarity 26, member E, mRNA (cDNA clone MGC:32360 IMAGE:5031155), complete cds.
17240186	Fam26f	family with sequence similarity 26, member F	BC095946	GenBank	Mus musculus family with sequence similarity 26, member F, mRNA (cDNA clone MGC:106111 IMAGE:4945137), complete cds.
17240190	Dse	dermatan sulfate epimerase	AK031737	GenBank	Mus musculus 13 days embryo male testis cDNA, RIKEN full-length enriched library, clone:6030499O08 product:SQUAMOUS CELL CARCINOMA ANTIGEN RECOGNIZED BY T CELL homolog [Homo sapiens], full insert sequence.
17240199	Nt5dc1	5'-nucleotidase domain containing 1	BC098476	GenBank	Mus musculus 5'-nucleotidase domain containing 1, mRNA (cDNA clone MGC:107414 IMAGE:30051251), complete cds.
17240220	Amd2	S-adenosylmethionine decarboxylase 2	NM_007444	RefSeq	Mus musculus S-adenosylmethionine decarboxylase 2 (Amd2), mRNA.
17240231	5930403N24Rik	RIKEN cDNA 5930403N24 gene	BC112909	GenBank	Mus musculus cDNA clone IMAGE:6510304.
17240235	Rfpl4b	ret finger protein-like 4B	NM_001177783	RefSeq	Mus musculus ret finger protein-like 4B (Rfpl4b), mRNA.
17240250	Wisp3	WNT1 inducible signaling pathway protein 3	NM_001127376	RefSeq	Mus musculus WNT1 inducible signaling pathway protein 3 (Wisp3), mRNA.
17240261	---	---	GENSCAN00000044279	ENSEMBL	cdna:genscan chromosome:GRCm38:10:39566925:39588532:-1 transcript_biotype:protein_coding
17240296	2010001E11Rik	RIKEN cDNA 2010001E11 gene	AK008003	GenBank	Mus musculus adult male small intestine cDNA, RIKEN full-length enriched library, clone:2010001E11 product:similar to DJ1112D6.1 (PUTATIVE NOVEL PROTEIN SIMILAR TO BACTERIAL NARK (NITRITE EXTRUSION PROTEIN, NITRITE FACILITATOR)) (FRAGMENT) [Homo sapiens], full insert sequence.
17240303	G630090E17Rik	RIKEN cDNA G630090E17 gene	AK144527	GenBank	Mus musculus adult male intestinal mucosa cDNA, RIKEN full-length enriched library, clone:G630090E17 product:similar to Na+ dependent glucose transporter 1 [Rattus norvegicus], full insert sequence.
17240309	BC021785	cDNA sequence BC021785	AK165453	GenBank	Mus musculus adult male kidney cDNA, RIKEN full-length enriched library, clone:F530005F10 product:Na+ dependent glucose transporter 1 homolog [Rattus norvegicus], full insert sequence.
17240323	AI317395	expressed sequence AI317395	AK089961	GenBank	Mus musculus kidney CCL-142 RAG cDNA, RIKEN full-length enriched library, clone:G430030G06 product:similar to DJ1112D6.1 (PUTATIVE NOVEL PROTEIN SIMILAR TO BACTERIAL NARK (NITRITE EXTRUSION PROTEIN, NITRITE FACILITATOR)) (FRAGMENT) [Homo sapiens], full insert sequence.
17240330	Slc16a10	solute carrier family 16 (monocarboxylic acid transporters), member 10	AK036743	GenBank	Mus musculus adult male bone cDNA, RIKEN full-length enriched library, clone:9830169E08 product:TAT1 PROTEIN homolog [Rattus norvegicus], full insert sequence.
17240342	Rpf2	ribosome production factor 2 homolog (S. cerevisiae)	AK011644	GenBank	Mus musculus 10 days embryo whole body cDNA, RIKEN full-length enriched library, clone:2610033B15 product:RIKEN cDNA 2810470K21 gene, full insert sequence.
17240357	Gtf3c6	general transcription factor IIIC, polypeptide 6, alpha	AK005261	GenBank	Mus musculus adult male cerebellum cDNA, RIKEN full-length enriched library, clone:1500016G02 product:similar to CDA020 [Homo sapiens], full insert sequence.
17240365	Amd1	S-adenosylmethionine decarboxylase 1	AK146840	GenBank	Mus musculus 16 days embryo kidney cDNA, RIKEN full-length enriched library, clone:I920063F03 product:S-adenosylmethionine decarboxylase 1, full insert sequence.
17240376	---	---	GENSCAN00000023624	ENSEMBL	cdna:genscan chromosome:GRCm38:10:40348904:40384447:-1 transcript_biotype:protein_coding
17240379	Cdc40	cell division cycle 40	AK004569	GenBank	Mus musculus adult male lung cDNA, RIKEN full-length enriched library, clone:1200003H23 product:PRE-MRNA SPLICING FACTOR PRP17 (HPRP17) (EH-BINDING PROTEIN 3) (EHB3) homolog [Homo sapiens], full insert sequence.
17240401	Gpr6	G protein-coupled receptor 6	AK139367	GenBank	Mus musculus 10 days neonate cortex cDNA, RIKEN full-length enriched library, clone:A830030P14 product:G protein-coupled receptor 6, full insert sequence.
17240405	Fig4	FIG4 homolog (S. cerevisiae)	BC015295	GenBank	Mus musculus FIG4 homolog (S. cerevisiae), mRNA (cDNA clone MGC:19159 IMAGE:4221630), complete cds.
17240431	Smpd2	sphingomyelin phosphodiesterase 2, neutral	BC086487	GenBank	Mus musculus sphingomyelin phosphodiesterase 2, neutral, mRNA (cDNA clone IMAGE:5401429), with apparent retained intron.
17240467	Gm6976	predicted gene 6976	XM_003084820	RefSeq	PREDICTED: Mus musculus predicted gene 6976 (Gm6976), mRNA.
17240484	Cep57l1	centrosomal protein 57-like 1	AK006744	GenBank	Mus musculus adult male testis cDNA, RIKEN full-length enriched library, clone:1700049I20 product:RIKEN cDNA 2410017P07 gene, full insert sequence.
17240502	Armc2	armadillo repeat containing 2	AK011447	GenBank	Mus musculus 10 days embryo whole body cDNA, RIKEN full-length enriched library, clone:2610018I05 product:hypothetical protein, full insert sequence.
17240529	Foxo3	forkhead box O3	AK047413	GenBank	Mus musculus 10 days neonate cerebellum cDNA, RIKEN full-length enriched library, clone:B930059F01 product:forkhead box O3, full insert sequence.
17240538	Lace1	lactation elevated 1	AK044595	GenBank	Mus musculus adult retina cDNA, RIKEN full-length enriched library, clone:A930026B17 product:lactation elevated 1, full insert sequence.
17240556	Nr2e1	nuclear receptor subfamily 2, group E, member 1	AK132201	GenBank	Mus musculus 10 days embryo whole body cDNA, RIKEN full-length enriched library, clone:3425403H08 product:nuclear receptor subfamily 2, group E, member 1, full insert sequence.
17240586	Sobp	sine oculis-binding protein homolog (Drosophila)	AK160837	GenBank	Mus musculus 10 days embryo whole body cDNA, RIKEN full-length enriched library, clone:3426406A06 product:hypothetical protein, full insert sequence.
17240598	1700021F05Rik	RIKEN cDNA 1700021F05 gene	BC013506	GenBank	Mus musculus RIKEN cDNA 1700021F05 gene, mRNA (cDNA clone MGC:19173 IMAGE:4224442), complete cds.
17240606	Cd24a	CD24a antigen	BC026702	GenBank	Mus musculus CD24a antigen, mRNA (cDNA clone IMAGE:3982349).
17240621	Aim1	absent in melanoma 1	AK041082	GenBank	Mus musculus adult male aorta and vein cDNA, RIKEN full-length enriched library, clone:A530081D09 product:absent in melanoma 1, full insert sequence.
17240645	Prdm1	PR domain containing 1, with ZNF domain	AK077622	GenBank	Mus musculus 8 days embryo whole body cDNA, RIKEN full-length enriched library, clone:5730478J08 product:B LYMPHOCYTE INDUCED MATURATION PROTEIN (BLIMP-1) (B LYMPHOCYTE INDUCED MATURATION PROTEIN 1) homolog [Mus musculus], full insert sequence.
17240670	Lin28b	lin-28 homolog B (C. elegans)	AK012973	GenBank	Mus musculus 10, 11 days embryo whole body cDNA, RIKEN full-length enriched library, clone:2810403D23 product:hypothetical Nucleic acid-binding OB-fold containing protein, full insert sequence.
17240729	Fam162b	family with sequence similarity 162, member B	BC147085	GenBank	Mus musculus family with sequence similarity 162, member B, mRNA (cDNA clone MGC:182229 IMAGE:9056123), complete cds.
17240737	Gprc6a	G protein-coupled receptor, family C, group 6, member A	AY101365	GenBank	Mus musculus G protein-coupled receptor family C group 6 member A (Gprc6a) mRNA, complete cds.
17240750	Ros1	Ros1 proto-oncogene	U15443	GenBank	Mus musculus proto-oncogene protein c-ros (c-ros) mRNA, complete cds.
17240800	Gopc	golgi associated PDZ and coiled-coil motif containing	AK030427	GenBank	Mus musculus adult male pituitary gland cDNA, RIKEN full-length enriched library, clone:5330411E16 product:PDZ protein interacting specifically with TC10, full insert sequence.
17240817	Slc35f1	solute carrier family 35, member F1	AK083768	GenBank	Mus musculus 12 days embryo spinal ganglion cDNA, RIKEN full-length enriched library, clone:D130006E06 product:DJ230I3.1 (NOVEL PROTEIN) (FRAGMENT) homolog [Homo sapiens], full insert sequence.
17240840	Mcm9	minichromosome maintenance complex component 9	AK018494	GenBank	Mus musculus adult male colon cDNA, RIKEN full-length enriched library, clone:9030408O17 product:hypothetical MCM family containing protein, full insert sequence.
17240880	Man1a	mannosidase 1, alpha	AK028996	GenBank	Mus musculus 10 days neonate skin cDNA, RIKEN full-length enriched library, clone:4732479I16 product:mannosidase 1, alpha, full insert sequence.
17240901	D630037F22Rik	RIKEN cDNA D630037F22 gene	AK141206	GenBank	Mus musculus ES cells cDNA, RIKEN full-length enriched library, clone:C330006K03 product:hypothetical protein, full insert sequence.
17240937	---	---	GENSCAN00000017724	ENSEMBL	cdna:genscan chromosome:GRCm38:10:56354448:56355074:-1 transcript_biotype:protein_coding
17240945	Serinc1	serine incorporator 1	AK002847	GenBank	Mus musculus adult male kidney cDNA, RIKEN full-length enriched library, clone:0610039M12 product:tumor differentially expressed 1, like, full insert sequence.
17240957	AW822073	expressed sequence AW822073	ENSMUST00000174056	ENSEMBL	cdna:known chromosome:GRCm38:10:58222299:58225706:-1 gene:ENSMUSG00000058537 gene_biotype:protein_coding transcript_biotype:protein_coding
17240965	Gm4981	predicted gene 4981	AK145460	GenBank	Mus musculus 1 cell embryo 1 cell cDNA, RIKEN full-length enriched library, clone:I0C0048L09 product:weakly similar to Homeobox-like sequence. Part of tandem repeat (Fragment) [Homo sapiens], full insert sequence.
17240971	Edar	ectodysplasin-A receptor	AK004576	GenBank	Mus musculus adult male lung cDNA, RIKEN full-length enriched library, clone:1200003K04 product:ectodysplasin 1 anhidrotic receptor, full insert sequence.
17240987	Gm17542	predicted gene, 17542	ENSMUST00000169859	ENSEMBL	cdna:known chromosome:GRCm38:10:58713606:58718210:-1 gene:ENSMUSG00000091731 gene_biotype:protein_coding transcript_biotype:protein_coding
17241001	Oit3	oncoprotein induced transcript 3	AK040570	GenBank	Mus musculus 0 day neonate thymus cDNA, RIKEN full-length enriched library, clone:A430107A04 product:ALC homolog [Homo sapiens], full insert sequence.
17241032	Ddit4	DNA-damage-inducible transcript 4	AK017926	GenBank	Mus musculus adult male thymus cDNA, RIKEN full-length enriched library, clone:5830413E08 product:RTP801 homolog [Rattus norvegicus], full insert sequence.
17241045	Chst3	carbohydrate (chondroitin 6/keratan) sulfotransferase 3	AK134391	GenBank	Mus musculus 13 days embryo male testis cDNA, RIKEN full-length enriched library, clone:6030457L06 product:carbohydrate (chondroitin 6/keratan) sulfotransferase 3, full insert sequence.
17241053	Cdh23	cadherin 23 (otocadherin)	AK016015	GenBank	Mus musculus adult male testis cDNA, RIKEN full-length enriched library, clone:4930542A03 product:cadherin 23 (otocadherin), full insert sequence.
17241137	Unc5b	unc-5 homolog B (C. elegans)	AK018177	GenBank	Mus musculus adult male medulla oblongata cDNA, RIKEN full-length enriched library, clone:6330415E02 product:TRANSMEMBRANE RECEPTOR UNC5H2 homolog [Rattus norvegicus], full insert sequence.
17241162	---	---	AK030972	GenBank	Mus musculus adult male thymus cDNA, RIKEN full-length enriched library, clone:5830472O16 product:sphingosine phosphate lyase 1, full insert sequence.
17241181	Adamts14	a disintegrin-like and metallopeptidase (reprolysin type) with thrombospondin type 1 motif, 14	AK145103	GenBank	Mus musculus mammary gland RCB-0526 Jyg-MC(A) cDNA, RIKEN full-length enriched library, clone:G830043O15 product:similar to ADAMTS-14 precursor (EC 3.4.24.-) (A disintegrin and metalloproteinase with thrombospondin motifs 14) (ADAM-TS 14) (ADAM-TS14) [Homo sapiens], full insert sequence.
17241206	Pald1	phosphatase domain containing, paladin 1	AK088577	GenBank	Mus musculus 2 days neonate thymus thymic cells cDNA, RIKEN full-length enriched library, clone:E430020L10 product:paladin, full insert sequence.
17241228	Eif4ebp2	eukaryotic translation initiation factor 4E binding protein 2	AK133912	GenBank	Mus musculus 8 days embryo whole body cDNA, RIKEN full-length enriched library, clone:5730518N20 product:eukaryotic translation initiation factor 4E binding protein 2, full insert sequence.
17241240	H2afy2	H2A histone family, member Y2	AK018355	GenBank	Mus musculus 12 days embryo female mullerian duct includes surrounding region cDNA, RIKEN full-length enriched library, clone:6820401K16 product:MACROH2A2 homolog [Mus musculus], full insert sequence.
17241257	Col13a1	collagen, type XIII, alpha 1	AK031287	GenBank	Mus musculus 13 days embryo male testis cDNA, RIKEN full-length enriched library, clone:6030402F20 product:procollagen, type XIII, alpha 1, full insert sequence.
17241294	2010107G23Rik	RIKEN cDNA 2010107G23 gene	BC024943	GenBank	Mus musculus RIKEN cDNA 2010107G23 gene, mRNA (cDNA clone MGC:28201 IMAGE:3989515), complete cds.
17241308	Tspan15	tetraspanin 15	AK012471	GenBank	Mus musculus 11 days embryo whole body cDNA, RIKEN full-length enriched library, clone:2700063A19 product:TETRASPAN NET-7 homolog [Homo sapiens], full insert sequence.
17241318	Hk1	hexokinase 1	AK143630	GenBank	Mus musculus 6 days neonate spleen cDNA, RIKEN full-length enriched library, clone:F430004D04 product:hexokinase 1, full insert sequence.
17241377	Supv3l1	suppressor of var1, 3-like 1 (S. cerevisiae)	AK031911	GenBank	Mus musculus adult male medulla oblongata cDNA, RIKEN full-length enriched library, clone:6330443E10 product:ATP-DEPENDENT MITOCHONDRIAL RNA HELICASE homolog [Homo sapiens], full insert sequence.
17241396	Vps26a	vacuolar protein sorting 26 homolog A (yeast)	AK028096	GenBank	Mus musculus adult male testis cDNA, RIKEN full-length enriched library, clone:1700109A21 product:vacuolar protein sorting 26 (yeast), full insert sequence.
17241409	Srgn	serglycin	AK087960	GenBank	Mus musculus 2 days neonate thymus thymic cells cDNA, RIKEN full-length enriched library, clone:E430001I18 product:proteoglycan, secretory granule, full insert sequence.
17241436	Ddx21	DEAD (Asp-Glu-Ala-Asp) box polypeptide 21	AK010281	GenBank	Mus musculus ES cells cDNA, RIKEN full-length enriched library, clone:2400004F19 product:DEAD/H (Asp-Glu-Ala-Asp/His) box polypeptide 21 (RNA helicase II/Gu), full insert sequence.
17241454	Ddx50	DEAD (Asp-Glu-Ala-Asp) box polypeptide 50	AK030239	GenBank	Mus musculus adult male testis cDNA, RIKEN full-length enriched library, clone:4933429B04 product:nucleolar protein GU2, full insert sequence.
17241474	Stox1	storkhead box 1	AK028920	GenBank	Mus musculus 10 days neonate skin cDNA, RIKEN full-length enriched library, clone:4732470K04 product:weakly similar to CDNA FLJ25135 FIS, CLONE CBR06974 [Homo sapiens], full insert sequence.
17241483	Ccar1	cell division cycle and apoptosis regulator 1	AK012111	GenBank	Mus musculus 10 days embryo whole body cDNA, RIKEN full-length enriched library, clone:2610511G16 product:weakly similar to CDNA FLJ10590 FIS, CLONE NT2RP2004392, WEAKLY SIMILAR TO MNN4 PROTEIN [Homo sapiens], full insert sequence.
17241512	Tet1	tet methylcytosine dioxygenase 1	AK129421	GenBank	Mus musculus premature mRNA for mKIAA1676 protein.
17241534	Hnrnph3	heterogeneous nuclear ribonucleoprotein H3	NM_001079824	RefSeq	Mus musculus heterogeneous nuclear ribonucleoprotein H3 (Hnrnph3), mRNA.
17241574	1700120B22Rik	RIKEN cDNA 1700120B22 gene	XM_001472786	RefSeq	PREDICTED: Mus musculus RIKEN cDNA 1700120B22 gene (1700120B22Rik), mRNA.
17241582	Sirt1	sirtuin 1 (silent mating type information regulation 2, homolog) 1 (S. cerevisiae)	AK139946	GenBank	Mus musculus 2 cells egg cDNA, RIKEN full-length enriched library, clone:B020041D10 product:NAD-dependent deacetylase sirtuin 1 (EC 3.5.1.-) (SIR2alpha) (mSIR2a) (Sir2) (SIR2-like protein 1) homolog [Mus musculus], full insert sequence.
17241598	---	---	GENSCAN00000011398	ENSEMBL	cdna:genscan chromosome:GRCm38:10:63421401:63421739:-1 transcript_biotype:protein_coding
17241637	Nrbf2	nuclear receptor binding factor 2	AK002810	GenBank	Mus musculus adult male kidney cDNA, RIKEN full-length enriched library, clone:0610038M15 product:NUCLEAR RECEPTOR BINDING FACTOR 2, full insert sequence.
17241646	Zfp365	zinc finger protein 365	AK033892	GenBank	Mus musculus adult male diencephalon cDNA, RIKEN full-length enriched library, clone:9330111G08 product:similar to KIAA0844 PROTEIN [Homo sapiens], full insert sequence.
17241692	Cdk1	cyclin-dependent kinase 1	AK030231	GenBank	Mus musculus adult male testis cDNA, RIKEN full-length enriched library, clone:4933426E19 product:cell division cycle 2 homolog A (S. pombe), full insert sequence.
17241704	---	---	GENSCAN00000025663	ENSEMBL	cdna:genscan chromosome:GRCm38:10:70284444:70339124:-1 transcript_biotype:protein_coding
17241729	Phyhipl	phytanoyl-CoA hydroxylase interacting protein-like	ENSMUST00000162793	ENSEMBL	cdna:putative chromosome:GRCm38:10:70570909:70655965:-1 gene:ENSMUSG00000037747 gene_biotype:protein_coding transcript_biotype:protein_coding
17241731	Bicc1	bicaudal C homolog 1 (Drosophila)	AK047271	GenBank	Mus musculus 10 days neonate cerebellum cDNA, RIKEN full-length enriched library, clone:B930044I03 product:bicaudal C homolog 1 (Drosophila), full insert sequence.
17241780	Ube2d1	ubiquitin-conjugating enzyme E2D 1	AK043167	GenBank	Mus musculus 7 days neonate cerebellum cDNA, RIKEN full-length enriched library, clone:A730062O07 product:similar to UBIQUITIN CONJUGATING ENZYME (FRAGMENT) [Sus scrofa], full insert sequence.
17241789	Cisd1	CDGSH iron sulfur domain 1	AK075907	GenBank	Mus musculus adult male tongue cDNA, RIKEN full-length enriched library, clone:2310057K01 product:SIMILAR TO UNCHARACTERIZED HEMATOPOIETIC STEM/PROGENITOR CELLS PROTEIN MDS029, full insert sequence.
17241806	---	---	GENSCAN00000029144	ENSEMBL	cdna:genscan chromosome:GRCm38:10:73224653:73416736:-1 transcript_biotype:protein_coding
17241810	Rtdr1	rhabdoid tumor deletion region gene 1	BC147792	GenBank	Mus musculus rhabdoid tumor deletion region gene 1, mRNA (cDNA clone MGC:182895 IMAGE:9087509), complete cds.
17241822	Gucd1	guanylyl cyclase domain containing 1	AK034509	GenBank	Mus musculus adult male diencephalon cDNA, RIKEN full-length enriched library, clone:9330209J05 product:CDNA FLJ30119 FIS, CLONE BRACE1000070 homolog [Homo sapiens], full insert sequence.
17241840	Fam211b	family with sequence similarity 211, member B	BC055322	GenBank	Mus musculus expressed sequence AI646023, mRNA (cDNA clone MGC:65625 IMAGE:5704656), complete cds.
17241849	Susd2	sushi domain containing 2	AK004703	GenBank	Mus musculus adult male lung cDNA, RIKEN full-length enriched library, clone:1200011D11 product:similar to BK65A6.2 (NOVEL SUSHI DOMAIN (SCR REPEAT) CONTAINING PROTEIN SIMILAR TO MUCINS) [Homo sapiens], full insert sequence.
17241867	Cabin1	calcineurin binding protein 1	BC046407	GenBank	Mus musculus cDNA clone IMAGE:4488167, containing frame-shift errors.
17241912	Ddt	D-dopachrome tautomerase	AK144193	GenBank	Mus musculus cDNA, RIKEN full-length enriched library, clone:G430090B05 product:D-dopachrome tautomerase, full insert sequence.
17241934	Gstt1	glutathione S-transferase, theta 1	AK002338	GenBank	Mus musculus adult male kidney cDNA, RIKEN full-length enriched library, clone:0610008J09 product:glutathione S-transferase, theta 1, full insert sequence.
17241946	Gstt4	glutathione S-transferase, theta 4	BC061011	GenBank	Mus musculus glutathione S-transferase, theta 4, mRNA (cDNA clone MGC:74116 IMAGE:6774382), complete cds.
17241954	Gstt2	glutathione S-transferase, theta 2	AK002392	GenBank	Mus musculus adult male kidney cDNA, RIKEN full-length enriched library, clone:0610009G07 product:glutathione S-transferase, theta 2, full insert sequence.
17241962	Mif	macrophage migration inhibitory factor	AK008939	GenBank	Mus musculus adult male stomach cDNA, RIKEN full-length enriched library, clone:2210415D23 product:macrophage migration inhibitory factor, full insert sequence.
17241968	Smarcb1	SWI/SNF related, matrix associated, actin dependent regulator of chromatin, subfamily b, member 1	AK008558	GenBank	Mus musculus adult male small intestine cDNA, RIKEN full-length enriched library, clone:2010309O17 product:SWI/SNF related, matrix associated, actin dependent regulator of chromatin, subfamily b, member 1, full insert sequence.
17242006	Slc5a4b	solute carrier family 5 (neutral amino acid transporters, system A), member 4b	AK008310	GenBank	Mus musculus adult male small intestine cDNA, RIKEN full-length enriched library, clone:2010104G07 product:SGLT3-B homolog [Mus musculus], full insert sequence.
17242088	Pcnt	pericentrin (kendrin)	AK029906	GenBank	Mus musculus adult male testis cDNA, RIKEN full-length enriched library, clone:4931433K19 product:pericentrin, full insert sequence.
17242150	Col6a2	collagen, type VI, alpha 2	AK044870	GenBank	Mus musculus 9.5 days embryo parthenogenote cDNA, RIKEN full-length enriched library, clone:B130009B12 product:procollagen, type VI, alpha 2, full insert sequence.
17242177	Col6a1	collagen, type VI, alpha 1	AK052924	GenBank	Mus musculus 16 days neonate heart cDNA, RIKEN full-length enriched library, clone:D830045G03 product:procollagen, type VI, alpha 1, full insert sequence.
17242207	Pcbp3	poly(rC) binding protein 3	AK034811	GenBank	Mus musculus 12 days embryo embryonic body between diaphragm region and neck cDNA, RIKEN full-length enriched library, clone:9430042C14 product:poly(rC) binding protein 3, full insert sequence.
17242232	Col18a1	collagen, type XVIII, alpha 1	AK031798	GenBank	Mus musculus 11 days embryo head cDNA, RIKEN full-length enriched library, clone:6230431K21 product:procollagen, type XVIII, alpha 1, full insert sequence.
17242296	Fam207a	family with sequence similarity 207, member A	BC022775	GenBank	Mus musculus RIKEN cDNA 1810008A18 gene, mRNA (cDNA clone IMAGE:5006256), with apparent retained intron.
17242306	Itgb2	integrin beta 2	AK088435	GenBank	Mus musculus 2 days neonate thymus thymic cells cDNA, RIKEN full-length enriched library, clone:E430016J15 product:leukocyte adhesion protein CD18 precursor, full insert sequence.
17242309	Gm19402	predicted gene, 19402	NM_001205032	RefSeq	Mus musculus predicted gene, 19402 (Gm19402), mRNA.
17242311	Gm9736	predicted gene 9736	XM_003085693	RefSeq	PREDICTED: Mus musculus predicted gene 9736 (Gm9736), mRNA.
17242314	Gm3238	predicted gene 3238	NM_001101630	RefSeq	Mus musculus predicted gene 3238 (Gm3238), mRNA.
17242316	Gm3238	predicted gene 3238	NM_001101630	RefSeq	Mus musculus predicted gene 3238 (Gm3238), mRNA.
17242318	Gm7138	predicted gene 7138	ENSMUST00000167669	ENSEMBL	cdna:known chromosome:GRCm38:10:77776252:77776944:-1 gene:ENSMUSG00000095593 gene_biotype:protein_coding transcript_biotype:protein_coding
17242320	Gm3250	predicted gene 3250	ENSMUST00000167358	ENSEMBL	cdna:known chromosome:GRCm38:10:77781850:77782542:-1 gene:ENSMUSG00000096481 gene_biotype:protein_coding transcript_biotype:protein_coding
17242322	Gm9507	predicted gene 9507	XM_001477447	RefSeq	PREDICTED: Mus musculus predicted gene 9507 (Gm9507), mRNA.
17242326	Gm19668	predicted gene, 19668	NM_001205034	RefSeq	Mus musculus predicted gene, 19668 (Gm19668), mRNA.
17242335	Trpm2	transient receptor potential cation channel, subfamily M, member 2	AK034099	GenBank	Mus musculus adult male diencephalon cDNA, RIKEN full-length enriched library, clone:9330156H06 product:TRANSIENT RECEPTOR POTENTIAL CHANNEL 7 (FRAGMENT) homolog [Mus musculus], full insert sequence.
17242376	Pfkl	phosphofructokinase, liver, B-type	AK030511	GenBank	Mus musculus adult male pituitary gland cDNA, RIKEN full-length enriched library, clone:5330423O17 product:phosphofructokinase, liver, B-type, full insert sequence.
17242401	Aire	autoimmune regulator (autoimmune polyendocrinopathy candidiasis ectodermal dystrophy)	AK131938	GenBank	Mus musculus ES cells cDNA, RIKEN full-length enriched library, clone:2410013G21 product:autoimmune regulator (autoimmune polyendocrinopathy candidiasis ectodermal dystrophy), full insert sequence.
17242416	D10Jhu81e	DNA segment, Chr 10, Johns Hopkins University 81 expressed	AK003866	GenBank	Mus musculus 18-day embryo whole body cDNA, RIKEN full-length enriched library, clone:1110020K04 product:ES1 PROTEIN HOMOLOG, MITOCHONDRIAL PRECURSOR (PROTEIN KNP-I) (GT335 PROTEIN) homolog [Homo sapiens], full insert sequence.
17242426	Pwp2	PWP2 periodic tryptophan protein homolog (yeast)	BC117903	GenBank	Mus musculus PWP2 periodic tryptophan protein homolog (yeast), mRNA (cDNA clone IMAGE:40097077), with apparent retained intron.
17242449	Trappc10	trafficking protein particle complex 10	AK045712	GenBank	Mus musculus adult male corpora quadrigemina cDNA, RIKEN full-length enriched library, clone:B230307C21 product:similar to EPILEPSY HOLOPROSENCEPHALY CANDIDATE-1 PROTEIN (EHOC-1) (TRANSMEMBRANE PROTEIN 1) (GT334 PROTEIN) [Homo sapiens], full insert sequence.
17242474	Agpat3	1-acylglycerol-3-phosphate O-acyltransferase 3	AK008965	GenBank	Mus musculus adult male stomach cDNA, RIKEN full-length enriched library, clone:2210417G15 product:1-acylglycerol-3-phosphate O-acyltransferase 3, full insert sequence.
17242496	Rrp1	ribosomal RNA processing 1 homolog (S. cerevisiae)	AK077540	GenBank	Mus musculus 8 days embryo whole body cDNA, RIKEN full-length enriched library, clone:5730442C21 product:novel nuclear protein 1, full insert sequence.
17242516	Pdxk	pyridoxal (pyridoxine, vitamin B6) kinase	AK039194	GenBank	Mus musculus adult male hypothalamus cDNA, RIKEN full-length enriched library, clone:A230106N10 product:PYRIDOXAL KINASE (EC 2.7.1.35) homolog [Rattus norvegicus], full insert sequence.
17242531	Gm9978	predicted gene 9978	AK081416	GenBank	Mus musculus 16 days embryo head cDNA, RIKEN full-length enriched library, clone:C130015I21 product:inferred: neurogenic locus notch 3 protein {Mus musculus}, full insert sequence.
17242535	Syde1	synapse defective 1, Rho GTPase, homolog 1 (C. elegans)	NM_027875	RefSeq	Mus musculus synapse defective 1, Rho GTPase, homolog 1 (C. elegans) (Syde1), mRNA.
17242545	Olfr1357	olfactory receptor 1357	BC147817	GenBank	Mus musculus olfactory receptor 1357, mRNA (cDNA clone MGC:182920 IMAGE:9087534), complete cds.
17242548	Casp14	caspase 14	AK081645	GenBank	Mus musculus 16 days embryo head cDNA, RIKEN full-length enriched library, clone:C130060A16 product:caspase 14, full insert sequence.
17242558	Ccdc105	coiled-coil domain containing 105	NM_027630	RefSeq	Mus musculus coiled-coil domain containing 105 (Ccdc105), mRNA.
17242568	Olfr1356	olfactory receptor 1356	NM_146308	RefSeq	Mus musculus olfactory receptor 1356 (Olfr1356), mRNA.
17242570	---	---	GENSCAN00000056767	ENSEMBL	cdna:genscan chromosome:GRCm38:10:79059713:79097460:-1 transcript_biotype:protein_coding
17242578	Ppap2c	phosphatidic acid phosphatase type 2C	AK005452	GenBank	Mus musculus adult female placenta cDNA, RIKEN full-length enriched library, clone:1600014E21 product:phosphatidic acid phosphatase type 2c, full insert sequence.
17242589	Mier2	mesoderm induction early response 1, family member 2	AK173128	GenBank	Mus musculus premature mRNA for mKIAA1193 protein.
17242612	Theg	testicular haploid expressed gene	AK017058	GenBank	Mus musculus adult male testis cDNA, RIKEN full-length enriched library, clone:4933434J16 product:THEG PROTEIN (FRAGMENT) homolog [Mus musculus], full insert sequence.
17242624	C2cd4c	C2 calcium-dependent domain containing 4C	BC089008	GenBank	Mus musculus family with sequence similarity 148, member C, mRNA (cDNA clone MGC:86088 IMAGE:30537363), complete cds.
17242629	Shc2	SHC (Src homology 2 domain containing) transforming protein 2	AK032878	GenBank	Mus musculus 12 days embryo male wolffian duct includes surrounding region cDNA, RIKEN full-length enriched library, clone:6720466E06 product:SCK (FRAGMENT) homolog [Rattus rattus], full insert sequence.
17242644	Odf3l2	outer dense fiber of sperm tails 3-like 2	BC147356	GenBank	Mus musculus outer dense fiber of sperm tails 3-like 2, mRNA (cDNA clone MGC:182511 IMAGE:9056405), complete cds.
17242653	Polrmt	polymerase (RNA) mitochondrial (DNA directed)	AK003792	GenBank	Mus musculus 18-day embryo whole body cDNA, RIKEN full-length enriched library, clone:1110018N15 product:similar to DNA-DIRECTED RNA POLYMERASE, MITOCHONDRIAL PRECURSOR (EC 2.7.7.6) (MTRPOL) [Homo sapiens], full insert sequence.
17242729	Med16	mediator complex subunit 16	AK042340	GenBank	Mus musculus 3 days neonate thymus cDNA, RIKEN full-length enriched library, clone:A630083L04 product:THYROID HORMONE RECEPTOR-ASSOCIATED PROTEIN COMPLEX COMPONENT TRAP95 homolog [Homo sapiens], full insert sequence.
17242760	Tmem259	transmembrane protein 259	BC056654	GenBank	Mus musculus open reading frame 61, mRNA (cDNA clone IMAGE:5069046), with apparent retained intron.
17242773	Polr2e	polymerase (RNA) II (DNA directed) polypeptide E	AK010567	GenBank	Mus musculus ES cells cDNA, RIKEN full-length enriched library, clone:2410021N14 product:polymerase (RNA) II (DNA directed) polypeptide E, full insert sequence.
17242839	Atp5d	ATP synthase, H+ transporting, mitochondrial F1 complex, delta subunit	AK002330	GenBank	Mus musculus adult male kidney cDNA, RIKEN full-length enriched library, clone:0610008F14 product:ATP SYNTHASE DELTA CHAIN, MITOCHONDRIAL PRECURSOR (EC 3.6.3.14) homolog [Rattus norvegicus], full insert sequence.
17242842	Gamt	guanidinoacetate methyltransferase	AK140688	GenBank	Mus musculus 10 days neonate cerebellum cDNA, RIKEN full-length enriched library, clone:B930090G20 product:guanidinoacetate methyltransferase, full insert sequence.
17242856	2310011J03Rik	RIKEN cDNA 2310011J03 gene	AK020401	GenBank	Mus musculus 12 days embryo embryonic body between diaphragm region and neck cDNA, RIKEN full-length enriched library, clone:9430003O04 product:RIKEN cDNA 2310011J03 gene, full insert sequence.
17242861	Pcsk4	proprotein convertase subtilisin/kexin type 4	BC052535	GenBank	Mus musculus proprotein convertase subtilisin/kexin type 4, mRNA (cDNA clone IMAGE:5256410), with apparent retained intron.
17242879	Adamtsl5	ADAMTS-like 5	BC058577	GenBank	Mus musculus ADAMTS-like 5, mRNA (cDNA clone IMAGE:6489870), with apparent retained intron.
17242902	Mex3d	mex3 homolog D (C. elegans)	AK149801	GenBank	Mus musculus bone marrow macrophage cDNA, RIKEN full-length enriched library, clone:G530019H08 product:ring finger (C3HC4 type) and KH domain containing 1, full insert sequence.
17242910	Mbd3	methyl-CpG binding domain protein 3	AF072248	GenBank	Mus musculus methyl-CpG binding domain-containing protein MBD3 (Mbd3) mRNA, complete cds.
17242924	Uqcr11	ubiquinol-cytochrome c reductase, complex III subunit XI	AK003033	GenBank	Mus musculus adult male brain cDNA, RIKEN full-length enriched library, clone:0710008D09 product:UBIQUINOL-CYTOCHROME C REDUCTASE COMPLEX 6.4 KDA PROTEIN (EC 1.10.2.2) (COMPLEX III SUBUNIT XI) homolog [Bos taurus], full insert sequence.
17242931	Tcf3	transcription factor 3	AK017617	GenBank	Mus musculus 8 days embryo whole body cDNA, RIKEN full-length enriched library, clone:5730435I22 product:transcription factor E2a, full insert sequence.
17242959	Atp8b3	ATPase, class I, type 8B, member 3	AY364445	GenBank	Mus musculus SAPLT mRNA, complete cds.
17242991	Rexo1	REX1, RNA exonuclease 1 homolog (S. cerevisiae)	AK006228	GenBank	Mus musculus adult male testis cDNA, RIKEN full-length enriched library, clone:1700021P10 product:similar to GOR [Pan], full insert sequence.
17243010	Klf16	Kruppel-like factor 16	AK044577	GenBank	Mus musculus adult retina cDNA, RIKEN full-length enriched library, clone:A930024I23 product:dopamine receptor regulating factor (Drrf) mRNA, full insert sequence.
17243014	Abhd17a	abhydrolase domain containing 17A	AK170785	GenBank	Mus musculus NOD-derived CD11c +ve dendritic cells cDNA, RIKEN full-length enriched library, clone:F630119L13 product:weakly similar to Cgi67 serine protease precursor [Mus musculus], full insert sequence.
17243022	Btbd2	BTB (POZ) domain containing 2	NM_145361	RefSeq	Mus musculus BTB (POZ) domain containing 2 (Btbd2), mRNA.
17243034	Mknk2	MAP kinase-interacting serine/threonine kinase 2	AK008277	GenBank	Mus musculus adult male small intestine cDNA, RIKEN full-length enriched library, clone:2010016G11 product:MAP kinase-interacting serine/threonine kinase 2, full insert sequence.
17243057	Ap3d1	adaptor-related protein complex 3, delta 1 subunit	AK141789	GenBank	Mus musculus 9 days embryo whole body cDNA, RIKEN full-length enriched library, clone:D030070I02 product:adaptor-related protein complex 3, delta subunit, full insert sequence.
17243093	Plekhj1	pleckstrin homology domain containing, family J member 1	AK020621	GenBank	Mus musculus adult male urinary bladder cDNA, RIKEN full-length enriched library, clone:9530063M10 product:guanine nucleotide releasing protein x, full insert sequence.
17243102	Jsrp1	junctional sarcoplasmic reticulum protein 1	NM_028001	RefSeq	Mus musculus junctional sarcoplasmic reticulum protein 1 (Jsrp1), mRNA.
17243113	Lingo3	leucine rich repeat and Ig domain containing 3	BC072620	GenBank	Mus musculus leucine rich repeat and Ig domain containing 3, mRNA (cDNA clone MGC:99885 IMAGE:6815693), complete cds.
17243122	Timm13	translocase of inner mitochondrial membrane 13	AK003054	GenBank	Mus musculus adult male brain cDNA, RIKEN full-length enriched library, clone:0710008O10 product:MITOCHONDRIAL IMPORT INNER MEMBRANE TRANSLOCASE SUBUNIT TIM13 A homolog [Mus musculus], full insert sequence.
17243128	Lmnb2	lamin B2	AK132671	GenBank	Mus musculus adult male testis cDNA, RIKEN full-length enriched library, clone:4921519G11 product:lamin B2, full insert sequence.
17243147	Gng7	guanine nucleotide binding protein (G protein), gamma 7	AK141541	GenBank	Mus musculus adult male hippocampus cDNA, RIKEN full-length enriched library, clone:C630015N05 product:guanine nucleotide binding protein (G protein), gamma 7 subunit, full insert sequence.
17243157	Diras1	DIRAS family, GTP-binding RAS-like 1	AK081336	GenBank	Mus musculus 16 days embryo head cDNA, RIKEN full-length enriched library, clone:C130007J02 product:BC41195_1 (RIG PROTEIN) (SMALL GTP-BINDING TUMOR SUPPRESSOR 1) homolog [Homo sapiens], full insert sequence.
17243162	Slc39a3	solute carrier family 39 (zinc transporter), member 3	BC085175	GenBank	Mus musculus cDNA clone IMAGE:30608361, containing frame-shift errors.
17243171	Sgta	small glutamine-rich tetratricopeptide repeat (TPR)-containing, alpha	AK039966	GenBank	Mus musculus 0 day neonate thymus cDNA, RIKEN full-length enriched library, clone:A430036K17 product:SMALL GLUTAMINE-RICH TETRATRICOPEPTIDE REPEAT-CONTAINING PROTEIN homolog [Rattus norvegicus], full insert sequence.
17243183	Creb3l3	cAMP responsive element binding protein 3-like 3	AK050186	GenBank	Mus musculus adult male liver tumor cDNA, RIKEN full-length enriched library, clone:C730025L08 product:similar to CREB/ATF FAMILY TRANSCRIPTION FACTOR [Homo sapiens], full insert sequence.
17243198	Pias4	protein inhibitor of activated STAT 4	AK131822	GenBank	Mus musculus 10 day old male pancreas cDNA, RIKEN full-length enriched library, clone:1810019C20 product:protein inhibitor of activated STAT PIASy, full insert sequence.
17243215	4930442H23Rik	RIKEN cDNA 4930442H23 gene	AK015362	GenBank	Mus musculus adult male testis cDNA, RIKEN full-length enriched library, clone:4930442H23 product:hypothetical protein, full insert sequence.
17243219	Nmrk2	nicotinamide riboside kinase 2	AK009352	GenBank	Mus musculus adult male tongue cDNA, RIKEN full-length enriched library, clone:2310015C21 product:weakly similar to MUSCLE BETA 1 INTERGRIN CYTOPLASMIC DOMAIN BINDING PROTEIN MIBP [Homo sapiens], full insert sequence.
17243247	Mrpl54	mitochondrial ribosomal protein L54	AK002348	GenBank	Mus musculus adult male kidney cDNA, RIKEN full-length enriched library, clone:0610008M19 product:mitochondrial ribosomal protein L54, full insert sequence.
17243252	Tjp3	tight junction protein 3	AK008855	GenBank	Mus musculus adult male stomach cDNA, RIKEN full-length enriched library, clone:2210408F05 product:tight junction protein 3, full insert sequence.
17243278	Gipc3	GIPC PDZ domain containing family, member 3	AB074494	GenBank	Mus musculus mRNA for PDZ-domain protein Gipc3, complete cds.
17243286	Hmg20b	high mobility group 20B	BC023436	GenBank	Mus musculus high mobility group 20 B, mRNA (cDNA clone IMAGE:5010910).
17243312	Fzr1	fizzy/cell division cycle 20 related 1 (Drosophila)	AK051993	GenBank	Mus musculus 12 days embryo eyeball cDNA, RIKEN full-length enriched library, clone:D230032K01 product:FIZZY-RELATED PROTEIN (FZR1 PROTEIN) homolog [Mus musculus], full insert sequence.
17243330	Nfic	nuclear factor I/C	AK087539	GenBank	Mus musculus 0 day neonate eyeball cDNA, RIKEN full-length enriched library, clone:E130315M24 product:NUCLEAR FACTOR 1 C-TYPE (NUCLEAR FACTOR 1/C) (NF1-C) (NFI-C) (NF-I/C) (CCAAT-BOX BINDING TRANSCRIPTION FACTOR) (CTF) (TGGCA-BINDING PROTEIN) homolog [Mus musculus], full insert sequence.
17243344	Celf5	CUGBP, Elav-like family member 5	AK029796	GenBank	Mus musculus adult male testis cDNA, RIKEN full-length enriched library, clone:4930565A21 product:similar to CUG-BP AND ETR-3 LIKE FACTOR 5 [Homo sapiens], full insert sequence.
17243361	Ncln	nicalin homolog (zebrafish)	AK019409	GenBank	Mus musculus 13 days embryo head cDNA, RIKEN full-length enriched library, clone:3100002P13 product:UNKNOWN (PROTEIN FOR MGC:16507) (PROTEIN FOR MGC:19841) homolog [Homo sapiens], full insert sequence.
17243379	S1pr4	sphingosine-1-phosphate receptor 4	AK075854	GenBank	Mus musculus adult male stomach cDNA, RIKEN full-length enriched library, clone:2210420B03 product:endothelial differentiation, G-protein-coupled receptor 6, full insert sequence.
17243382	Gna15	guanine nucleotide binding protein, alpha 15	AK010411	GenBank	Mus musculus ES cells cDNA, RIKEN full-length enriched library, clone:2410005D07 product:guanine nucleotide binding protein, alpha 15, full insert sequence.
17243392	Gna11	guanine nucleotide binding protein, alpha 11	AK139289	GenBank	Mus musculus 7 days neonate cerebellum cDNA, RIKEN full-length enriched library, clone:A730094K08 product:guanine nucleotide binding protein, alpha 11, full insert sequence.
17243406	Tle6	transducin-like enhancer of split 6, homolog of Drosophila E(spl)	AK007880	GenBank	Mus musculus 10 day old male pancreas cDNA, RIKEN full-length enriched library, clone:1810057E06 product:GROUCHO-RELATED PROTEIN homolog [Mus musculus], full insert sequence.
17243432	Sirt6	sirtuin 6 (silent mating type information regulation 2, homolog) 6 (S. cerevisiae)	AK013316	GenBank	Mus musculus 10, 11 days embryo whole body cDNA, RIKEN full-length enriched library, clone:2810449N18 product:similar to SIRTUIN (SILENT MATING TYPE INFORMATION REGULATION 2, S. CEREVISIAE, HOMOLOG) 6 [Homo sapiens], full insert sequence.
17243448	---	---	GENSCAN00000005049	ENSEMBL	cdna:genscan chromosome:GRCm38:10:81818473:81818940:-1 transcript_biotype:protein_coding
17243456	Rpl23a	ribosomal protein L23A	AK028387	GenBank	Mus musculus 18 days pregnant adult female placenta and extra embryonic tissue cDNA, RIKEN full-length enriched library, clone:3830431L22 product:60S ribosomal protein L23a homolog [Homo sapiens], full insert sequence.
17243458	Rpl23a	ribosomal protein L23A	AK028387	GenBank	Mus musculus 18 days pregnant adult female placenta and extra embryonic tissue cDNA, RIKEN full-length enriched library, clone:3830431L22 product:60S ribosomal protein L23a homolog [Homo sapiens], full insert sequence.
17243460	Zfp781	zinc finger protein 781	AK038134	GenBank	Mus musculus 16 days neonate thymus cDNA, RIKEN full-length enriched library, clone:A130081B01 product:weakly similar to DNA-BINDING PROTEIN (FRAGMENT) [Homo sapiens], full insert sequence.
17243465	---	---	GENSCAN00000005049	ENSEMBL	cdna:genscan chromosome:GRCm38:10:81818473:81818940:-1 transcript_biotype:protein_coding
17243469	Zfp938	zinc finger protein 938	AK045871	GenBank	Mus musculus adult male corpora quadrigemina cDNA, RIKEN full-length enriched library, clone:B230315N10 product:similar to MSZF33 (FRAGMENT) [Mus musculus], full insert sequence.
17243475	---	---	GENSCAN00000005093	ENSEMBL	cdna:genscan chromosome:GRCm38:10:82282534:82367883:-1 transcript_biotype:protein_coding
17243481	Gm1553	predicted gene 1553	AY702028	GenBank	Mus musculus lacrein (Lcrn) mRNA, complete cds.
17243486	1190007I07Rik	RIKEN cDNA 1190007I07 gene	NM_001135567	RefSeq	Mus musculus RIKEN cDNA 1190007I07 gene (1190007I07Rik), transcript variant 1, mRNA.
17243509	Nfyb	nuclear transcription factor-Y beta	AK010762	GenBank	Mus musculus ES cells cDNA, RIKEN full-length enriched library, clone:2410104J04 product:nuclear transcription factor-Y beta, full insert sequence.
17243544	Aldh1l2	aldehyde dehydrogenase 1 family, member L2	AK052361	GenBank	Mus musculus 13 days embryo heart cDNA, RIKEN full-length enriched library, clone:D330038I09 product:similar to 10-FORMYLTETRAHYDROFOLATE DEHYDROGENASE (EC 1.5.1.6) (10-FTHFDH) (FBP-CI) [Rattus norvegicus], full insert sequence.
17243576	Appl2	adaptor protein, phosphotyrosine interaction, PH domain and leucine zipper containing 2	AK154525	GenBank	Mus musculus NOD-derived CD11c +ve dendritic cells cDNA, RIKEN full-length enriched library, clone:F630043J12 product:Dip3 beta, full insert sequence.
17243617	Ckap4	cytoskeleton-associated protein 4	AK030708	GenBank	Mus musculus 6 days embryo whole body cDNA, RIKEN full-length enriched library, clone:5630400A09 product:similar to P63 PROTEIN [Homo sapiens], full insert sequence.
17243629	Gm6613	predicted gene 6613	XM_916964	RefSeq	PREDICTED: Mus musculus predicted gene 6613 (Gm6613), mRNA.
17243633	Fhl4	four and a half LIM domains 4	AK005848	GenBank	Mus musculus adult male testis cDNA, RIKEN full-length enriched library, clone:1700010N06 product:four and a half LIM domains 4, full insert sequence.
17243638	Mterfd3	MTERF domain containing 3	AK047778	GenBank	Mus musculus adult male corpus striatum cDNA, RIKEN full-length enriched library, clone:C030035F06 product:similar to TRANSCRIPTION TERMINATION FACTOR-LIKE PROTEIN [Homo sapiens], full insert sequence.
17243644	Cry1	cryptochrome 1 (photolyase-like)	AK133818	GenBank	Mus musculus 8 days embryo whole body cDNA, RIKEN full-length enriched library, clone:5730434M05 product:cryptochrome 1 (photolyase-like), full insert sequence.
17243659	Gm6713	predicted gene 6713	XM_891465	RefSeq	PREDICTED: Mus musculus predicted gene 6713 (Gm6713), mRNA.
17243661	Prdm4	PR domain containing 4	AK013393	GenBank	Mus musculus 10, 11 days embryo whole body cDNA, RIKEN full-length enriched library, clone:2810470D21 product:weakly similar to MSZF39 (FRAGMENT) [Mus musculus], full insert sequence.
17243678	D10Wsu52e	DNA segment, Chr 10, Wayne State University 52, expressed	AK145891	GenBank	Mus musculus 14 days embryo liver cDNA, RIKEN full-length enriched library, clone:I530012C11 product:HSPC117 homolog [Homo sapiens], full insert sequence.
17243693	Bpifc	BPI fold containing family C	AK028764	GenBank	Mus musculus 10 days neonate skin cDNA, RIKEN full-length enriched library, clone:4732454E24 product:bactericidal/permeability-increasing protein-like 2, full insert sequence.
17243717	Syn3	synapsin III	AK043854	GenBank	Mus musculus 10 days neonate cortex cDNA, RIKEN full-length enriched library, clone:A830041I09 product:synapsin 3, full insert sequence.
17243736	Gm6729	predicted gene 6729	XM_913098	RefSeq	PREDICTED: Mus musculus predicted gene 6729 (Gm6729), mRNA.
17243738	Hsp90b1	heat shock protein 90, beta (Grp94), member 1	AK005469	GenBank	Mus musculus adult female placenta cDNA, RIKEN full-length enriched library, clone:1600015N13 product:tumor rejection antigen gp96, full insert sequence.
17243761	---	---	GENSCAN00000032070	ENSEMBL	cdna:genscan chromosome:GRCm38:10:86731987:86732388:-1 transcript_biotype:protein_coding
17243763	Stab2	stabilin 2	AK034522	GenBank	Mus musculus adult male diencephalon cDNA, RIKEN full-length enriched library, clone:9330210I23 product:similar to CD44-LIKE PRECURSOR FELL [Homo sapiens], full insert sequence.
17243839	Ascl1	achaete-scute complex homolog 1 (Drosophila)	AK141866	GenBank	Mus musculus 12 days embryo spinal ganglion cDNA, RIKEN full-length enriched library, clone:D130038A21 product:achaete-scute complex homolog-like 1 (Drosophila), full insert sequence.
17243850	Parpbp	PARP1 binding protein	AK030970	GenBank	Mus musculus adult male thymus cDNA, RIKEN full-length enriched library, clone:5830472I03 product:ANTISENSE RNA OVERLAPPING MCH PROTEIN [Rattus norvegicus], full insert sequence.
17243868	Dram1	DNA-damage regulated autophagy modulator 1	BC021433	GenBank	Mus musculus RIKEN cDNA 1200002N14 gene, mRNA (cDNA clone MGC:29208 IMAGE:5030012), complete cds.
17243910	Mybpc1	myosin binding protein C, slow-type	AK078761	GenBank	Mus musculus 15 days embryo male testis cDNA, RIKEN full-length enriched library, clone:8030451F13 product:hypothetical Immunoglobulin and major histocompatibility complex domain containing protein, full insert sequence.
17243955	Gm4925	predicted gene 4925	NM_001037166	RefSeq	Mus musculus predicted gene 4925 (Gm4925), mRNA.
17243957	Utp20	UTP20, small subunit (SSU) processome component, homolog (yeast)	AK014430	GenBank	Mus musculus 18 days pregnant adult female placenta and extra embryonic tissue cDNA, RIKEN full-length enriched library, clone:3830408P06 product:DRIM PROTEIN homolog [Homo sapiens], full insert sequence.
17244022	Ano4	anoctamin 4	AK039728	GenBank	Mus musculus adult male spinal cord cDNA, RIKEN full-length enriched library, clone:A330096O15 product:hypothetical protein, full insert sequence.
17244054	---	---	GENSCAN00000017402	ENSEMBL	cdna:genscan chromosome:GRCm38:10:89276852:89344744:-1 transcript_biotype:protein_coding
17244085	Slc17a8	solute carrier family 17 (sodium-dependent inorganic phosphate cotransporter), member 8	AK082743	GenBank	Mus musculus 0 day neonate cerebellum cDNA, RIKEN full-length enriched library, clone:C230099M23 product:similar to VESICULAR GLUTAMATE TRANSPORTER 2 [Mus musculus], full insert sequence.
17244126	Actr6	ARP6 actin-related protein 6	BC062137	GenBank	Mus musculus ARP6 actin-related protein 6 homolog (yeast), mRNA (cDNA clone MGC:69978 IMAGE:6509757), complete cds.
17244191	Tmpo	thymopoietin	AK011988	GenBank	Mus musculus 10 days embryo whole body cDNA, RIKEN full-length enriched library, clone:2610305J08 product:thymopoietin, full insert sequence.
17244244	Nedd1	neural precursor cell expressed, developmentally down-regulated gene 1	AK010591	GenBank	Mus musculus ES cells cDNA, RIKEN full-length enriched library, clone:2410026A21 product:neural precursor cell expressed, developmentally down-regulated gene 1, full insert sequence.
17244341	Elk3	ELK3, member of ETS oncogene family	AK052546	GenBank	Mus musculus 13 days embryo lung cDNA, RIKEN full-length enriched library, clone:D430049E23 product:ETS-DOMAIN PROTEIN ELK-3 (ETS-RELATED PROTEIN NET) (ETS-RELATED PROTEIN ERP), full insert sequence.
17244350	Amdhd1	amidohydrolase domain containing 1	AK005066	GenBank	Mus musculus adult male liver cDNA, RIKEN full-length enriched library, clone:1300019J08 product:CDNA FLJ30055 FIS, CLONE ADRGL1000165, WEAKLY SIMILAR TO IMIDAZOLONEPROPIONASE (EC 3.5.2.7) homolog [Homo sapiens], full insert sequence.
17244362	Snrpf	small nuclear ribonucleoprotein polypeptide F	AK008240	GenBank	Mus musculus adult male small intestine cDNA, RIKEN full-length enriched library, clone:2010013O18 product:SMALL NUCLEAR RIBONUCLEOPROTEIN F (SNRNP-F) (SM PROTEIN F) (SM-F) (SMF) homolog [Homo sapiens], full insert sequence.
17244439	Plxnc1	plexin C1	AK011113	GenBank	Mus musculus 13 days embryo liver cDNA, RIKEN full-length enriched library, clone:2510048K12 product:plexin C1, full insert sequence.
17244476	Cradd	CASP2 and RIPK1 domain containing adaptor with death domain	AK052304	GenBank	Mus musculus 13 days embryo heart cDNA, RIKEN full-length enriched library, clone:D330023M19 product:CASP2 and RIPK1 domain containing adaptor with death domain, full insert sequence.
17244514	Nudt4	nudix (nucleoside diphosphate linked moiety X)-type motif 4	AK017075	GenBank	Mus musculus adult male testis cDNA, RIKEN full-length enriched library, clone:4933436C10 product:DIPHOSPHOINOSITOL POLYPHOSPHATE PHOSPHOHYDOLASE TYPE II homolog [Rattus norvegicus], full insert sequence.
17244524	---	---	GENSCAN00000031194	ENSEMBL	cdna:genscan chromosome:GRCm38:10:95672991:95673356:-1 transcript_biotype:protein_coding
17244551	Phxr2	per-hexamer repeat gene 2	BC119390	GenBank	Mus musculus per-hexamer repeat gene 2, mRNA (cDNA clone MGC:155706 IMAGE:8734139), complete cds.
17244563	Csl	citrate synthase like	AK005713	GenBank	Mus musculus adult male testis cDNA, RIKEN full-length enriched library, clone:1700007H16 product:1700007H16Rik protein (EC 4.1.3.7) (Citrate synthase), full insert sequence.
17244567	Gm4305	predicted gene 4305	NM_001166639	RefSeq	Mus musculus predicted gene 4305 (Gm4305), mRNA.
17244570	---	---	GENSCAN00000022277	ENSEMBL	cdna:genscan chromosome:GRCm38:10:100396287:100397063:-1 transcript_biotype:protein_coding
17244572	Tmtc3	transmembrane and tetratricopeptide repeat containing 3	AK044857	GenBank	Mus musculus 9.5 days embryo parthenogenote cDNA, RIKEN full-length enriched library, clone:B130008E12 product:weakly similar to LD47309P [Drosophila melanogaster], full insert sequence.
17244601	Nts	neurotensin	AK017202	GenBank	Mus musculus 11 days pregnant adult female ovary and uterus cDNA, RIKEN full-length enriched library, clone:5033428E16 product:NEUROTENSIN/NEUROMEDIN N PRECURSOR, full insert sequence.
17244623	Lrriq1	leucine-rich repeats and IQ motif containing 1	AK015687	GenBank	Mus musculus adult male testis cDNA, RIKEN full-length enriched library, clone:4930503E15 product:weakly similar to CDNA FLJ12303 FIS, CLONE MAMMA1001868, WEAKLY SIMILAR TO TRICHOHYALIN (FRAGMENT) [Homo sapiens], full insert sequence.
17244695	---	---	GENSCAN00000004913	ENSEMBL	cdna:genscan chromosome:GRCm38:10:105926976:105970372:-1 transcript_biotype:protein_coding
17244699	---	---	GENSCAN00000004893	ENSEMBL	cdna:genscan chromosome:GRCm38:10:106192378:106192770:-1 transcript_biotype:protein_coding
17244705	Acss3	acyl-CoA synthetase short-chain family member 3	AK033376	GenBank	Mus musculus 16 days embryo lung cDNA, RIKEN full-length enriched library, clone:8430416H19 product:weakly similar to ACETYL-COA SYNTHETASE [Rhizobium loti], full insert sequence.
17244726	Myf5	myogenic factor 5	AK044894	GenBank	Mus musculus 9.5 days embryo parthenogenote cDNA, RIKEN full-length enriched library, clone:B130010J22 product:myogenic factor 5, full insert sequence.
17244732	Myf6	myogenic factor 6	AK029370	GenBank	Mus musculus 0 day neonate head cDNA, RIKEN full-length enriched library, clone:4833406K08 product:myogenic factor 6, full insert sequence.
17244737	Ptprq	protein tyrosine phosphatase, receptor type, Q	AK041657	GenBank	Mus musculus 3 days neonate thymus cDNA, RIKEN full-length enriched library, clone:A630028F16 product:hypothetical Fibronectin type III domain/Fibronectin type III repeat containing protein, full insert sequence.
17244785	Otogl	otogelin-like	GU140005	GenBank	Mus musculus strain C57BL/6 otogelin-like protein mRNA, complete cds.
17244858	Gm5136	predicted gene 5136	AK134982	GenBank	Mus musculus adult male olfactory brain cDNA, RIKEN full-length enriched library, clone:6430536H22 product:Putative C6.1A-like protease homolog [Mus musculus], full insert sequence.
17244864	Nav3	neuron navigator 3	AK122404	GenBank	Mus musculus mRNA for mKIAA0938 protein.
17244913	Zdhhc17	zinc finger, DHHC domain containing 17	AK038670	GenBank	Mus musculus adult male hypothalamus cDNA, RIKEN full-length enriched library, clone:A230053P19 product:HUNTINGTIN INTERACTING PROTEIN HYPH (FRAGMENT) homolog [Homo sapiens], full insert sequence.
17244949	Glipr1	GLI pathogenesis-related 1 (glioma)	AK010768	GenBank	Mus musculus ES cells cDNA, RIKEN full-length enriched library, clone:2410114O14 product:weakly similar to glioma pathogenesis-related protein [Homo sapiens], full insert sequence.
17244961	Glipr1l3	GLI pathogenesis-related 1 like 3	XM_001480631	RefSeq	PREDICTED: Mus musculus GLI pathogenesis-related 1 like 3 (Glipr1l3), mRNA.
17244973	Trhde	TRH-degrading enzyme	AK029833	GenBank	Mus musculus adult male testis cDNA, RIKEN full-length enriched library, clone:4931407H16 product:similar to THYROTROPIN-RELEASING HORMONE DEGRADING ECTOENZYME (EC 3.4.19.6) (TRH- DEGRADING ECTOENZYME) (TRH-DE) (TRH-SPECIFIC AMINOPEPTIDASE) (THYROLIBERINASE) (PYROGLUTAMYL-PEPTIDASE II) (PAP-II) [Rattus norvegicus], full insert sequence.
17244997	Tph2	tryptophan hydroxylase 2	AY090565	GenBank	Mus musculus neuronal tryptophan hydroxylase (Ntph) mRNA, complete cds.
17245034	Rab21	RAB21, member RAS oncogene family	AK035980	GenBank	Mus musculus 16 days neonate cerebellum cDNA, RIKEN full-length enriched library, clone:9630024B22 product:similar to RAS-RELATED PROTEIN RAB-21 [Canis familiaris], full insert sequence.
17245044	Tmem19	transmembrane protein 19	AK018383	GenBank	Mus musculus 16 days embryo lung cDNA, RIKEN full-length enriched library, clone:8430405J03 product:OVARC1000959 PROTEIN homolog [Homo sapiens], full insert sequence.
17245059	Lgr5	leucine rich repeat containing G protein coupled receptor 5	AK047873	GenBank	Mus musculus 16 days embryo head cDNA, RIKEN full-length enriched library, clone:C130018C02 product:G protein-coupled receptor 49, full insert sequence.
17245081	4933416C03Rik	RIKEN cDNA 4933416C03 gene	NM_001161855	RefSeq	Mus musculus RIKEN cDNA 4933416C03 gene (4933416C03Rik), mRNA.
17245124	Myrfl	myelin regulatory factor-like	AK144383	GenBank	Mus musculus adult male intestinal mucosa cDNA, RIKEN full-length enriched library, clone:G630048M14 product:similar to Best's macular dystrophy related protein (Fragment) [Homo sapiens], full insert sequence.
17245152	Rab3ip	RAB3A interacting protein	AK045783	GenBank	Mus musculus adult male corpora quadrigemina cDNA, RIKEN full-length enriched library, clone:B230311A06 product:gene trap PAT 12, full insert sequence.
17245169	---	---	GENSCAN00000018111	ENSEMBL	cdna:genscan chromosome:GRCm38:10:116918678:116973124:-1 transcript_biotype:protein_coding
17245171	Cct2	chaperonin containing Tcp1, subunit 2 (beta)	AK012295	GenBank	Mus musculus 11 days embryo whole body cDNA, RIKEN full-length enriched library, clone:2700027I18 product:chaperonin subunit 2 (beta), full insert sequence.
17245188	Frs2	fibroblast growth factor receptor substrate 2	AK028813	GenBank	Mus musculus 10 days neonate skin cDNA, RIKEN full-length enriched library, clone:4732458E18 product:fibroblast growth factor receptor substrate 2, full insert sequence.
17245202	Yeats4	YEATS domain containing 4	AK002839	GenBank	Mus musculus adult male kidney cDNA, RIKEN full-length enriched library, clone:0610039H24 product:glioma-amplified sequence-41, full insert sequence.
17245214	9530003J23Rik	RIKEN cDNA 9530003J23 gene	AK020538	GenBank	Mus musculus adult male urinary bladder cDNA, RIKEN full-length enriched library, clone:9530003J23 product:weakly similar to LYSOZYME C, TYPE M PRECURSOR (EC 3.2.1.17) (1,4-BETA-N-ACETYLMURAMIDASE C) [Mus musculus], full insert sequence.
17245223	Lyz2	lysozyme 2	AK150998	GenBank	Mus musculus bone marrow macrophage cDNA, RIKEN full-length enriched library, clone:I830019L19 product:lysozyme, full insert sequence.
17245231	Lyz1	lysozyme 1	BC061129	GenBank	Mus musculus lysozyme 1, mRNA (cDNA clone MGC:74258 IMAGE:30296274), complete cds.
17245237	Cpsf6	cleavage and polyadenylation specific factor 6	AK046856	GenBank	Mus musculus 10 days neonate medulla oblongata cDNA, RIKEN full-length enriched library, clone:B830031K20 product:HPBRII-4 MRNA homolog [Homo sapiens], full insert sequence.
17245248	Mdm2	transformed mouse 3T3 cell double minute 2	AK004719	GenBank	Mus musculus adult male lung cDNA, RIKEN full-length enriched library, clone:1200011P22 product:transformed mouse 3T3 cell double minute 2, full insert sequence.
17245264	Slc35e3	solute carrier family 35, member E3	AK145213	GenBank	Mus musculus mammary gland RCB-0527 Jyg-MC(B) cDNA, RIKEN full-length enriched library, clone:G930020M24 product:solute carrier family 35, member E3, full insert sequence.
17245272	Nup107	nucleoporin 107	AK043454	GenBank	Mus musculus 7 days neonate cerebellum cDNA, RIKEN full-length enriched library, clone:A730096N15 product:weakly similar to NUCLEAR PORE COMPLEX PROTEIN NUP107 (NUCLEOPORIN NUP107) (107 KDA NUCLEOPORIN) (P105) [Rattus norvegicus], full insert sequence.
17245320	Cdc5l	cell division cycle 5-like (S. pombe)	AK146892	GenBank	Mus musculus 16 days embryo heart cDNA, RIKEN full-length enriched library, clone:I920070H23 product:cell division cycle 5-like (S. pombe), full insert sequence.
17245334	Dyrk2	dual-specificity tyrosine-(Y)-phosphorylation regulated kinase 2	AK149371	GenBank	Mus musculus adult male liver tumor cDNA, RIKEN full-length enriched library, clone:C730001P21 product:Dual-specificity tyrosine-phosphorylation regulated kinase 2 (EC 2.7.1.-) homolog [Homo sapiens], full insert sequence.
17245342	Cand1	cullin associated and neddylation disassociated 1	AK009683	GenBank	Mus musculus adult male tongue cDNA, RIKEN full-length enriched library, clone:2310038O07 product:TBP-interacting protein, full insert sequence.
17245383	Helb	helicase (DNA) B	BC038261	GenBank	Mus musculus helicase (DNA) B, mRNA (cDNA clone IMAGE:4953158), with apparent retained intron.
17245399	Irak3	interleukin-1 receptor-associated kinase 3	AK014783	GenBank	Mus musculus 0 day neonate head cDNA, RIKEN full-length enriched library, clone:4833428C18 product:similar to interleukin-1 receptor-associated kinase 1, full insert sequence.
17245422	Hmga2	high mobility group AT-hook 2	AK028346	GenBank	Mus musculus 12 days embryo embryonic body below diaphragm region cDNA, RIKEN full-length enriched library, clone:3732424D23 product:high mobility group AT-hook 2, full insert sequence.
17245448	Lemd3	LEM domain containing 3	BC082610	GenBank	Mus musculus LEM domain containing 3, mRNA (cDNA clone IMAGE:30685367), containing frame-shift errors.
17245466	Tbc1d30	TBC1 domain family, member 30	BC138285	GenBank	Mus musculus TBC1 domain family, member 30, mRNA (cDNA clone MGC:169909 IMAGE:8861304), complete cds.
17245481	Rassf3	Ras association (RalGDS/AF-6) domain family member 3	AK155495	GenBank	Mus musculus NOD-derived CD11c +ve dendritic cells cDNA, RIKEN full-length enriched library, clone:F630307B18 product:Ras association (RalGDS/AF-6) domain family 3, full insert sequence.
17245488	Tbk1	TANK-binding kinase 1	AK004269	GenBank	Mus musculus 18-day embryo whole body cDNA, RIKEN full-length enriched library, clone:1110055O20 product:TANK-binding kinase 1, full insert sequence.
17245511	Xpot	exportin, tRNA (nuclear export receptor for tRNAs)	AK014235	GenBank	Mus musculus 13 days embryo head cDNA, RIKEN full-length enriched library, clone:3110065H13 product:exportin, tRNA (nuclear export receptor for tRNAs), full insert sequence.
17245539	Srgap1	SLIT-ROBO Rho GTPase activating protein 1	AK016279	GenBank	Mus musculus adult male testis cDNA, RIKEN full-length enriched library, clone:4930572H05 product:rho GTPase activating protein 13, full insert sequence.
17245570	Tmem5	transmembrane protein 5	AK043098	GenBank	Mus musculus 7 days neonate cerebellum cDNA, RIKEN full-length enriched library, clone:A730055O16 product:similar to TYPE II MEMBRANE PROTEIN (SIMILAR TO TRANSMEMBRANE PROTEIN 5) [Homo sapiens], full insert sequence.
17245587	Mon2	MON2 homolog (yeast)	AK011826	GenBank	Mus musculus 10 days embryo whole body cDNA, RIKEN full-length enriched library, clone:2610108C01 product:weakly similar to GH13975P [Drosophila melanogaster], full insert sequence.
17245624	Usp15	ubiquitin specific peptidase 15	AK014891	GenBank	Mus musculus adult male testis cDNA, RIKEN full-length enriched library, clone:4921514G19 product:DEUBIQUITINATING ENZYME UBP109 homolog [Rattus norvegicus], full insert sequence.
17245648	Slc16a7	solute carrier family 16 (monocarboxylic acid transporters), member 7	AK076612	GenBank	Mus musculus adult male testis cDNA, RIKEN full-length enriched library, clone:4921534N07 product:solute carrier family 16 (monocarboxylic acid transporters), member 7, full insert sequence.
17245665	Xrcc6bp1	XRCC6 binding protein 1	AK004405	GenBank	Mus musculus 18-day embryo whole body cDNA, RIKEN full-length enriched library, clone:1110068E08 product:similar to Ku70-binding protein (Fragment) [Homo sapiens], full insert sequence.
17245675	Tsfm	Ts translation elongation factor, mitochondrial	AK009898	GenBank	Mus musculus adult male tongue cDNA, RIKEN full-length enriched library, clone:2310050B20 product:ELONGATION FACTOR TS (EF-TS) homolog [Rattus rattus], full insert sequence.
17245686	LOC100504608	protein FAM119B-like	NM_001205036	RefSeq	Mus musculus protein FAM119B-like (LOC100504608), mRNA.
17245692	March9	membrane-associated ring finger (C3HC4) 9	AK158026	GenBank	Mus musculus adult inner ear cDNA, RIKEN full-length enriched library, clone:F930017K03 product:LOC92979 protein (Fragment) homolog [Homo sapiens], full insert sequence.
17245700	Tspan31	tetraspanin 31	AK012457	GenBank	Mus musculus 11 days embryo whole body cDNA, RIKEN full-length enriched library, clone:2700059G11 product:SARCOMA AMPLIFIED SEQUENCE homolog [Homo sapiens], full insert sequence.
17245709	Os9	amplified in osteosarcoma	AK028047	GenBank	Mus musculus adult male liver cDNA, RIKEN full-length enriched library, clone:1300007E20 product:similar to PROTEIN OS-9 PRECURSOR [Homo sapiens], full insert sequence.
17245729	Slc26a10	solute carrier family 26, member 10	BC089587	GenBank	Mus musculus solute carrier family 26, member 10, mRNA (cDNA clone MGC:107595 IMAGE:6757541), complete cds.
17245751	Arhgef25	Rho guanine nucleotide exchange factor (GEF) 25	BC041113	GenBank	Mus musculus DNA segment, Chr 10, ERATO Doi 610, expressed, mRNA (cDNA clone IMAGE:4187277), with apparent retained intron.
17245772	Dtx3	deltex 3 homolog (Drosophila)	AK148444	GenBank	Mus musculus B16 F10Y cells cDNA, RIKEN full-length enriched library, clone:G370150I16 product:deltex 3 homolog (Drosophila), full insert sequence.
17245785	Pip4k2c	phosphatidylinositol-5-phosphate 4-kinase, type II, gamma	AK140079	GenBank	Mus musculus adult male corpora quadrigemina cDNA, RIKEN full-length enriched library, clone:B230207G20 product:phosphatidylinositol-4-phosphate 5-kinase, type II, gamma, full insert sequence.
17245798	Kif5a	kinesin family member 5A	AK140769	GenBank	Mus musculus 16 days embryo head cDNA, RIKEN full-length enriched library, clone:C130012K23 product:kinesin family member 5A, full insert sequence.
17245850	Mars	methionine-tRNA synthetase	AK189447	GenBank	Mus musculus cDNA, clone:Y0G0149D09, strand:plus, reference:ENSEMBL:Mouse-Transcript-ENST:ENSMUST00000037290, based on BLAT search.
17245874	Gli1	GLI-Kruppel family member GLI1	AK157048	GenBank	Mus musculus activated spleen cDNA, RIKEN full-length enriched library, clone:F830115E19 product:GLI-Kruppel family member GLI, full insert sequence.
17245890	Inhbe	inhibin beta E	BC010404	GenBank	Mus musculus inhibin beta E, mRNA (cDNA clone MGC:13912 IMAGE:4160980), complete cds.
17245895	Inhbc	inhibin beta-C	AK131946	GenBank	Mus musculus ES cells cDNA, RIKEN full-length enriched library, clone:2410026G06 product:inhibin beta-C, full insert sequence.
17245902	Shmt2	serine hydroxymethyltransferase 2 (mitochondrial)	AK012355	GenBank	Mus musculus 11 days embryo whole body cDNA, RIKEN full-length enriched library, clone:2700043D08 product:SERINE HYDROXYMETHYLTRANSFERASE (EC 2.1.2.1) (SERINE METHYLASE) (GLYCINE HYDROXYMETHYLTRANSFERASE) (SHMT) homolog [Mus musculus], full insert sequence.
17245917	Nxph4	neurexophilin 4	AK004130	GenBank	Mus musculus 18-day embryo whole body cDNA, RIKEN full-length enriched library, clone:1110036M10 product:neurexophilin 4, full insert sequence.
17245923	Lrp1	low density lipoprotein receptor-related protein 1	AK078273	GenBank	Mus musculus adult male olfactory brain cDNA, RIKEN full-length enriched library, clone:6430558M03 product:low density lipoprotein receptor-related protein 1, full insert sequence.
17246019	Nab2	Ngfi-A binding protein 2	AK034709	GenBank	Mus musculus 12 days embryo embryonic body between diaphragm region and neck cDNA, RIKEN full-length enriched library, clone:9430027D14 product:Ngfi-A binding protein 2, full insert sequence.
17246038	Gpr182	G protein-coupled receptor 182	AK031480	GenBank	Mus musculus 13 days embryo male testis cDNA, RIKEN full-length enriched library, clone:6030438M05 product:ADRENOMEDULLIN RECEPTOR, full insert sequence.
17246043	Rdh7	retinol dehydrogenase 7	AF056194	GenBank	Mus musculus short-chain dehydrogenase CRAD2 mRNA, complete cds.
17246057	Hsd17b6	hydroxysteroid (17-beta) dehydrogenase 6	AK008212	GenBank	Mus musculus adult male small intestine cDNA, RIKEN full-length enriched library, clone:2010012N05 product:hydroxysteroid 17-beta dehydrogenase 9, full insert sequence.
17246065	Ptges3	prostaglandin E synthase 3 (cytosolic)	AK077538	GenBank	Mus musculus 8 days embryo whole body cDNA, RIKEN full-length enriched library, clone:5730442A20 product:telomerase binding protein, p23, full insert sequence.
17246067	Rbms2	RNA binding motif, single stranded interacting protein 2	AK054482	GenBank	Mus musculus 2 days pregnant adult female ovary cDNA, RIKEN full-length enriched library, clone:E330030P16 product:RNA binding motif, single stranded interacting protein 2, full insert sequence.
17246084	Spryd4	SPRY domain containing 4	AK082745	GenBank	Mus musculus ES cells cDNA, RIKEN full-length enriched library, clone:C330001E04 product:RIKEN cDNA 4633402N23 gene, full insert sequence.
17246091	Il23a	interleukin 23, alpha subunit p19	AK043894	GenBank	Mus musculus 10 days neonate cortex cDNA, RIKEN full-length enriched library, clone:A830047G15 product:interleukin 23, alpha subunit p19, full insert sequence.
17246100	Coq10a	coenzyme Q10 homolog A (yeast)	NM_001081040	RefSeq	Mus musculus coenzyme Q10 homolog A (yeast) (Coq10a), nuclear gene encoding mitochondrial protein, mRNA.
17246113	Slc39a5	solute carrier family 39 (metal ion transporter), member 5	AK008448	GenBank	Mus musculus adult male small intestine cDNA, RIKEN full-length enriched library, clone:2010205A06 product:RIKEN cDNA 2010205A06 gene, full insert sequence.
17246146	Myl6	myosin, light polypeptide 6, alkali, smooth muscle and non-muscle	AK159044	GenBank	Mus musculus visual cortex cDNA, RIKEN full-length enriched library, clone:K530042N05 product:myosin, light polypeptide 6, alkali, smooth muscle and non-muscle, full insert sequence.
17246154	Myl6b	myosin, light polypeptide 6B	BC037527	GenBank	Mus musculus myosin, light polypeptide 6B, mRNA (cDNA clone MGC:41229 IMAGE:3468485), complete cds.
17246163	Esyt1	extended synaptotagmin-like protein 1	AK008224	GenBank	Mus musculus adult male small intestine cDNA, RIKEN full-length enriched library, clone:2010013D10 product:membrane bound C2 domain containing protein, full insert sequence.
17246198	Zc3h10	zinc finger CCCH type containing 10	BC022677	GenBank	Mus musculus zinc finger CCCH type containing 10, mRNA (cDNA clone MGC:31371 IMAGE:4239511), complete cds.
17246209	Rpl41	ribosomal protein L41	NM_018860	RefSeq	Mus musculus ribosomal protein L41 (Rpl41), mRNA.
17246213	Pa2g4	proliferation-associated 2G4	BC086788	GenBank	Mus musculus proliferation-associated 2G4, mRNA (cDNA clone IMAGE:6830816), with apparent retained intron.
17246231	Erbb3	v-erb-b2 erythroblastic leukemia viral oncogene homolog 3 (avian)	AY686636	GenBank	Mus musculus glial growth factor receptor (Erbb3) mRNA, complete cds.
17246262	Rps26	ribosomal protein S26	NM_013765	RefSeq	Mus musculus ribosomal protein S26 (Rps26), mRNA.
17246268	Ikzf4	IKAROS family zinc finger 4	AK041640	GenBank	Mus musculus 3 days neonate thymus cDNA, RIKEN full-length enriched library, clone:A630026H08 product:Zinc finger protein, full insert sequence.
17246284	Suox	sulfite oxidase	AK149422	GenBank	Mus musculus adult male liver tumor cDNA, RIKEN full-length enriched library, clone:C730007N17 product:sulfite oxidase, full insert sequence.
17246290	Rab5b	RAB5B, member RAS oncogene family	AK081251	GenBank	Mus musculus adult male corpus striatum cDNA, RIKEN full-length enriched library, clone:C030027M18 product:RAB5B, member RAS oncogene family, full insert sequence.
17246345	Ormdl2	ORM1-like 2 (S. cerevisiae)	BC002146	GenBank	Mus musculus ORM1-like 2 (S. cerevisiae), mRNA (cDNA clone MGC:7263 IMAGE:3484833), complete cds.
17246358	Rdh5	retinol dehydrogenase 5	AK033063	GenBank	Mus musculus adult male eyeball cDNA, RIKEN full-length enriched library, clone:7530429G17 product:retinol dehydrogenase type 5, full insert sequence.
17246381	Mettl7b	methyltransferase like 7B	BC024898	GenBank	Mus musculus methyltransferase like 7B, mRNA (cDNA clone MGC:25885 IMAGE:4215792), complete cds.
17246386	Olfr764	olfactory receptor 764	XM_887185	RefSeq	PREDICTED: Mus musculus olfactory receptor 764 (Olfr764), mRNA.
17246388	Olfr765	olfactory receptor 765	NM_001085477	RefSeq	Mus musculus olfactory receptor 765 (Olfr765), mRNA.
17246390	Olfr766	olfactory receptor 766	XM_621234	RefSeq	PREDICTED: Mus musculus olfactory receptor 766 (Olfr766), mRNA.
17246392	Olfr767	olfactory receptor 767	BC137767	GenBank	Mus musculus olfactory receptor 767, mRNA (cDNA clone MGC:169391 IMAGE:8860786), complete cds.
17246396	Olfr768	olfactory receptor 768	NM_146864	RefSeq	Mus musculus olfactory receptor 768 (Olfr768), mRNA.
17246398	Olfr769	olfactory receptor 769	NM_146267	RefSeq	Mus musculus olfactory receptor 769 (Olfr769), mRNA.
17246402	Olfr770	olfactory receptor 770	NM_146863	RefSeq	Mus musculus olfactory receptor 770 (Olfr770), mRNA.
17246404	Olfr771	olfactory receptor 771	NM_146547	RefSeq	Mus musculus olfactory receptor 771 (Olfr771), mRNA.
17246408	Olfr772	olfactory receptor 772	BC139111	GenBank	Mus musculus olfactory receptor 772, mRNA (cDNA clone MGC:170738 IMAGE:8862133), complete cds.
17246412	Olfr773	olfactory receptor 773	NM_207008	RefSeq	Mus musculus olfactory receptor 773 (Olfr773), mRNA.
17246416	Olfr777	olfactory receptor 777	BC104276	GenBank	Mus musculus olfactory receptor 777, mRNA (cDNA clone MGC:129186 IMAGE:40041253), complete cds.
17246418	Olfr796	olfactory receptor 796	NM_146931	RefSeq	Mus musculus olfactory receptor 796 (Olfr796), mRNA.
17246420	Olfr798	olfactory receptor 798	NM_146556	RefSeq	Mus musculus olfactory receptor 798 (Olfr798), mRNA.
17246422	Olfr801	olfactory receptor 801	NM_146285	RefSeq	Mus musculus olfactory receptor 801 (Olfr801), mRNA.
17246424	Olfr802	olfactory receptor 802	NM_146932	RefSeq	Mus musculus olfactory receptor 802 (Olfr802), mRNA.
17246426	Olfr803	olfactory receptor 803	NM_146554	RefSeq	Mus musculus olfactory receptor 803 (Olfr803), mRNA.
17246428	Olfr805	olfactory receptor 805	NM_146555	RefSeq	Mus musculus olfactory receptor 805 (Olfr805), mRNA.
17246430	Olfr806	olfactory receptor 806	NM_146553	RefSeq	Mus musculus olfactory receptor 806 (Olfr806), mRNA.
17246432	Olfr807	olfactory receptor 807	BC138074	GenBank	Mus musculus olfactory receptor 807, mRNA (cDNA clone MGC:169698 IMAGE:8861093), complete cds.
17246435	Olfr810	olfactory receptor 810	BC120749	GenBank	Mus musculus olfactory receptor 810, mRNA (cDNA clone MGC:155986 IMAGE:40129672), complete cds.
17246438	Olfr811	olfactory receptor 811	NM_146552	RefSeq	Mus musculus olfactory receptor 811 (Olfr811), mRNA.
17246440	Olfr812	olfactory receptor 812	NM_146795	RefSeq	Mus musculus olfactory receptor 812 (Olfr812), mRNA.
17246443	Olfr814	olfactory receptor 814	NM_207159	RefSeq	Mus musculus olfactory receptor 814 (Olfr814), mRNA.
17246445	Olfr815	olfactory receptor 815	NM_146670	RefSeq	Mus musculus olfactory receptor 815 (Olfr815), mRNA.
17246447	Olfr816	olfactory receptor 816	NM_146672	RefSeq	Mus musculus olfactory receptor 816 (Olfr816), mRNA.
17246449	Olfr818	olfactory receptor 818	NM_146777	RefSeq	Mus musculus olfactory receptor 818 (Olfr818), mRNA.
17246451	Olfr819	olfactory receptor 819	NM_001165944	RefSeq	Mus musculus olfactory receptor 819 (Olfr819), mRNA.
17246453	Olfr247	olfactory receptor 247	NM_146269	RefSeq	Mus musculus olfactory receptor 247 (Olfr247), mRNA.
17246455	Olfr247	olfactory receptor 247	NM_146269	RefSeq	Mus musculus olfactory receptor 247 (Olfr247), mRNA.
17246457	Olfr823	olfactory receptor 823	NM_146673	RefSeq	Mus musculus olfactory receptor 823 (Olfr823), mRNA.
17246459	Olfr824	olfactory receptor 824	NM_146674	RefSeq	Mus musculus olfactory receptor 824 (Olfr824), mRNA.
17246461	Olfr825	olfactory receptor 825	NM_146677	RefSeq	Mus musculus olfactory receptor 825 (Olfr825), mRNA.
17246464	Olfr826	olfactory receptor 826	NM_146676	RefSeq	Mus musculus olfactory receptor 826 (Olfr826), mRNA.
17246466	Olfr827	olfactory receptor 827	BC117109	GenBank	Mus musculus olfactory receptor 827, mRNA (cDNA clone MGC:151486 IMAGE:40126428), complete cds.
17246469	Neurod4	neurogenic differentiation 4	AK012183	GenBank	Mus musculus 10 days embryo whole body cDNA, RIKEN full-length enriched library, clone:2610529B10 product:atonal homolog 3 (Drosophila), full insert sequence.
17246473	Vmn2r84	vomeronasal 2, receptor 84	ENSMUST00000094502	ENSEMBL	cdna:known chromosome:GRCm38:10:130385316:130394241:-1 gene:ENSMUSG00000070601 gene_biotype:protein_coding transcript_biotype:protein_coding
17246481	Vmn2r85	vomeronasal 2, receptor 85	NM_001102602	RefSeq	Mus musculus vomeronasal 2, receptor 85 (Vmn2r85), mRNA.
17246489	Vmn2r86	vomeronasal 2, receptor 86	NM_001103365	RefSeq	Mus musculus vomeronasal 2, receptor 86 (Vmn2r86), mRNA.
17246497	Vmn2r87	vomeronasal 2, receptor 87	NM_001103366	RefSeq	Mus musculus vomeronasal 2, receptor 87 (Vmn2r87), mRNA.
17246505	Gm20746	predicted gene, 20746	XM_486478	RefSeq	PREDICTED: Mus musculus ferritin light chain 1-like (LOC434624), mRNA.
17246520	Eif4enif1	eukaryotic translation initiation factor 4E nuclear import factor 1	AK012082	GenBank	Mus musculus 10 days embryo whole body cDNA, RIKEN full-length enriched library, clone:2610509L04 product:weakly similar to CLAST4 PROTEIN [Mus musculus], full insert sequence.
17246602	Pla2g3	phospholipase A2, group III	AK033572	GenBank	Mus musculus adult male cecum cDNA, RIKEN full-length enriched library, clone:9130003P18 product:weakly similar to GROUP III SECRETED PHOSPHOLIPASE A2, full insert sequence.
17246636	Morc2a	microrchidia 2A	BC059243	GenBank	Mus musculus microrchidia 2A, mRNA (cDNA clone MGC:67165 IMAGE:6417551), complete cds.
17246679	Slc35e4	solute carrier family 35, member E4	AK039786	GenBank	Mus musculus adult male spinal cord cDNA, RIKEN full-length enriched library, clone:A330108F03 product:weakly similar to PUTATIVE PHOSPHATE/PHOSPHOENOLPYRUVATE TRANSLOCATOR [Rattus norvegicus], full insert sequence.
17246682	Pes1	pescadillo homolog 1, containing BRCT domain (zebrafish)	AK029075	GenBank	Mus musculus 10 days neonate skin cDNA, RIKEN full-length enriched library, clone:4732488O03 product:pescadillo homolog 1, containing BRCT domain (zebrafish), full insert sequence.
17246700	Gal3st1	galactose-3-O-sulfotransferase 1	AK002510	GenBank	Mus musculus adult male kidney cDNA, RIKEN full-length enriched library, clone:0610010N24 product:galactosylceramide sulfotransferase, full insert sequence.
17246707	Sec14l4	SEC14-like 4 (S. cerevisiae)	AK028954	GenBank	Mus musculus 10 days neonate skin cDNA, RIKEN full-length enriched library, clone:4732474F03 product:weakly similar to SUPERNATANT PROTEIN FACTOR [Rattus norvegicus], full insert sequence.
17246727	Sec14l3	SEC14-like 3 (S. cerevisiae)	AK136060	GenBank	Mus musculus in vitro fertilized eggs cDNA, RIKEN full-length enriched library, clone:7420451P20 product:SEC14-like protein 3 (45 kDa secretory protein) (rsec45) homolog [Rattus norvegicus], full insert sequence.
17246743	Rnf215	ring finger protein 215	AK154140	GenBank	Mus musculus NOD-derived CD11c +ve dendritic cells cDNA, RIKEN full-length enriched library, clone:F630004E01 product:hypothetical protein, full insert sequence.
17246776	Tbc1d10a	TBC1 domain family, member 10a	AK140872	GenBank	Mus musculus 16 days embryo head cDNA, RIKEN full-length enriched library, clone:C130053N11 product:TBC1 domain family, member 10, full insert sequence.
17246790	Gatsl3	GATS protein-like 3	BC114427	GenBank	Mus musculus RIKEN cDNA 2410008K03 gene, mRNA (cDNA clone IMAGE:40046607), with apparent retained intron.
17246803	Osm	oncostatin M	AK087945	GenBank	Mus musculus 2 days neonate thymus thymic cells cDNA, RIKEN full-length enriched library, clone:E430001F03 product:oncostatin M, full insert sequence.
17246810	Lif	leukemia inhibitory factor	AK042018	GenBank	Mus musculus 3 days neonate thymus cDNA, RIKEN full-length enriched library, clone:A630052I18 product:leukemia inhibitory factor, full insert sequence.
17246818	---	---	AK019683	GenBank	Mus musculus adult male testis cDNA, RIKEN full-length enriched library, clone:4930519D17 product:leukemia inhibitory factor, full insert sequence.
17246825	Ascc2	activating signal cointegrator 1 complex subunit 2	AK005869	GenBank	Mus musculus adult male testis cDNA, RIKEN full-length enriched library, clone:1700011I11 product:RIKEN cDNA 1700011I11 gene, full insert sequence.
17246850	Zmat5	zinc finger, matrin type 5	AK003361	GenBank	Mus musculus 18-day embryo whole body cDNA, RIKEN full-length enriched library, clone:1110003I21 product:weakly similar to TRISTETRAPROLINE (TTP) (TIS11A PROTEIN) (TIS11) (ZFP-36) (GROWTH FACTOR-INDUCIBLE NUCLEAR PROTEIN NUP475) (G0/G1 SWITCH REGULATORY PROTEIN 24) [Homo sapiens], full insert sequence.
17246860	Nipsnap1	4-nitrophenylphosphatase domain and non-neuronal SNAP25-like protein homolog 1 (C. elegans)	AK013140	GenBank	Mus musculus 10, 11 days embryo whole body cDNA, RIKEN full-length enriched library, clone:2810422P18 product:4-nitrophenylphosphatase domain and non-neuronal SNAP25-like protein homolog 1 (C. elegans), full insert sequence.
17246904	Ap1b1	adaptor protein complex AP-1, beta 1 subunit	AK034140	GenBank	Mus musculus adult male diencephalon cDNA, RIKEN full-length enriched library, clone:9330159F11 product:adaptor protein complex AP-1, beta 1 subunit, full insert sequence.
17246936	Rasl10a	RAS-like, family 10, member A	AK008807	GenBank	Mus musculus adult male stomach cDNA, RIKEN full-length enriched library, clone:2210403B10 product:RAS-LIKE PROTEIN RRP22 (RAS-RELATED PROTEIN ON CHROMOSOME 22) homolog [Homo sapiens], full insert sequence.
17246945	Rhbdd3	rhomboid domain containing 3	AK053223	GenBank	Mus musculus 0 day neonate lung cDNA, RIKEN full-length enriched library, clone:E030045F20 product:similar to BK984G1.2 (SUPPORTED BY FGENES) [Homo sapiens], full insert sequence.
17246967	Xbp1	X-box binding protein 1	AK007724	GenBank	Mus musculus 10 day old male pancreas cDNA, RIKEN full-length enriched library, clone:1810037J18 product:X-box binding protein 1, full insert sequence.
17246980	Ankrd36	ankyrin repeat domain 36	NM_023816	RefSeq	Mus musculus ankyrin repeat domain 36 (Ankrd36), mRNA.
17247023	Dbnl	drebrin-like	AK046073	GenBank	Mus musculus adult male corpora quadrigemina cDNA, RIKEN full-length enriched library, clone:B230340B10 product:drebrin-like, full insert sequence.
17247039	Aebp1	AE binding protein 1	AK004712	GenBank	Mus musculus adult male lung cDNA, RIKEN full-length enriched library, clone:1200011K15 product:AE binding protein 1, full insert sequence.
17247067	Ykt6	YKT6 homolog (S. Cerevisiae)	AK002916	GenBank	Mus musculus adult male kidney cDNA, RIKEN full-length enriched library, clone:0610042I15 product:prenylated SNARE protein, full insert sequence.
17247080	---	---	AK088582	GenBank	Mus musculus 2 days neonate thymus thymic cells cDNA, RIKEN full-length enriched library, clone:E430020N12 product:oxoglutarate dehydrogenase (lipoamide) (EC 1.2.4.2) E1 component (fragment) homolog [Mus musculus], full insert sequence.
17247155	Myo1g	myosin IG	AK030825	GenBank	Mus musculus adult male thymus cDNA, RIKEN full-length enriched library, clone:5830413A21 product:UNCONVENTIONAL MYOSIN 1G VALINE FORM (FRAGMENT) homolog [Homo sapiens], full insert sequence.
17247176	Ramp3	receptor (calcitonin) activity modifying protein 3	AK005513	GenBank	Mus musculus adult female placenta cDNA, RIKEN full-length enriched library, clone:1600021K13 product:receptor (calcitonin) activity modifying protein 3, full insert sequence.
17247183	Adcy1	adenylate cyclase 1	AK137002	GenBank	Mus musculus 12 days embryo embryonic body between diaphragm region and neck cDNA, RIKEN full-length enriched library, clone:9430031F01 product:adenylate cyclase 1, full insert sequence.
17247208	Igfbp1	insulin-like growth factor binding protein 1	BC013345	GenBank	Mus musculus insulin-like growth factor binding protein 1, mRNA (cDNA clone MGC:14075 IMAGE:4161889), complete cds.
17247215	Gm11992	predicted gene 11992	NM_001037928	RefSeq	Mus musculus predicted gene 11992 (Gm11992), mRNA.
17247225	Upp1	uridine phosphorylase 1	AK136474	GenBank	Mus musculus adult male colon cDNA, RIKEN full-length enriched library, clone:9030613K14 product:uridine phosphorylase 1, full insert sequence.
17247241	Abca13	ATP-binding cassette, sub-family A (ABC1), member 13	AY160971	GenBank	Mus musculus ATP-binding cassette transporter (Abca13) mRNA, complete cds.
[truncated: 17,612 more rows]
